# Supplementary material for: Assembling large genomes: analysis of the stick insect (Clitarchus hookeri) genome reveals a high repeat content and sex-biased genes associated with reproduction
Source: BMC Genomics. 2017 Nov 16;18:884. doi: 10.1186/s12864-017-4245-x (PMC5691397; doi:10.1186/s12864-017-4245-x)
Supplement: Supplementary file 1 — Scaffolds match archea, bacteria and virus sequences. (XLSX 140 kb) [file 12864_2017_4245_MOESM1_ESM.xlsx]

## Sheet: Sheet1
Query name	Gene accession number	Alignment length	Identity	E-value	Order	Species	Phylum	Superkingdom
scaffold106488_size8020	gi|478752909|gb|CP003928.1|	41	38	0.00136599	Sulfolobales	Sulfolobus islandicus	Crenarchaeota	Archaea
scaffold112494_size1140	gi|315428063|dbj|AP011899.1|	39	36	0.00244968	NaN	Candidatus Caldiarchaeum subterraneum	Thaumarchaeota	Archaea
scaffold1136611_size151	gi|334855522|gb|CP002792.1|	33	32	7.4e-05	Methanococcales	Methanothermococcus okinawensis	Euryarchaeota	Archaea
scaffold1139408_size151	gi|284444302|gb|CP001731.1|	28	28	0.000957039	Sulfolobales	Sulfolobus islandicus	Crenarchaeota	Archaea
scaffold1275997_size151	gi|72394721|gb|CP000099.1|	28	28	0.000957039	Methanosarcinales	Methanosarcina barkeri	Euryarchaeota	Archaea
scaffold1286058_size151	gi|72394721|gb|CP000099.1|	28	28	0.000957039	Methanosarcinales	Methanosarcina barkeri	Euryarchaeota	Archaea
scaffold1294303_size151	gi|72394721|gb|CP000099.1|	28	28	0.000957039	Methanosarcinales	Methanosarcina barkeri	Euryarchaeota	Archaea
scaffold134684_size7727	gi|334855522|gb|CP002792.1|	33	32	0.0170218	Methanococcales	Methanothermococcus okinawensis	Euryarchaeota	Archaea
scaffold1377827_size151	gi|288541968|gb|CP001719.1|	28	28	0.000957039	Methanobacteriales	Methanobrevibacter ruminantium	Euryarchaeota	Archaea
scaffold1421981_size151	gi|72394721|gb|CP000099.1|	28	28	0.000957039	Methanosarcinales	Methanosarcina barkeri	Euryarchaeota	Archaea
scaffold142284_size881	gi|150013142|gb|CP000743.1|	28	28	0.00674737	Methanococcales	Methanococcus aeolicus	Euryarchaeota	Archaea
scaffold144607_size867	gi|20986624|gb|AE008384.1|	29	29	0.00184501	Methanosarcinales	Methanosarcina mazei	Euryarchaeota	Archaea
scaffold1544991_size151	gi|72394721|gb|CP000099.1|	28	28	0.000957039	Methanosarcinales	Methanosarcina barkeri	Euryarchaeota	Archaea
scaffold1555255_size151	gi|47118305|dbj|BA000023.2|	31	31	2.06e-05	Sulfolobales	Sulfolobus tokodaii	Crenarchaeota	Archaea
scaffold1598257_size151	gi|72394721|gb|CP000099.1|	28	28	0.000957039	Methanosarcinales	Methanosarcina barkeri	Euryarchaeota	Archaea
scaffold168280_size730	gi|339903450|gb|CP002913.1|	33	32	0.00154437	Methanococcales	Methanococcus maripaludis	Euryarchaeota	Archaea
scaffold1772029_size149	gi|289529249|gb|CP001932.1|	31	31	2.02e-05	Halobacteriales	Natrialba magadii	Euryarchaeota	Archaea
scaffold1786737_size149	gi|72394721|gb|CP000099.1|	28	28	0.000941089	Methanosarcinales	Methanosarcina barkeri	Euryarchaeota	Archaea
scaffold1867848_size147	gi|509083678|gb|CP004050.1|	36	34	0.000257223	Methanobacteriales	Methanobrevibacter sp. AbM4	Euryarchaeota	Archaea
scaffold196500_size596	gi|295433502|gb|CP002009.1|	28	28	0.00448668	Methanococcales	Methanocaldococcus infernus	Euryarchaeota	Archaea
scaffold200103_size585	gi|452098521|gb|CP004144.1|	33	32	0.000340065	Methanosarcinales	Methanosarcina mazei	Euryarchaeota	Archaea
scaffold2322886_size138	gi|72394721|gb|CP000099.1|	28	28	0.00085336	Methanosarcinales	Methanosarcina barkeri	Euryarchaeota	Archaea
scaffold2343935_size137	gi|72394721|gb|CP000099.1|	28	28	0.000845385	Methanosarcinales	Methanosarcina barkeri	Euryarchaeota	Archaea
scaffold2430498_size134	gi|150013142|gb|CP000743.1|	29	29	0.000228396	Methanococcales	Methanococcus aeolicus	Euryarchaeota	Archaea
scaffold2449255_size134	gi|150013142|gb|CP000743.1|	33	32	0.000228396	Methanococcales	Methanococcus aeolicus	Euryarchaeota	Archaea
scaffold26337_size8470	gi|48429720|gb|AE017261.1|	29	29	0.0186662	Thermoplasmatales	Picrophilus torridus	Euryarchaeota	Archaea
scaffold267151_size434	gi|478752909|gb|CP003928.1|	36	35	1.91e-05	Sulfolobales	Sulfolobus islandicus	Crenarchaeota	Archaea
scaffold27764_size8551	gi|433304139|gb|CP003372.1|	28	28	0.0677803	Halobacteriales	Natrinema pellirubrum	Euryarchaeota	Archaea
scaffold29012_size9684	gi|429132784|gb|CP003378.1|	28	28	0.0767991	Acidilobales	Caldisphaera lagunensis	Crenarchaeota	Archaea
scaffold30078_size9956	gi|261369124|gb|CP001787.1|	28	28	0.0789261	Methanococcales	Methanocaldococcus vulcanius	Euryarchaeota	Archaea
scaffold308446_size382	gi|84372150|gb|CP000102.1|	28	28	0.00278126	Methanobacteriales	Methanosphaera stadtmanae	Euryarchaeota	Archaea
scaffold31078_size9664	gi|148551077|gb|CP000678.1|	29	29	0.0213088	Methanobacteriales	Methanobrevibacter smithii	Euryarchaeota	Archaea
scaffold317520_size372	gi|429132784|gb|CP003378.1|	28	28	0.00270157	Acidilobales	Caldisphaera lagunensis	Crenarchaeota	Archaea
scaffold31838_size6510	gi|47118327|dbj|BA000011.4|	28	28	0.0515337	Thermoplasmatales	Thermoplasma volcanium	Euryarchaeota	Archaea
scaffold340902_size350	gi|297377505|gb|CP002057.1|	29	29	0.000704876	Methanococcales	Methanococcus voltae	Euryarchaeota	Archaea
scaffold344171_size347	gi|339903450|gb|CP002913.1|	28	28	0.00251127	Methanococcales	Methanococcus maripaludis	Euryarchaeota	Archaea
scaffold38478_size5555	gi|150013142|gb|CP000743.1|	28	28	0.0439318	Methanococcales	Methanococcus aeolicus	Euryarchaeota	Archaea
scaffold40732_size8265	gi|407045174|gb|CP003842.1|	28	28	0.0655037	Nitrosopumilales	Candidatus Nitrosoarchaeum koreensis	Thaumarchaeota	Archaea
scaffold43462_size7664	gi|478752909|gb|CP003928.1|	38	35	0.0607197	Sulfolobales	Sulfolobus islandicus	Crenarchaeota	Archaea
scaffold465867_size280	gi|19918815|gb|AE010299.1|	28	28	0.00197713	Methanosarcinales	Methanosarcina acetivorans	Euryarchaeota	Archaea
scaffold49108_size5220	gi|48429720|gb|AE017261.1|	28	28	0.0412652	Thermoplasmatales	Picrophilus torridus	Euryarchaeota	Archaea
scaffold529549_size259	gi|297377505|gb|CP002057.1|	31	31	3.89e-05	Methanococcales	Methanococcus voltae	Euryarchaeota	Archaea
scaffold55455_size4089	gi|84372150|gb|CP000102.1|	28	28	0.0322826	Methanobacteriales	Methanosphaera stadtmanae	Euryarchaeota	Archaea
scaffold560035_size250	gi|72394721|gb|CP000099.1|	28	28	0.00173796	Methanosarcinales	Methanosarcina barkeri	Euryarchaeota	Archaea
scaffold570379_size247	gi|84372150|gb|CP000102.1|	30	30	0.000132503	Methanobacteriales	Methanosphaera stadtmanae	Euryarchaeota	Archaea
scaffold600686_size239	gi|84372150|gb|CP000102.1|	28	28	0.00165026	Methanobacteriales	Methanosphaera stadtmanae	Euryarchaeota	Archaea
scaffold63469_size8472	gi|383794914|gb|CP003423.1|	32	31	0.0671515	Fervidicoccales	Fervidicoccus fontis	Crenarchaeota	Archaea
scaffold70020_size2174	gi|261600703|gb|CP001800.1|	35	34	0.000366104	Sulfolobales	Sulfolobus solfataricus	Crenarchaeota	Archaea
scaffold74947_size1939	gi|261600703|gb|CP001800.1|	35	34	0.000325883	Sulfolobales	Sulfolobus solfataricus	Crenarchaeota	Archaea
scaffold849439_size190	gi|409168338|gb|CP003083.1|	29	29	0.000350222	Methanosarcinales	Methanolobus psychrophilus	Euryarchaeota	Archaea
scaffold88518_size1537	gi|47118327|dbj|BA000011.4|	28	28	0.0119732	Thermoplasmatales	Thermoplasma volcanium	Euryarchaeota	Archaea
scaffold92161_size8376	gi|48429720|gb|AE017261.1|	28	28	0.0663873	Thermoplasmatales	Picrophilus torridus	Euryarchaeota	Archaea
scaffold93321_size1441	gi|72394721|gb|CP000099.1|	28	28	0.0112084	Methanosarcinales	Methanosarcina barkeri	Euryarchaeota	Archaea
scaffold956871_size177	gi|484591393|gb|CP005290.1|	29	29	0.000321406	Archaeoglobales	Archaeoglobus sulfaticallidus	Euryarchaeota	Archaea
scaffold100237_size1316	gi|197313919|gb|CP001133.1|	28	28	0.0102127	Vibrionales	Aliivibrio fischeri	Proteobacteria	Bacteria
scaffold100282_size8022	gi|145408661|gb|CP000679.1|	28	28	0.0635694	Thermoanaerobacterales	Caldicellulosiruptor saccharolyticus	Firmicutes	Bacteria
scaffold1010406_size168	gi|400362784|gb|CP003543.1|	28	28	0.00109262	NaN	Candidatus Carsonella ruddii	Proteobacteria	Bacteria
scaffold101769_size1290	gi|400362593|gb|CP003542.1|	45	40	0.0100055	NaN	Candidatus Carsonella ruddii	Proteobacteria	Bacteria
scaffold1018959_size166	gi|33149228|gb|AE017143.1|	29	29	0.000299354	Pasteurellales	Haemophilus ducreyi	Proteobacteria	Bacteria
scaffold1019196_size166	gi|268315561|gb|CP001780.1|	28	28	0.00107667	Fusobacteriales	Streptobacillus moniliformis	Fusobacteria	Bacteria
scaffold1024277_size166	gi|340532866|gb|CP002917.1|	43	41	1.07e-08	Actinomycetales	Corynebacterium variabile	Actinobacteria	Bacteria
scaffold1024606_size165	gi|400362977|gb|CP003544.1|	28	28	0.00106869	NaN	Candidatus Carsonella ruddii	Proteobacteria	Bacteria
scaffold102518_size1280	gi|116256804|gb|CP000263.1|	28	28	0.00992588	Enterobacteriales	Buchnera aphidicola	Proteobacteria	Bacteria
scaffold103494_size8274	gi|225213769|gb|CP001357.1|	28	28	0.0655754	Spirochaetales	Brachyspira hyodysenteriae	Spirochaetes	Bacteria
scaffold104228_size1253	gi|91204354|emb|CT573074.1|	41	39	4.49e-06	Candidatus Brocadiales	Candidatus Kuenenia stuttgartiensis	Planctomycetes	Bacteria
scaffold104289_size1252	gi|296016874|gb|CP001959.1|	29	29	0.00269775	Spirochaetales	Brachyspira murdochii	Spirochaetes	Bacteria
scaffold104949_size1242	gi|433291932|gb|CP003066.1|	28	28	0.00962316	Thermoanaerobacterales	Thermoanaerobacterium thermosaccharolyticum	Firmicutes	Bacteria
scaffold1053410_size160	gi|110673209|gb|CP000246.1|	28	28	0.00102882	Clostridiales	Clostridium perfringens	Firmicutes	Bacteria
scaffold105777_size1229	gi|428686127|gb|CP003940.1|	28	28	0.0095196	Chroococcales	Cyanobacterium stanieri	Cyanobacteria	Bacteria
scaffold106046_size1227	gi|218165370|gb|CP001287.1|	32	31	0.00264238	Chroococcales	Cyanothece sp. PCC 8801	Cyanobacteria	Bacteria
scaffold1061647_size159	gi|478743931|gb|CP003990.1|	49	44	4.72e-07	Actinomycetales	Streptomyces sp. PAMC26508	Actinobacteria	Bacteria
scaffold106217_size1252	gi|316939066|gb|CP002416.1|	28	28	0.00970283	Clostridiales	Clostridium thermocellum	Firmicutes	Bacteria
scaffold106798_size1205	gi|325064654|gb|CP002543.1|	28	28	0.00932841	Aquificales	Desulfurobacterium thermolithotrophum	Aquificae	Bacteria
scaffold1072087_size157	gi|400364260|gb|CP003547.1|	28	28	0.00100489	Enterobacteriales	secondary endosymbiont of Heteropsylla cubana	Proteobacteria	Bacteria
scaffold107457_size1232	gi|296095720|gb|CP001999.1|	28	28	0.0095435	Campylobacterales	Arcobacter nitrofigilis	Proteobacteria	Bacteria
scaffold1076371_size156	gi|146395585|gb|CP000698.1|	28	28	0.000996916	Desulfuromonadales	Geobacter uraniireducens	Proteobacteria	Bacteria
scaffold1078882_size156	gi|284006862|emb|FN545174.1|	29	29	0.00027718	Enterobacteriales	Arsenophonus nasoniae	Proteobacteria	Bacteria
scaffold1088820_size154	gi|167351963|gb|CP000931.1|	49	47	4.5e-12	Alteromonadales	Shewanella halifaxensis	Proteobacteria	Bacteria
scaffold108978_size1240	gi|14089695|emb|AL445564.1|	28	28	0.00960723	Mycoplasmatales	Mycoplasma pulmonis	Tenericutes	Bacteria
scaffold110180_size1168	gi|146152184|gb|CP000685.1|	29	29	0.0025117	Flavobacteriales	Flavobacterium johnsoniae	Bacteroidetes	Bacteria
scaffold110532_size1165	gi|291558333|emb|FP929061.1|	28	28	0.00900977	Clostridiales	butyrate-producing bacterium SSC/2	Firmicutes	Bacteria
scaffold1108985_size152	gi|12057207|gb|AE001439.1|	34	34	4.46e-07	Campylobacterales	Helicobacter pylori	Proteobacteria	Bacteria
scaffold111964_size1242	gi|225643049|gb|CP001229.1|	28	28	0.00962316	Aquificales	Sulfurihydrogenibium azorense	Aquificae	Bacteria
scaffold112039_size1147	gi|71850813|gb|AE017245.1|	28	28	0.00886638	Mycoplasmatales	Mycoplasma synoviae	Tenericutes	Bacteria
scaffold112354_size1142	gi|375157796|gb|CP003315.1|	28	28	0.00882654	Enterobacteriales	Wigglesworthia glossinidia	Proteobacteria	Bacteria
scaffold112518_size1140	gi|372283141|emb|HE613569.1|	28	28	0.00881061	Lactobacillales	Streptococcus macedonicus	Firmicutes	Bacteria
scaffold1126689_size151	gi|462454968|gb|AKWR02000174.1|	28	28	0.000957039	Spirochaetales	Leptospira interrogans	Spirochaetes	Bacteria
scaffold1127285_size151	gi|372100556|gb|CP003257.1|	32	31	0.000957039	Thermotogales	Marinitoga piezophila	Thermotogae	Bacteria
scaffold1132202_size151	gi|508078748|emb|HE999757.2|	29	29	0.000266093	Lactobacillales	Carnobacterium maltaromaticum	Firmicutes	Bacteria
scaffold1133723_size151	gi|392334715|gb|CP003504.1|	29	29	0.000266093	Lactobacillales	Enterococcus hirae	Firmicutes	Bacteria
scaffold113378_size8645	gi|115511419|gb|CP000468.1|	28	28	0.0685286	Enterobacteriales	Escherichia coli	Proteobacteria	Bacteria
scaffold1135618_size151	gi|396077885|dbj|AP012492.1|	28	28	0.000957039	Campylobacterales	Helicobacter cinaedi	Proteobacteria	Bacteria
scaffold113706_size1126	gi|218169741|gb|CP001291.1|	29	29	0.00241867	Chroococcales	Cyanothece sp. PCC 7424	Cyanobacteria	Bacteria
scaffold113821_size1125	gi|311087493|gb|CP002303.1|	28	28	0.00869112	Enterobacteriales	Buchnera aphidicola	Proteobacteria	Bacteria
scaffold113863_size1125	gi|253778933|emb|FM162591.1|	32	31	0.00869112	Enterobacteriales	Photorhabdus asymbiotica	Proteobacteria	Bacteria
scaffold1151905_size151	gi|289526978|gb|CP001936.1|	29	29	0.000266093	Thermoanaerobacterales	Thermoanaerobacter italicus	Firmicutes	Bacteria
scaffold1153429_size151	gi|110164990|gb|CP000393.1|	28	28	0.000957039	Oscillatoriales	Trichodesmium erythraeum	Cyanobacteria	Bacteria
scaffold1154681_size151	gi|456351576|dbj|AP012603.1|	34	33	7.4e-05	Rhizobiales	Bradyrhizobium oligotrophicum	Proteobacteria	Bacteria
scaffold1161086_size151	gi|186696370|gb|CP001048.1|	28	28	0.000957039	Enterobacteriales	Yersinia pseudotuberculosis	Proteobacteria	Bacteria
scaffold1172651_size151	gi|342351255|gb|CP002955.1|	28	28	0.000957039	Cytophagales	Cyclobacterium marinum	Bacteroidetes	Bacteria
scaffold117337_size1087	gi|29342101|gb|AE015928.1|	28	28	0.0083884	Bacteroidales	Bacteroides thetaiotaomicron	Bacteroidetes	Bacteria
scaffold1180200_size151	gi|189914400|gb|CP001091.1|	34	33	7.4e-05	Pasteurellales	Actinobacillus pleuropneumoniae	Proteobacteria	Bacteria
scaffold118248_size1159	gi|306978014|gb|CP002205.1|	28	28	0.00896197	Campylobacterales	Sulfurimonas autotrophica	Proteobacteria	Bacteria
scaffold118373_size1074	gi|509080678|gb|CP003730.1|	37	35	0.000640458	Legionellales	Legionella pneumophila	Proteobacteria	Bacteria
scaffold118374_size1075	gi|387170633|gb|CP003332.1|	30	30	0.000641073	Bacillales	Bacillus amyloliquefaciens	Firmicutes	Bacteria
scaffold120099_size1056	gi|346984887|dbj|AP012210.1|	28	28	0.00814145	Clostridiales	Candidatus Arthromitus sp. SFB-rat-Yit	Firmicutes	Bacteria
scaffold121447_size1043	gi|160426828|gb|CP000885.1|	28	28	0.00803789	Clostridiales	Clostridium phytofermentans	Firmicutes	Bacteria
scaffold123362_size1024	gi|149931032|gb|CP000139.1|	28	28	0.00788653	Bacteroidales	Bacteroides vulgatus	Bacteroidetes	Bacteria
scaffold123559_size1021	gi|16414603|emb|AL596171.1|	28	28	0.00786263	Bacillales	Listeria innocua	Firmicutes	Bacteria
scaffold1246593_size151	gi|157801689|gb|CP000849.1|	28	28	0.000957039	Rickettsiales	Rickettsia bellii	Proteobacteria	Bacteria
scaffold1247528_size151	gi|422035092|gb|CP003914.1|	28	28	0.000957039	Mycoplasmatales	Mycoplasma hyorhinis	Tenericutes	Bacteria
scaffold125073_size7991	gi|117607074|gb|CP000471.1|	33	32	0.00489514	Magnetococcales	Magnetococcus marinus	Proteobacteria	Bacteria
scaffold1259261_size151	gi|318037813|gb|CP002458.1|	38	36	2.06e-05	Mycoplasmatales	Mycoplasma fermentans	Tenericutes	Bacteria
scaffold126438_size995	gi|256355458|gb|CP001700.1|	32	32	4.57e-05	Actinomycetales	Catenulispora acidiphila	Actinobacteria	Bacteria
scaffold126842_size993	gi|392334715|gb|CP003504.1|	29	29	0.00212409	Lactobacillales	Enterococcus hirae	Firmicutes	Bacteria
scaffold127450_size988	gi|222420101|emb|AM295250.1|	29	29	0.00211301	Bacillales	Staphylococcus carnosus	Firmicutes	Bacteria
scaffold127761_size1079	gi|324310566|gb|CP002544.1|	28	28	0.00832467	Bacteroidales	Odoribacter splanchnicus	Bacteroidetes	Bacteria
scaffold129822_size1017	gi|507118487|gb|CP005964.1|	32	31	0.00783077	Alteromonadales	Idiomarina loihiensis	Proteobacteria	Bacteria
scaffold1298780_size151	gi|226088597|dbj|AP009153.1|	42	40	1.23e-07	Gemmatimonadales	Gemmatimonas aurantiaca	Gemmatimonadetes	Bacteria
scaffold130184_size965	gi|380751881|gb|CP003403.1|	976	956	0	Enterobacteriales	Rahnella aquatilis	Proteobacteria	Bacteria
scaffold1303612_size151	gi|219567067|dbj|AP009049.1|	28	28	0.000957039	Clostridiales	Clostridium kluyveri	Firmicutes	Bacteria
scaffold131492_size954	gi|428676849|gb|CP003659.1|	28	28	0.0073289	Nostocales	Anabaena cylindrica	Cyanobacteria	Bacteria
scaffold131901_size952	gi|42740913|gb|AE017194.1|	30	30	0.000565327	Bacillales	Bacillus cereus	Firmicutes	Bacteria
scaffold133304_size941	gi|400363158|gb|CP003545.1|	29	29	0.00200891	NaN	Candidatus Carsonella ruddii	Proteobacteria	Bacteria
scaffold1336317_size151	gi|299886680|emb|FN822744.1|	29	29	0.000266093	Lactobacillales	Leuconostoc gasicomitatum	Firmicutes	Bacteria
scaffold1340726_size151	gi|358350621|dbj|AP007209.1|	28	28	0.000957039	Bacillales	Bacillus cereus	Firmicutes	Bacteria
scaffold1358285_size151	gi|345470425|dbj|AP012048.1|	32	31	0.000957039	Campylobacterales	Arcobacter sp. L	Proteobacteria	Bacteria
scaffold1363313_size151	gi|226840737|gb|CP001581.1|	28	28	0.000957039	Clostridiales	Clostridium botulinum	Firmicutes	Bacteria
scaffold1382247_size151	gi|189914400|gb|CP001091.1|	34	33	7.4e-05	Pasteurellales	Actinobacillus pleuropneumoniae	Proteobacteria	Bacteria
scaffold1388807_size151	gi|511634231|gb|KF150773.1|	28	28	0.000957039	Clostridiales	Clostridium butyricum	Firmicutes	Bacteria
scaffold140073_size895	gi|326539903|gb|CP002582.1|	28	28	0.00685889	Clostridiales	Cellulosilyticum lentocellum	Firmicutes	Bacteria
scaffold141639_size956	gi|316939066|gb|CP002416.1|	28	28	0.00734483	Clostridiales	Clostridium thermocellum	Firmicutes	Bacteria
scaffold141974_size883	gi|428249989|gb|CP003630.1|	36	34	0.00188045	Oscillatoriales	Microcoleus sp. PCC 7113	Cyanobacteria	Bacteria
scaffold143721_size872	gi|218169741|gb|CP001291.1|	28	28	0.00667567	Chroococcales	Cyanothece sp. PCC 7424	Cyanobacteria	Bacteria
scaffold1443100_size151	gi|380870897|gb|CP003313.1|	29	29	0.000266093	Pasteurellales	Pasteurella multocida	Proteobacteria	Bacteria
scaffold144393_size867	gi|380500974|emb|HE774682.1|	28	28	0.00663584	Flavobacteriales	Flavobacterium indicum	Bacteroidetes	Bacteria
scaffold1444051_size151	gi|400362977|gb|CP003544.1|	28	28	0.000957039	NaN	Candidatus Carsonella ruddii	Proteobacteria	Bacteria
scaffold144728_size867	gi|371586224|gb|CP003244.1|	28	28	0.00663584	Enterobacteriales	Rahnella aquatilis	Proteobacteria	Bacteria
scaffold1457742_size151	gi|157801689|gb|CP000849.1|	28	28	0.000957039	Rickettsiales	Rickettsia bellii	Proteobacteria	Bacteria
scaffold147302_size851	gi|106880657|gb|AY967766.2|	29	29	0.00180957	Rickettsiales	Wolbachia endosymbiont of Armadillidium vulgare	Proteobacteria	Bacteria
scaffold147562_size850	gi|75706610|gb|DQ111953.1|	28	28	0.00650042	Acholeplasmatales	Phytoplasma sp. CPh	Tenericutes	Bacteria
scaffold148559_size844	gi|300687338|gb|CP002025.1|	28	28	0.00645262	Spirochaetales	Brachyspira pilosicoli	Spirochaetes	Bacteria
scaffold149481_size7211	gi|400364260|gb|CP003547.1|	28	28	0.0571138	Enterobacteriales	secondary endosymbiont of Heteropsylla cubana	Proteobacteria	Bacteria
scaffold151002_size842	gi|312201594|gb|CP002330.1|	29	29	0.00178964	Thermoanaerobacterales	Caldicellulosiruptor kronotskyensis	Firmicutes	Bacteria
scaffold1513261_size151	gi|378935695|gb|CP003341.1|	28	28	0.000957039	Rickettsiales	Rickettsia parkeri	Proteobacteria	Bacteria
scaffold151367_size827	gi|222420101|emb|AM295250.1|	29	29	0.00175642	Bacillales	Staphylococcus carnosus	Firmicutes	Bacteria
scaffold151419_size828	gi|47118325|dbj|BA000021.3|	36	34	0.00175863	Enterobacteriales	Wigglesworthia glossinidia	Proteobacteria	Bacteria
scaffold153085_size819	gi|218169741|gb|CP001291.1|	28	28	0.00625346	Chroococcales	Cyanothece sp. PCC 7424	Cyanobacteria	Bacteria
scaffold1531902_size151	gi|400364260|gb|CP003547.1|	28	28	0.000957039	Enterobacteriales	secondary endosymbiont of Heteropsylla cubana	Proteobacteria	Bacteria
scaffold154143_size812	gi|392322800|gb|CP003678.1|	33	32	0.00172319	Enterobacteriales	Enterobacter cloacae	Proteobacteria	Bacteria
scaffold154211_size812	gi|169150821|emb|CU468230.2|	28	28	0.0061977	Pseudomonadales	Acinetobacter baumannii	Proteobacteria	Bacteria
scaffold156137_size801	gi|218473084|emb|FM178282.1|	301	253	4.28e-74	Enterobacteriales	Yersinia pseudotuberculosis	Proteobacteria	Bacteria
scaffold156480_size799	gi|380751881|gb|CP003403.1|	761	758	0	Enterobacteriales	Rahnella aquatilis	Proteobacteria	Bacteria
scaffold157005_size858	gi|433669223|gb|CP003359.1|	28	28	0.00656414	Halanaerobiales	Halobacteroides halobius	Firmicutes	Bacteria
scaffold158108_size790	gi|110681940|gb|CP000312.1|	29	29	0.00167446	Clostridiales	Clostridium perfringens	Firmicutes	Bacteria
scaffold1584122_size151	gi|224497607|gb|CP001467.1|	29	29	0.000266093	Spirochaetales	Borrelia spielmanii	Spirochaetes	Bacteria
scaffold1590617_size151	gi|295083795|emb|FP929033.1|	28	28	0.000957039	Bacteroidales	Bacteroides xylanisolvens	Bacteroidetes	Bacteria
scaffold161016_size775	gi|169809717|gb|CP000961.1|	32	31	0.00164408	Alteromonadales	Shewanella woodyi	Proteobacteria	Bacteria
scaffold161061_size774	gi|316939066|gb|CP002416.1|	28	28	0.00590521	Clostridiales	Clostridium thermocellum	Firmicutes	Bacteria
scaffold161187_size775	gi|283436255|gb|CP001848.1|	28	28	0.00591318	Planctomycetales	Pirellula staleyi	Planctomycetes	Bacteria
scaffold161373_size773	gi|222420101|emb|AM295250.1|	29	29	0.00163965	Bacillales	Staphylococcus carnosus	Firmicutes	Bacteria
scaffold1615873_size151	gi|158303474|gb|CP000828.1|	29	29	0.000266093	Chroococcales	Acaryochloris marina	Cyanobacteria	Bacteria
scaffold1635252_size151	gi|336289872|gb|CP002660.1|	28	28	0.000957039	Clostridiales	Clostridium acetobutylicum	Firmicutes	Bacteria
scaffold1638212_size151	gi|312201594|gb|CP002330.1|	28	28	0.000957039	Thermoanaerobacterales	Caldicellulosiruptor kronotskyensis	Firmicutes	Bacteria
scaffold164105_size759	gi|225213769|gb|CP001357.1|	45	41	0.000124355	Spirochaetales	Brachyspira hyodysenteriae	Spirochaetes	Bacteria
scaffold1641723_size151	gi|338900465|dbj|AP012212.1|	31	31	2.06e-05	Clostridiales	Clostridium sp. SY8519	Firmicutes	Bacteria
scaffold164655_size754	gi|408536136|gb|CP003882.1|	28	28	0.00574582	Spirochaetales	Borrelia afzelii	Spirochaetes	Bacteria
scaffold166090_size745	gi|154355007|gb|CP000733.1|	28	28	0.0056741	Legionellales	Coxiella burnetii	Proteobacteria	Bacteria
scaffold166577_size9648	gi|400364260|gb|CP003547.1|	28	28	0.0765125	Enterobacteriales	secondary endosymbiont of Heteropsylla cubana	Proteobacteria	Bacteria
scaffold1674413_size151	gi|289526978|gb|CP001936.1|	28	28	0.000957039	Thermoanaerobacterales	Thermoanaerobacter italicus	Firmicutes	Bacteria
scaffold168061_size731	gi|146152184|gb|CP000685.1|	28	28	0.00556253	Flavobacteriales	Flavobacterium johnsoniae	Bacteroidetes	Bacteria
scaffold1703957_size151	gi|326650014|gb|CP002512.1|	29	29	0.000266093	Lactobacillales	Aerococcus urinae	Firmicutes	Bacteria
scaffold171805_size707	gi|110681940|gb|CP000312.1|	31	31	0.000115448	Clostridiales	Clostridium perfringens	Firmicutes	Bacteria
scaffold1737895_size150	gi|500239649|gb|CP003190.1|	30	30	7.34e-05	Pseudomonadales	Pseudomonas protegens	Proteobacteria	Bacteria
scaffold1746801_size150	gi|510140713|gb|CP005965.1|	28	28	0.000949064	Bacillales	Bacillus licheniformis	Firmicutes	Bacteria
scaffold1758396_size150	gi|218169741|gb|CP001291.1|	29	29	0.000263875	Chroococcales	Cyanothece sp. PCC 7424	Cyanobacteria	Bacteria
scaffold177312_size676	gi|375157796|gb|CP003315.1|	28	28	0.00512422	Enterobacteriales	Wigglesworthia glossinidia	Proteobacteria	Bacteria
scaffold177558_size674	gi|306980173|gb|CP002198.1|	28	28	0.00510828	Chroococcales	Cyanothece sp. PCC 7822	Cyanobacteria	Bacteria
scaffold181680_size655	gi|212548595|dbj|AP010656.1|	28	28	0.00495687	Bacteroidales	Candidatus Azobacteroides pseudotrichonymphae	Bacteroidetes	Bacteria
scaffold181749_size653	gi|301161079|emb|FQ312004.1|	28	28	0.00494093	Bacteroidales	Bacteroides fragilis	Bacteroidetes	Bacteria
scaffold183766_size645	gi|116235183|dbj|AP009180.1|	28	28	0.00487717	NaN	Candidatus Carsonella ruddii	Proteobacteria	Bacteria
scaffold1853637_size147	gi|400362977|gb|CP003544.1|	28	28	0.000925138	NaN	Candidatus Carsonella ruddii	Proteobacteria	Bacteria
scaffold1855352_size147	gi|189179678|dbj|AP008981.1|	28	28	0.000925138	Rickettsiales	Orientia tsutsugamushi	Proteobacteria	Bacteria
scaffold1882460_size147	gi|310775203|gb|GU145287.1|	33	32	0.000257223	Enterobacteriales	Buchnera aphidicola	Proteobacteria	Bacteria
scaffold1884304_size147	gi|217035986|gb|CP001185.1|	28	28	0.000925138	Thermotogales	Thermosipho africanus	Thermotogae	Bacteria
scaffold1892693_size146	gi|319424417|gb|CP002457.1|	29	29	0.000255005	Alteromonadales	Shewanella putrefaciens	Proteobacteria	Bacteria
scaffold190753_size617	gi|322804278|emb|FR773526.1|	28	28	0.00465404	Clostridiales	Clostridium botulinum	Firmicutes	Bacteria
scaffold1919946_size146	gi|222420101|emb|AM295250.1|	29	29	0.000255005	Bacillales	Staphylococcus carnosus	Firmicutes	Bacteria
scaffold192965_size608	gi|187717152|gb|CP001053.1|	32	31	0.00458231	Burkholderiales	Burkholderia phytofirmans	Proteobacteria	Bacteria
scaffold1933619_size145	gi|47028082|gb|AF075709.2|	64	59	1.93e-15	Pseudomonadales	Pseudomonas putida	Proteobacteria	Bacteria
scaffold193815_size606	gi|297748101|gb|CP002046.1|	28	28	0.00456637	Flavobacteriales	Croceibacter atlanticus	Bacteroidetes	Bacteria
scaffold1946531_size145	gi|21672292|gb|AE013218.1|	35	33	0.000909187	Enterobacteriales	Buchnera aphidicola	Proteobacteria	Bacteria
scaffold1970142_size145	gi|225213769|gb|CP001357.1|	29	29	0.000252788	Spirochaetales	Brachyspira hyodysenteriae	Spirochaetes	Bacteria
scaffold1982410_size144	gi|319424417|gb|CP002457.1|	29	29	0.000250571	Alteromonadales	Shewanella putrefaciens	Proteobacteria	Bacteria
scaffold1986398_size144	gi|413973243|gb|CP003157.1|	32	31	0.000901212	Lactobacillales	Lactococcus lactis	Firmicutes	Bacteria
scaffold2002774_size144	gi|157801689|gb|CP000849.1|	28	28	0.000901212	Rickettsiales	Rickettsia bellii	Proteobacteria	Bacteria
scaffold202140_size578	gi|311903059|gb|CP002304.1|	28	28	0.00434324	Halanaerobiales	Halanaerobium hydrogeniformans	Firmicutes	Bacteria
scaffold2022262_size144	gi|21672292|gb|AE013218.1|	35	33	0.000901212	Enterobacteriales	Buchnera aphidicola	Proteobacteria	Bacteria
scaffold2031606_size143	gi|409104133|gb|CP003732.1|	30	30	6.91e-05	Thermoanaerobacterales	Thermacetogenium phaeum	Firmicutes	Bacteria
scaffold2039691_size143	gi|32306886|gb|L05770.5|ACCPCAOP	29	29	0.000248353	Pseudomonadales	Acinetobacter sp. ADP1	Proteobacteria	Bacteria
scaffold2047076_size143	gi|116235183|dbj|AP009180.1|	29	29	0.000248353	NaN	Candidatus Carsonella ruddii	Proteobacteria	Bacteria
scaffold2055517_size143	gi|413973243|gb|CP003157.1|	32	31	0.000893237	Lactobacillales	Lactococcus lactis	Firmicutes	Bacteria
scaffold2063241_size143	gi|157801689|gb|CP000849.1|	28	28	0.000893237	Rickettsiales	Rickettsia bellii	Proteobacteria	Bacteria
scaffold207246_size562	gi|291532143|emb|FP929048.1|	47	43	7e-06	Selenomonadales	Megamonas hypermegale	Firmicutes	Bacteria
scaffold207392_size562	gi|408536136|gb|CP003882.1|	28	28	0.00421573	Spirochaetales	Borrelia afzelii	Spirochaetes	Bacteria
scaffold2076748_size143	gi|91685338|gb|CP000270.1|	35	34	1.92e-05	Burkholderiales	Burkholderia xenovorans	Proteobacteria	Bacteria
scaffold2083994_size142	gi|506966909|gb|CP005078.1|	28	28	0.000885261	Entomoplasmatales	Spiroplasma syrphidicola	Tenericutes	Bacteria
scaffold2086059_size142	gi|469772332|gb|CP004012.1|	28	28	0.000885261	Burkholderiales	Ralstonia solanacearum	Proteobacteria	Bacteria
scaffold2099078_size142	gi|47118325|dbj|BA000021.3|	28	28	0.000885261	Enterobacteriales	Wigglesworthia glossinidia	Proteobacteria	Bacteria
scaffold2107548_size142	gi|212548595|dbj|AP010656.1|	28	28	0.000885261	Bacteroidales	Candidatus Azobacteroides pseudotrichonymphae	Bacteroidetes	Bacteria
scaffold2149616_size141	gi|118501159|gb|CP000482.1|	28	28	0.000877286	Desulfuromonadales	Pelobacter propionicus	Proteobacteria	Bacteria
scaffold215380_size9156	gi|222420101|emb|AM295250.1|	29	29	0.0201844	Bacillales	Staphylococcus carnosus	Firmicutes	Bacteria
scaffold2159309_size141	gi|341820806|emb|HE575162.1|	29	29	0.000243918	Lactobacillales	Weissella thailandensis	Firmicutes	Bacteria
scaffold2171809_size141	gi|451778573|gb|CP003807.1|	33	33	1.46e-06	NaN	Kinetoplastibacterium blastocrithidii	Proteobacteria	Bacteria
scaffold217304_size534	gi|268612520|gb|CP001739.1|	31	31	8.58e-05	Fusobacteriales	Sebaldella termitidis	Fusobacteria	Bacteria
scaffold218550_size531	gi|89343559|gb|CP000267.1|	29	29	0.00110344	Burkholderiales	Albidiferax ferrireducens	Proteobacteria	Bacteria
scaffold2199471_size140	gi|238874104|gb|CP001107.1|	32	32	5.2e-06	Clostridiales	Eubacterium rectale	Firmicutes	Bacteria
scaffold220081_size528	gi|339901044|gb|CP002113.1|	28	28	0.00394477	Flavobacteriales	Capnocytophaga canimorsus	Bacteroidetes	Bacteria
scaffold2202816_size140	gi|385657254|gb|CP002833.1|	28	28	0.000869311	Burkholderiales	Burkholderia pseudomallei	Proteobacteria	Bacteria
scaffold220643_size526	gi|47118325|dbj|BA000021.3|	36	34	0.00109236	Enterobacteriales	Wigglesworthia glossinidia	Proteobacteria	Bacteria
scaffold222086_size523	gi|346984887|dbj|AP012210.1|	28	28	0.00390493	Clostridiales	Candidatus Arthromitus sp. SFB-rat-Yit	Firmicutes	Bacteria
scaffold2221305_size140	gi|351716053|emb|FO082060.1|	29	29	0.000241701	Methylococcales	Methylomicrobium alcaliphilum	Proteobacteria	Bacteria
scaffold2224003_size140	gi|47118302|dbj|BA000019.2|	28	28	0.000869311	Nostocales	Nostoc sp. PCC 7120	Cyanobacteria	Bacteria
scaffold223612_size518	gi|291545299|emb|FP929053.1|	28	28	0.00386508	Clostridiales	Ruminococcus sp. SR1/5	Firmicutes	Bacteria
scaffold2276658_size139	gi|341820806|emb|HE575162.1|	29	29	0.000239483	Lactobacillales	Weissella thailandensis	Firmicutes	Bacteria
scaffold228883_size507	gi|302575779|gb|CP002160.1|	28	28	0.00377742	Clostridiales	Clostridium cellulovorans	Firmicutes	Bacteria
scaffold2297542_size138	gi|427998918|gb|CP003607.1|	30	30	6.6e-05	Oscillatoriales	Oscillatoria acuminata	Cyanobacteria	Bacteria
scaffold2303264_size138	gi|296537996|gb|HM138653.1|	30	30	6.6e-05	Enterobacteriales	Escherichia coli	Proteobacteria	Bacteria
scaffold2304728_size138	gi|338853710|gb|CP002899.1|	36	34	0.000237266	Lactobacillales	Weissella koreensis	Firmicutes	Bacteria
scaffold2307276_size138	gi|338853710|gb|CP002899.1|	36	34	0.000237266	Lactobacillales	Weissella koreensis	Firmicutes	Bacteria
scaffold2318683_size138	gi|169803215|gb|DQ489736.1|	28	28	0.00085336	Lactobacillales	Leuconostoc citreum	Firmicutes	Bacteria
scaffold23213_size9851	gi|71845263|gb|CP000089.1|	28	28	0.0780906	Rhodocyclales	Dechloromonas aromatica	Proteobacteria	Bacteria
scaffold23279_size9623	gi|295102939|emb|FP929046.1|	28	28	0.0763135	Clostridiales	Faecalibacterium prausnitzii	Firmicutes	Bacteria
scaffold23313_size9835	gi|308273949|emb|FR695877.1|	28	28	0.0779633	Desulfobacterales	uncultured Desulfobacterium sp.	Proteobacteria	Bacteria
scaffold233155_size496	gi|291482250|emb|FN668375.1|	28	28	0.00368976	Clostridiales	[Clostridium] difficile	Firmicutes	Bacteria
scaffold23317_size9830	gi|441482619|gb|CP004020.1|	29	29	0.0216656	Flavobacteriales	Riemerella anatipestifer	Bacteroidetes	Bacteria
scaffold2339073_size137	gi|169803215|gb|DQ489736.1|	28	28	0.000845385	Lactobacillales	Leuconostoc citreum	Firmicutes	Bacteria
scaffold2343716_size137	gi|378566687|gb|CP003235.1|	28	28	0.000845385	Bacillales	Paenibacillus mucilaginosus	Firmicutes	Bacteria
scaffold234610_size494	gi|410519462|gb|AE014299.2|	28	28	0.00367382	Alteromonadales	Shewanella oneidensis	Proteobacteria	Bacteria
scaffold2361340_size137	gi|410994849|gb|CP003920.1|	28	28	0.000845385	Campylobacterales	uncultured Sulfuricurvum sp. RIFRC-1	Proteobacteria	Bacteria
scaffold2367010_size136	gi|106880657|gb|AY967766.2|	28	28	0.000837409	Rickettsiales	Wolbachia endosymbiont of Armadillidium vulgare	Proteobacteria	Bacteria
scaffold2371002_size136	gi|30407130|emb|AL954747.1|	30	30	6.47e-05	Nitrosomonadales	Nitrosomonas europaea	Proteobacteria	Bacteria
scaffold238404_size486	gi|372100556|gb|CP003257.1|	32	31	0.00100373	Thermotogales	Marinitoga piezophila	Thermotogae	Bacteria
scaffold2389100_size136	gi|167351963|gb|CP000931.1|	37	35	1.8e-05	Alteromonadales	Shewanella halifaxensis	Proteobacteria	Bacteria
scaffold2396564_size136	gi|151363173|gb|CP000753.1|	28	28	0.000837409	Alteromonadales	Shewanella baltica	Proteobacteria	Bacteria
scaffold2397352_size136	gi|338164315|gb|CP002877.1|	64	60	3.81e-17	Burkholderiales	Cupriavidus necator	Proteobacteria	Bacteria
scaffold2398581_size135	gi|219994503|gb|CP001339.1|	32	31	0.000829434	Chromatiales	Thioalkalivibrio sulfidophilus	Proteobacteria	Bacteria
scaffold2403976_size135	gi|76581710|gb|CP000125.1|	28	28	0.000829434	Burkholderiales	Burkholderia pseudomallei	Proteobacteria	Bacteria
scaffold241341_size479	gi|301161079|emb|FQ312004.1|	28	28	0.00355428	Bacteroidales	Bacteroides fragilis	Bacteroidetes	Bacteria
scaffold2414761_size135	gi|405779736|gb|CP003835.1|	29	29	0.000230614	Oceanospirillales	Candidatus Portiera aleyrodidarum	Proteobacteria	Bacteria
scaffold24206_size9590	gi|42632302|dbj|BA000028.3|	28	28	0.0760509	Bacillales	Oceanobacillus iheyensis	Firmicutes	Bacteria
scaffold2423082_size135	gi|157801689|gb|CP000849.1|	31	31	1.78e-05	Rickettsiales	Rickettsia bellii	Proteobacteria	Bacteria
scaffold2426736_size135	gi|156231356|gb|CP000804.1|	29	29	0.000230614	Chloroflexales	Roseiflexus castenholzii	Chloroflexi	Bacteria
scaffold242696_size476	gi|346984887|dbj|AP012210.1|	28	28	0.00353037	Clostridiales	Candidatus Arthromitus sp. SFB-rat-Yit	Firmicutes	Bacteria
scaffold2433239_size134	gi|407242965|gb|CP003867.1|	32	31	0.000821459	Oceanospirillales	Candidatus Portiera aleyrodidarum	Proteobacteria	Bacteria
scaffold2442467_size134	gi|430780086|gb|CP002873.1|	29	29	0.000228396	Spirochaetales	Brachyspira pilosicoli	Spirochaetes	Bacteria
scaffold2445384_size134	gi|328880049|emb|FR845719.1|	63	58	2.25e-14	Actinomycetales	Streptomyces venezuelae	Actinobacteria	Bacteria
scaffold2450493_size134	gi|380870897|gb|CP003313.1|	28	28	0.000821459	Pasteurellales	Pasteurella multocida	Proteobacteria	Bacteria
scaffold2451612_size134	gi|189494441|gb|CP001101.1|	33	33	1.36e-06	Chlorobiales	Chlorobium phaeobacteroides	Chlorobi	Bacteria
scaffold2460649_size133	gi|302575779|gb|CP002160.1|	28	28	0.000813483	Clostridiales	Clostridium cellulovorans	Firmicutes	Bacteria
scaffold24757_size9898	gi|375157796|gb|CP003315.1|	29	29	0.0218161	Enterobacteriales	Wigglesworthia glossinidia	Proteobacteria	Bacteria
scaffold2480029_size133	gi|168990106|gb|CP000817.1|	31	31	1.75e-05	Bacillales	Lysinibacillus sphaericus	Firmicutes	Bacteria
scaffold24826_size9478	gi|268612520|gb|CP001739.1|	28	28	0.0751593	Fusobacteriales	Sebaldella termitidis	Fusobacteria	Bacteria
scaffold24829_size9475	gi|300068196|emb|FN908084.1|	28	28	0.0751354	Mycoplasmatales	Candidatus Mycoplasma haemolamae	Tenericutes	Bacteria
scaffold24892_size8429	gi|358376884|gb|CP003015.1|	28	28	0.0668092	Flavobacteriales	Blattabacterium punctulatus	Bacteroidetes	Bacteria
scaffold24902_size9273	gi|42410857|gb|AE017196.1|	41	39	9.44e-06	Rickettsiales	Wolbachia endosymbiont of Drosophila melanogaster	Proteobacteria	Bacteria
scaffold249423_size464	gi|308824094|emb|FP565809.1|	28	28	0.00343474	Clostridiales	[Clostridium] sticklandii	Firmicutes	Bacteria
scaffold250566_size462	gi|110681940|gb|CP000312.1|	32	31	0.0034188	Clostridiales	Clostridium perfringens	Firmicutes	Bacteria
scaffold2522341_size131	gi|336024847|gb|CP002279.1|	34	34	3.68e-07	Rhizobiales	Mesorhizobium opportunistum	Proteobacteria	Bacteria
scaffold2533994_size131	gi|404436164|gb|CP003490.1|	31	31	1.71e-05	Spirochaetales	Brachyspira pilosicoli	Spirochaetes	Bacteria
scaffold2555856_size130	gi|189914400|gb|CP001091.1|	34	33	6.1e-05	Pasteurellales	Actinobacillus pleuropneumoniae	Proteobacteria	Bacteria
scaffold25560_size9250	gi|146152184|gb|CP000685.1|	30	30	0.00566987	Flavobacteriales	Flavobacterium johnsoniae	Bacteroidetes	Bacteria
scaffold255920_size453	gi|428256439|gb|CP003642.1|	38	35	0.00334708	Nostocales	Cylindrospermum stagnale	Cyanobacteria	Bacteria
scaffold25660_size9101	gi|110681940|gb|CP000312.1|	33	32	0.00557818	Clostridiales	Clostridium perfringens	Firmicutes	Bacteria
scaffold2567530_size130	gi|47028082|gb|AF075709.2|	64	59	1.67e-15	Pseudomonadales	Pseudomonas putida	Proteobacteria	Bacteria
scaffold2573782_size130	gi|401772585|emb|HE956757.1|	28	28	0.000789557	Rhizobiales	Methylocystis sp. SC2	Proteobacteria	Bacteria
scaffold2574201_size130	gi|334857119|gb|CP002801.1|	40	37	1.7e-05	Actinomycetales	Frankia symbiont of Datisca glomerata	Actinobacteria	Bacteria
scaffold257425_size451	gi|338803667|gb|CP002876.1|	28	28	0.00333114	Nitrosomonadales	Nitrosomonas sp. Is79A3	Proteobacteria	Bacteria
scaffold25792_size9139	gi|156773456|gb|EU063949.1|	28	28	0.0724609	NaN	uncultured bacterium		Bacteria
scaffold258172_size449	gi|327182549|gb|CP002609.1|	28	28	0.0033152	Lactobacillales	Lactobacillus amylovorus	Firmicutes	Bacteria
scaffold258838_size447	gi|28856110|gb|AE016853.1|	28	28	0.00329927	Pseudomonadales	Pseudomonas syringae group genomosp. 3	Proteobacteria	Bacteria
scaffold259152_size447	gi|45438631|gb|AE017042.1|	28	28	0.00329927	Enterobacteriales	Yersinia pestis	Proteobacteria	Bacteria
scaffold2622938_size128	gi|324963602|gb|CP002547.1|	28	28	0.000773607	Clostridiales	Syntrophobotulus glycolicus	Firmicutes	Bacteria
scaffold2626657_size128	gi|372100556|gb|CP003257.1|	32	31	0.000773607	Thermotogales	Marinitoga piezophila	Thermotogae	Bacteria
scaffold2626952_size128	gi|12057207|gb|AE001439.1|	39	38	2.76e-08	Campylobacterales	Helicobacter pylori	Proteobacteria	Bacteria
scaffold2629747_size128	gi|91685338|gb|CP000270.1|	33	32	0.000215092	Burkholderiales	Burkholderia xenovorans	Proteobacteria	Bacteria
scaffold2631202_size128	gi|47118325|dbj|BA000021.3|	28	28	0.000773607	Enterobacteriales	Wigglesworthia glossinidia	Proteobacteria	Bacteria
scaffold26364_size9004	gi|188027058|emb|CU468131.1|	28	28	0.0713862	Enterobacteriales	Erwinia tasmaniensis	Proteobacteria	Bacteria
scaffold2636672_size128	gi|400362977|gb|CP003544.1|	28	28	0.000773607	NaN	Candidatus Carsonella ruddii	Proteobacteria	Bacteria
scaffold264403_size438	gi|110744159|gb|CP000109.2|	28	28	0.00322754	Thiotrichales	Thiomicrospira crunogena	Proteobacteria	Bacteria
scaffold264426_size439	gi|188497817|gb|CP001078.1|	28	28	0.00323551	Clostridiales	Clostridium botulinum	Firmicutes	Bacteria
scaffold2657371_size127	gi|117558854|gb|CP000462.1|	28	28	0.000765631	Aeromonadales	Aeromonas hydrophila	Proteobacteria	Bacteria
scaffold2657591_size127	gi|290753135|dbj|AP011529.1|	28	28	0.000765631	Deferribacterales	Deferribacter desulfuricans	Deferribacteres	Bacteria
scaffold26655_size8914	gi|326544086|gb|CP002583.1|	28	28	0.0706698	Oceanospirillales	Marinomonas mediterranea	Proteobacteria	Bacteria
scaffold266637_size436	gi|400364260|gb|CP003547.1|	28	28	0.0032116	Enterobacteriales	secondary endosymbiont of Heteropsylla cubana	Proteobacteria	Bacteria
scaffold266992_size434	gi|257048753|gb|CP001685.1|	28	28	0.00319567	Fusobacteriales	Leptotrichia buccalis	Fusobacteria	Bacteria
scaffold26855_size8840	gi|395455868|gb|CP003703.1|	44	40	0.00150629	Mycoplasmatales	Mycoplasma wenyonii	Tenericutes	Bacteria
scaffold268887_size431	gi|120613812|gb|CP000524.1|	30	30	0.000245192	Rhizobiales	Bartonella bacilliformis	Proteobacteria	Bacteria
scaffold269169_size432	gi|392602377|gb|CP003686.1|	29	29	0.000884083	Lactobacillales	Streptococcus mutans	Firmicutes	Bacteria
scaffold269229_size431	gi|296016874|gb|CP001959.1|	30	30	0.000245192	Spirochaetales	Brachyspira murdochii	Spirochaetes	Bacteria
scaffold269375_size431	gi|347014920|gb|JF967610.1|	29	29	0.000881867	Bacillales	Listeria innocua	Firmicutes	Bacteria
scaffold27005_size8776	gi|189419341|gb|CP001089.1|	28	28	0.0695713	Desulfuromonadales	Geobacter lovleyi	Proteobacteria	Bacteria
scaffold2716525_size125	gi|47118325|dbj|BA000021.3|	28	28	0.000749681	Enterobacteriales	Wigglesworthia glossinidia	Proteobacteria	Bacteria
scaffold2717346_size125	gi|340532866|gb|CP002917.1|	42	40	9.63e-08	Actinomycetales	Corynebacterium variabile	Actinobacteria	Bacteria
scaffold2719836_size125	gi|219994503|gb|CP001339.1|	28	28	0.000749681	Chromatiales	Thioalkalivibrio sulfidophilus	Proteobacteria	Bacteria
scaffold2725298_size125	gi|456351576|dbj|AP012603.1|	34	33	5.8e-05	Rhizobiales	Bradyrhizobium oligotrophicum	Proteobacteria	Bacteria
scaffold27268_size8365	gi|410519462|gb|AE014299.2|	28	28	0.0662997	Alteromonadales	Shewanella oneidensis	Proteobacteria	Bacteria
scaffold2736334_size125	gi|327317519|gb|CP002542.1|	28	28	0.000749681	Flavobacteriales	Fluviicola taffensis	Bacteroidetes	Bacteria
scaffold2744720_size124	gi|163258032|emb|AM902716.1|	39	36	5.73e-05	Burkholderiales	Bordetella petrii	Proteobacteria	Bacteria
scaffold2744806_size124	gi|291482250|emb|FN668375.1|	28	28	0.000741706	Clostridiales	[Clostridium] difficile	Firmicutes	Bacteria
scaffold27452_size8735	gi|462458566|gb|AKWR02000036.1|	32	31	0.069245	Spirochaetales	Leptospira interrogans	Spirochaetes	Bacteria
scaffold274883_size423	gi|254996425|dbj|AP010655.1|	28	28	0.003108	Lactobacillales	Streptococcus mutans	Firmicutes	Bacteria
scaffold2752882_size124	gi|299065054|emb|FP885895.1|	33	33	1.23e-06	Burkholderiales	Ralstonia solanacearum	Proteobacteria	Bacteria
scaffold2769499_size124	gi|385657254|gb|CP002833.1|	30	30	5.73e-05	Burkholderiales	Burkholderia pseudomallei	Proteobacteria	Bacteria
scaffold27716_size8194	gi|319993263|dbj|AP012029.1|	28	28	0.0649386	Anaerolineales	Anaerolinea thermophila	Chloroflexi	Bacteria
scaffold278204_size418	gi|328801575|emb|FQ377874.1|	28	28	0.00306816	Mycoplasmatales	Mycoplasma mycoides	Tenericutes	Bacteria
scaffold2782999_size123	gi|304557459|gb|CP002154.1|	36	34	0.000204004	Enterobacteriales	Edwardsiella tarda	Proteobacteria	Bacteria
scaffold278304_size418	gi|336445622|gb|CP002872.1|	40	37	0.000237183	Thiotrichales	Francisella sp. TX077308	Proteobacteria	Bacteria
scaffold2785727_size123	gi|91685338|gb|CP000270.1|	33	32	0.000204004	Burkholderiales	Burkholderia xenovorans	Proteobacteria	Bacteria
scaffold27864_size8378	gi|119668705|emb|AM406670.1|	28	28	0.0664032	Rhodocyclales	Azoarcus sp. BH72	Proteobacteria	Bacteria
scaffold2786657_size123	gi|345538396|gb|CP002645.1|	42	38	0.000204004	Enterobacteriales	Buchnera aphidicola	Proteobacteria	Bacteria
scaffold2790476_size123	gi|428249989|gb|CP003630.1|	40	37	0.000204004	Oscillatoriales	Microcoleus sp. PCC 7113	Cyanobacteria	Bacteria
scaffold280032_size416	gi|381376528|dbj|AP012320.1|	46	43	1.09e-07	Burkholderiales	Rubrivivax gelatinosus	Proteobacteria	Bacteria
scaffold2804371_size123	gi|268314126|gb|CP001779.1|	29	29	0.000204004	Fusobacteriales	Streptobacillus moniliformis	Fusobacteria	Bacteria
scaffold280658_size415	gi|427347790|gb|CP003943.1|	37	35	0.000235335	Nostocales	Calothrix sp. PCC 7507	Cyanobacteria	Bacteria
scaffold2816117_size122	gi|407243246|gb|CP003868.1|	28	28	0.000725755	Oceanospirillales	Candidatus Portiera aleyrodidarum	Proteobacteria	Bacteria
scaffold2825129_size122	gi|121282196|gb|EF175178.1|	28	28	0.000725755	Thiotrichales	Francisella tularensis	Proteobacteria	Bacteria
scaffold2828573_size122	gi|429534230|emb|HF559394.1|	28	28	0.000725755	Mycoplasmatales	Mycoplasma cynos	Tenericutes	Bacteria
scaffold2837608_size122	gi|336102715|gb|CP002665.1|	28	28	0.000725755	Actinomycetales	[Cellvibrio] gilvus	Actinobacteria	Bacteria
scaffold283886_size411	gi|291461463|dbj|AB498756.1|	28	28	0.00301237	Bacillales	Macrococcus caseolyticus	Firmicutes	Bacteria
scaffold28487_size8050	gi|189494441|gb|CP001101.1|	28	28	0.0637923	Chlorobiales	Chlorobium phaeobacteroides	Chlorobi	Bacteria
scaffold2849067_size121	gi|157914509|gb|CP000850.1|	29	29	0.000199569	Actinomycetales	Salinispora arenicola	Actinobacteria	Bacteria
scaffold285265_size409	gi|47118325|dbj|BA000021.3|	28	28	0.00299643	Enterobacteriales	Wigglesworthia glossinidia	Proteobacteria	Bacteria
scaffold28580_size9417	gi|400364260|gb|CP003547.1|	28	28	0.0746738	Enterobacteriales	secondary endosymbiont of Heteropsylla cubana	Proteobacteria	Bacteria
scaffold28608_size7989	gi|75706610|gb|DQ111953.1|	28	28	0.0633067	Acholeplasmatales	Phytoplasma sp. CPh	Tenericutes	Bacteria
scaffold286715_size408	gi|343385146|gb|CP002874.1|	40	37	0.000231022	Spirochaetales	Brachyspira intermedia	Spirochaetes	Bacteria
scaffold28675_size7939	gi|333484608|gb|CP002329.1|	28	28	0.0629087	Actinomycetales	Mycobacterium sp. JDM601	Actinobacteria	Bacteria
scaffold2867529_size121	gi|194310671|gb|CP001108.1|	29	29	0.000199569	Chlorobiales	Prosthecochloris aestuarii	Chlorobi	Bacteria
scaffold2872180_size121	gi|290753135|dbj|AP011529.1|	28	28	0.00071778	Deferribacterales	Deferribacter desulfuricans	Deferribacteres	Bacteria
scaffold28731_size9135	gi|114336511|gb|CP000448.1|	30	30	0.00559911	Clostridiales	Syntrophomonas wolfei	Firmicutes	Bacteria
scaffold287643_size407	gi|162809319|dbj|AP006628.2|	29	29	0.000828689	Acholeplasmatales	Onion yellows phytoplasma	Tenericutes	Bacteria
scaffold2877461_size121	gi|342351255|gb|CP002955.1|	28	28	0.00071778	Cytophagales	Cyclobacterium marinum	Bacteroidetes	Bacteria
scaffold2892550_size120	gi|124291339|gb|CP000546.1|	28	28	0.000709804	Burkholderiales	Burkholderia mallei	Proteobacteria	Bacteria
scaffold2894330_size120	gi|428015215|gb|CP003600.1|	32	31	0.000197352	Chroococcales	Chamaesiphon minutus	Cyanobacteria	Bacteria
scaffold29142_size7666	gi|35186899|gb|AY373761.1|	28	28	0.0607356	Bacillales	Staphylococcus aureus	Firmicutes	Bacteria
scaffold2917570_size120	gi|413968727|gb|CP003284.1|	28	28	0.000709804	Nostocales	Anabaena sp. 90	Cyanobacteria	Bacteria
scaffold2921718_size120	gi|334857119|gb|CP002801.1|	30	30	5.49e-05	Actinomycetales	Frankia symbiont of Datisca glomerata	Actinobacteria	Bacteria
scaffold29306_size7709	gi|146152184|gb|CP000685.1|	30	30	0.00472161	Flavobacteriales	Flavobacterium johnsoniae	Bacteroidetes	Bacteria
scaffold29323_size7930	gi|478438735|gb|CP004889.1|	32	31	0.0174711	Rickettsiales	Rickettsia prowazekii	Proteobacteria	Bacteria
scaffold2939664_size119	gi|28856110|gb|AE016853.1|	30	30	5.43e-05	Pseudomonadales	Pseudomonas syringae group genomosp. 3	Proteobacteria	Bacteria
scaffold295042_size398	gi|229260400|gb|CP001082.1|	28	28	0.00290877	Clostridiales	Clostridium botulinum	Firmicutes	Bacteria
scaffold2963129_size119	gi|400364260|gb|CP003547.1|	28	28	0.000701829	Enterobacteriales	secondary endosymbiont of Heteropsylla cubana	Proteobacteria	Bacteria
scaffold299293_size394	gi|28476818|gb|AE014184.1|	31	31	6.18e-05	Actinomycetales	Tropheryma whipplei	Actinobacteria	Bacteria
scaffold30023_size9621	gi|319748837|gb|CP002353.1|	28	28	0.0762976	Planctomycetales	Isosphaera pallida	Planctomycetes	Bacteria
scaffold3003245_size118	gi|302573590|gb|CP002164.1|	33	32	0.000192917	Thermoanaerobacterales	Caldicellulosiruptor obsidiansis	Firmicutes	Bacteria
scaffold30053_size8406	gi|186463002|gb|CP001037.1|	29	29	0.0185245	Nostocales	Nostoc punctiforme	Cyanobacteria	Bacteria
scaffold30205_size7118	gi|451788599|gb|CP004122.1|	30	30	0.00435794	Clostridiales	Clostridium saccharoperbutylacetonicum	Firmicutes	Bacteria
scaffold302745_size390	gi|378931946|gb|CP003338.1|	28	28	0.00284502	Rickettsiales	Rickettsia australis	Proteobacteria	Bacteria
scaffold3064901_size116	gi|91203347|emb|CT573073.1|	30	30	5.24e-05	Candidatus Brocadiales	Candidatus Kuenenia stuttgartiensis	Planctomycetes	Bacteria
scaffold30766_size8901	gi|428676849|gb|CP003659.1|	30	30	0.00545511	Nostocales	Anabaena cylindrica	Cyanobacteria	Bacteria
scaffold309495_size381	gi|380751881|gb|CP003403.1|	382	372	0	Enterobacteriales	Rahnella aquatilis	Proteobacteria	Bacteria
scaffold31025_size6904	gi|47118325|dbj|BA000021.3|	32	31	0.05467	Enterobacteriales	Wigglesworthia glossinidia	Proteobacteria	Bacteria
scaffold3110708_size115	gi|334861337|gb|CP002811.1|	29	29	0.000186265	Alteromonadales	Shewanella baltica	Proteobacteria	Bacteria
scaffold3115418_size115	gi|295083795|emb|FP929033.1|	28	28	0.000669928	Bacteroidales	Bacteroides xylanisolvens	Bacteroidetes	Bacteria
scaffold3132693_size115	gi|299065054|emb|FP885895.1|	33	33	1.11e-06	Burkholderiales	Ralstonia solanacearum	Proteobacteria	Bacteria
scaffold3143580_size114	gi|37509034|dbj|BA000037.2|	32	32	3.96e-06	Vibrionales	Vibrio vulnificus	Proteobacteria	Bacteria
scaffold3146714_size114	gi|290753135|dbj|AP011529.1|	28	28	0.000661952	Deferribacterales	Deferribacter desulfuricans	Deferribacteres	Bacteria
scaffold3147515_size114	gi|325064654|gb|CP002543.1|	30	30	5.12e-05	Aquificales	Desulfurobacterium thermolithotrophum	Aquificae	Bacteria
scaffold315062_size376	gi|47118307|dbj|BA000026.2|	32	31	0.00273345	Mycoplasmatales	Mycoplasma penetrans	Tenericutes	Bacteria
scaffold31532_size6646	gi|389568633|gb|CP003184.1|	33	32	0.00406749	Thermoanaerobacterales	Thermoanaerobacterium saccharolyticum	Firmicutes	Bacteria
scaffold31658_size6678	gi|217035986|gb|CP001185.1|	29	29	0.0147001	Thermotogales	Thermosipho africanus	Thermotogae	Bacteria
scaffold317489_size372	gi|334683429|dbj|AP012204.1|	37	37	2.68e-08	Actinomycetales	Microlunatus phosphovorus	Actinobacteria	Bacteria
scaffold31936_size9956	gi|429534230|emb|HF559394.1|	29	29	0.0219444	Mycoplasmatales	Mycoplasma cynos	Tenericutes	Bacteria
scaffold3195086_size113	gi|163258032|emb|AM902716.1|	28	28	0.000653977	Burkholderiales	Bordetella petrii	Proteobacteria	Bacteria
scaffold32016_size6528	gi|390418775|gb|CP003280.1|	28	28	0.051677	Flavobacteriales	Aequorivita sublithincola	Bacteroidetes	Bacteria
scaffold321397_size368	gi|386922183|gb|CP001560.1|	29	29	0.000742275	Enterobacteriales	Shimwellia blattae	Proteobacteria	Bacteria
scaffold321986_size369	gi|226840737|gb|CP001581.1|	28	28	0.00267766	Clostridiales	Clostridium botulinum	Firmicutes	Bacteria
scaffold323902_size366	gi|378401447|emb|HE663493.1|	28	28	0.00265376	Rhodospirillales	Rhodospirillum photometricum	Proteobacteria	Bacteria
scaffold325347_size364	gi|484574986|gb|CP005586.1|	28	28	0.00263782	Bacillales	Bacillus sp. 1NLA3E	Firmicutes	Bacteria
scaffold32717_size6344	gi|430780086|gb|CP002873.1|	28	28	0.0502124	Spirochaetales	Brachyspira pilosicoli	Spirochaetes	Bacteria
scaffold3274257_size112	gi|222454904|gb|CP001393.1|	36	35	1.07e-06	Thermoanaerobacterales	Caldicellulosiruptor bescii	Firmicutes	Bacteria
scaffold3297889_size111	gi|345470425|dbj|AP012048.1|	32	31	0.000638026	Campylobacterales	Arcobacter sp. L	Proteobacteria	Bacteria
scaffold33094_size6266	gi|400362593|gb|CP003542.1|	45	40	0.0495915	NaN	Candidatus Carsonella ruddii	Proteobacteria	Bacteria
scaffold3319479_size111	gi|47028082|gb|AF075709.2|	64	59	1.35e-15	Pseudomonadales	Pseudomonas putida	Proteobacteria	Bacteria
scaffold333796_size357	gi|106880657|gb|AY967766.2|	29	29	0.000717902	Rickettsiales	Wolbachia endosymbiont of Armadillidium vulgare	Proteobacteria	Bacteria
scaffold3338438_size111	gi|193806760|emb|CU469464.1|	30	30	4.93e-05	Acholeplasmatales	Candidatus Phytoplasma mali	Tenericutes	Bacteria
scaffold33491_size6187	gi|323463200|gb|CP002478.1|	28	28	0.0489626	Bacillales	Staphylococcus pseudintermedius	Firmicutes	Bacteria
scaffold33513_size5807	gi|291482100|emb|FN665653.1|	28	28	0.0459378	Clostridiales	[Clostridium] difficile	Firmicutes	Bacteria
scaffold3363210_size110	gi|110681940|gb|CP000312.1|	36	34	0.000175178	Clostridiales	Clostridium perfringens	Firmicutes	Bacteria
scaffold33654_size6289	gi|153803875|gb|CP000776.1|	38	36	0.00106983	Campylobacterales	Campylobacter hominis	Proteobacteria	Bacteria
scaffold33683_size6201	gi|330752753|emb|FQ032834.1|	29	29	0.0136444	Flavobacteriales	uncultured Polaribacter sp.	Bacteroidetes	Bacteria
scaffold337186_size353	gi|478438735|gb|CP004889.1|	28	28	0.00255016	Rickettsiales	Rickettsia prowazekii	Proteobacteria	Bacteria
scaffold337759_size353	gi|451782877|gb|CP004121.1|	28	28	0.00255016	Clostridiales	Clostridium saccharoperbutylacetonicum	Firmicutes	Bacteria
scaffold33789_size6134	gi|325064654|gb|CP002543.1|	41	37	0.0485407	Aquificales	Desulfurobacterium thermolithotrophum	Aquificae	Bacteria
scaffold3384432_size110	gi|157801689|gb|CP000849.1|	28	28	0.000630051	Rickettsiales	Rickettsia bellii	Proteobacteria	Bacteria
scaffold33990_size8118	gi|268612520|gb|CP001739.1|	28	28	0.0643336	Fusobacteriales	Sebaldella termitidis	Fusobacteria	Bacteria
scaffold3403761_size109	gi|124291339|gb|CP000546.1|	28	28	0.000622076	Burkholderiales	Burkholderia mallei	Proteobacteria	Bacteria
scaffold340924_size351	gi|163258032|emb|AM902716.1|	28	28	0.00254316	Burkholderiales	Bordetella petrii	Proteobacteria	Bacteria
scaffold341397_size349	gi|400364260|gb|CP003547.1|	28	28	0.00252721	Enterobacteriales	secondary endosymbiont of Heteropsylla cubana	Proteobacteria	Bacteria
scaffold341515_size349	gi|428272294|gb|CP003655.1|	28	28	0.00252721	Pleurocapsales	Stanieria cyanosphaera	Cyanobacteria	Bacteria
scaffold34272_size6558	gi|149901357|gb|CP000721.1|	29	29	0.0144345	Clostridiales	Clostridium beijerinckii	Firmicutes	Bacteria
scaffold342792_size348	gi|375300680|gb|CP002987.1|	28	28	0.00251924	Clostridiales	Acetobacterium woodii	Firmicutes	Bacteria
scaffold343016_size348	gi|339305108|gb|CP001503.2|	31	31	5.41e-05	Burkholderiales	Burkholderia glumae	Proteobacteria	Bacteria
scaffold34456_size6024	gi|358748197|gb|CP003132.1|	28	28	0.0476651	Lactobacillales	Lactococcus lactis	Firmicutes	Bacteria
scaffold3459293_size108	gi|342351255|gb|CP002955.1|	29	29	0.000170743	Cytophagales	Cyclobacterium marinum	Bacteroidetes	Bacteria
scaffold3476934_size108	gi|311087493|gb|CP002303.1|	29	29	0.000170743	Enterobacteriales	Buchnera aphidicola	Proteobacteria	Bacteria
scaffold34788_size8189	gi|488448414|gb|CP003261.1|	29	29	0.0180443	Clostridiales	Clostridium pasteurianum	Firmicutes	Bacteria
scaffold348019_size345	gi|294979899|gb|CP001650.1|	34	33	0.0001929	Flavobacteriales	Zunongwangia profunda	Bacteroidetes	Bacteria
scaffold3483083_size108	gi|342351255|gb|CP002955.1|	28	28	0.0006141	Cytophagales	Cyclobacterium marinum	Bacteroidetes	Bacteria
scaffold34991_size5946	gi|118133308|gb|CP000382.1|	28	28	0.0470442	Clostridiales	Clostridium novyi	Firmicutes	Bacteria
scaffold35155_size5834	gi|324971605|gb|CP002545.1|	29	29	0.0128322	Sphingobacteriales	Pedobacter saltans	Bacteroidetes	Bacteria
scaffold3521939_size107	gi|340532866|gb|CP002917.1|	52	48	4.65e-10	Actinomycetales	Corynebacterium variabile	Actinobacteria	Bacteria
scaffold3531259_size107	gi|158929972|gb|EU099626.1|	45	43	1.67e-09	NaN	uncultured bacterium pEAF66		Bacteria
scaffold35558_size5942	gi|291517792|emb|FP929036.1|	28	28	0.0470124	Clostridiales	Butyrivibrio fibrisolvens	Firmicutes	Bacteria
scaffold3555850_size107	gi|158929972|gb|EU099626.1|	45	43	1.67e-09	NaN	uncultured bacterium pEAF66		Bacteria
scaffold3556199_size107	gi|290753135|dbj|AP011529.1|	28	28	0.000606125	Deferribacterales	Deferribacter desulfuricans	Deferribacteres	Bacteria
scaffold35576_size6784	gi|343385146|gb|CP002874.1|	28	28	0.0537148	Spirochaetales	Brachyspira intermedia	Spirochaetes	Bacteria
scaffold35914_size5492	gi|149901357|gb|CP000721.1|	30	30	0.00335737	Clostridiales	Clostridium beijerinckii	Firmicutes	Bacteria
scaffold360328_size334	gi|432168615|emb|FO203522.1|	28	28	0.00240763	Desulfovibrionales	Desulfovibrio hydrothermalis	Proteobacteria	Bacteria
scaffold3623539_size106	gi|124291339|gb|CP000546.1|	28	28	0.00059815	Burkholderiales	Burkholderia mallei	Proteobacteria	Bacteria
scaffold36534_size5741	gi|395129037|emb|FQ958211.1|	33	32	0.0126263	Legionellales	Legionella pneumophila	Proteobacteria	Bacteria
scaffold3654103_size105	gi|400362593|gb|CP003542.1|	29	29	0.00016409	NaN	Candidatus Carsonella ruddii	Proteobacteria	Bacteria
scaffold36559_size5819	gi|89343559|gb|CP000267.1|	28	28	0.0460333	Burkholderiales	Albidiferax ferrireducens	Proteobacteria	Bacteria
scaffold36977_size5128	gi|506946819|dbj|AP013061.1|	32	31	0.0112696	Burkholderiales	Burkholderia sp. RPE64	Proteobacteria	Bacteria
scaffold3702359_size105	gi|336303358|gb|CP002859.1|	29	29	0.00016409	Cytophagales	Runella slithyformis	Bacteroidetes	Bacteria
scaffold370649_size326	gi|311087493|gb|CP002303.1|	28	28	0.00234385	Enterobacteriales	Buchnera aphidicola	Proteobacteria	Bacteria
scaffold37067_size6033	gi|226346821|gb|FJ686269.1|	28	28	0.0477368	NaN	uncultured bacterium		Bacteria
scaffold3707986_size105	gi|400362593|gb|CP003542.1|	29	29	0.00016409	NaN	Candidatus Carsonella ruddii	Proteobacteria	Bacteria
scaffold371157_size325	gi|119534933|gb|CP000509.1|	29	29	0.000649462	Actinomycetales	Nocardioides sp. JS614	Actinobacteria	Bacteria
scaffold372123_size325	gi|146152184|gb|CP000685.1|	32	31	0.00233588	Flavobacteriales	Flavobacterium johnsoniae	Bacteroidetes	Bacteria
scaffold372354_size325	gi|295054830|gb|CP001918.1|	30	30	0.000180575	Enterobacteriales	Enterobacter cloacae	Proteobacteria	Bacteria
scaffold37265_size5676	gi|49529273|emb|CR543861.1|	39	37	0.000268294	Pseudomonadales	Acinetobacter sp. ADP1	Proteobacteria	Bacteria
scaffold372670_size324	gi|413968727|gb|CP003284.1|	29	29	0.000647245	Nostocales	Anabaena sp. 90	Cyanobacteria	Bacteria
scaffold37336_size5669	gi|6453656|emb|AJ229188.1|	28	28	0.0448393	NaN	unidentified eubacterium clone BSV26		Bacteria
scaffold37699_size5749	gi|332177964|gb|CP002690.1|	28	28	0.0454761	Thermoanaerobacterales	Thermodesulfobium narugense	Firmicutes	Bacteria
scaffold3801515_size103	gi|146152184|gb|CP000685.1|	29	29	0.000159656	Flavobacteriales	Flavobacterium johnsoniae	Bacteroidetes	Bacteria
scaffold38159_size5587	gi|251773506|gb|CP001661.1|	28	28	0.0441866	Desulfuromonadales	Geobacter sp. M21	Proteobacteria	Bacteria
scaffold385123_size316	gi|371586224|gb|CP003244.1|	186	179	5.66e-79	Enterobacteriales	Rahnella aquatilis	Proteobacteria	Bacteria
scaffold38593_size5547	gi|152026452|gb|CP000769.1|	33	32	0.00339122	Myxococcales	Anaeromyxobacter sp. Fw109-5	Proteobacteria	Bacteria
scaffold38836_size5713	gi|345538396|gb|CP002645.1|	40	37	0.00349336	Enterobacteriales	Buchnera aphidicola	Proteobacteria	Bacteria
scaffold390021_size313	gi|390526782|gb|CP003345.1|	28	28	0.00224021	Cytophagales	Flexibacter litoralis	Bacteroidetes	Bacteria
scaffold39093_size5516	gi|146152184|gb|CP000685.1|	29	29	0.0121284	Flavobacteriales	Flavobacterium johnsoniae	Bacteroidetes	Bacteria
scaffold391140_size313	gi|256790407|gb|CP001684.1|	65	56	6.18e-09	Coriobacteriales	Slackia heliotrinireducens	Actinobacteria	Bacteria
scaffold39118_size5265	gi|169405180|gb|CP000962.1|	28	28	0.0416234	Clostridiales	Clostridium botulinum	Firmicutes	Bacteria
scaffold39149_size5607	gi|6478280|gb|AF129502.1|AF129502	28	28	0.0443458	Enterobacteriales	Buchnera aphidicola	Proteobacteria	Bacteria
scaffold39313_size5396	gi|116235183|dbj|AP009180.1|	28	28	0.0426662	NaN	Candidatus Carsonella ruddii	Proteobacteria	Bacteria
scaffold393267_size311	gi|427368660|gb|CP003549.1|	29	29	0.000618429	Nostocales	Rivularia sp. PCC 7116	Cyanobacteria	Bacteria
scaffold394598_size310	gi|371586224|gb|CP003244.1|	310	309	6.4e-158	Enterobacteriales	Rahnella aquatilis	Proteobacteria	Bacteria
scaffold3952645_size101	gi|163258032|emb|AM902716.1|	28	28	0.000558273	Burkholderiales	Bordetella petrii	Proteobacteria	Bacteria
scaffold39584_size5568	gi|400362402|gb|CP003541.1|	28	28	0.0440353	NaN	Candidatus Carsonella ruddii	Proteobacteria	Bacteria
scaffold3969940_size101	gi|47028082|gb|AF075709.2|	54	52	4.26e-15	Pseudomonadales	Pseudomonas putida	Proteobacteria	Bacteria
scaffold399121_size7794	gi|218169741|gb|CP001291.1|	28	28	0.0617545	Chroococcales	Cyanothece sp. PCC 7424	Cyanobacteria	Bacteria
scaffold4012836_size101	gi|400362977|gb|CP003544.1|	28	28	0.000558273	NaN	Candidatus Carsonella ruddii	Proteobacteria	Bacteria
scaffold4018808_size101	gi|372100556|gb|CP003257.1|	32	31	0.000558273	Thermotogales	Marinitoga piezophila	Thermotogae	Bacteria
scaffold40206_size9402	gi|297153409|gb|CP002047.1|	30	30	0.00576341	Actinomycetales	Streptomyces bingchenggensis	Actinobacteria	Bacteria
scaffold40416_size5415	gi|13272287|gb|AF274444.1|AF274444	33	32	0.0119048	NaN	Candidatus Carsonella ruddii	Proteobacteria	Bacteria
scaffold40485_size5416	gi|390418775|gb|CP003280.1|	30	30	0.0033106	Flavobacteriales	Aequorivita sublithincola	Bacteroidetes	Bacteria
scaffold40723_size5508	gi|451776305|gb|CP003804.1|	30	30	0.00336722	NaN	Candidatus Kinetoplastibacterium crithidii	Proteobacteria	Bacteria
scaffold4074030_size100	gi|312148964|gb|CP002228.1|	28	28	0.000550298	Spirochaetales	Borrelia burgdorferi	Spirochaetes	Bacteria
scaffold407825_size304	gi|300687338|gb|CP002025.1|	28	28	0.00216846	Spirochaetales	Brachyspira pilosicoli	Spirochaetes	Bacteria
scaffold4079645_size100	gi|28856110|gb|AE016853.1|	30	30	4.25e-05	Pseudomonadales	Pseudomonas syringae group genomosp. 3	Proteobacteria	Bacteria
scaffold40826_size5096	gi|324320370|gb|CP002534.1|	28	28	0.0402781	Flavobacteriales	Cellulophaga lytica	Bacteroidetes	Bacteria
scaffold40921_size5031	gi|400364260|gb|CP003547.1|	28	28	0.0397607	Enterobacteriales	secondary endosymbiont of Heteropsylla cubana	Proteobacteria	Bacteria
scaffold41157_size9392	gi|347014920|gb|JF967610.1|	29	29	0.0207068	Bacillales	Listeria innocua	Firmicutes	Bacteria
scaffold41212_size8071	gi|327438058|dbj|AP012157.1|	29	29	0.0177831	Bacillales	Solibacillus silvestris	Firmicutes	Bacteria
scaffold41260_size5202	gi|451775521|gb|CP003803.1|	35	33	0.0411219	NaN	Candidatus Kinetoplastibacterium desouzaii	Proteobacteria	Bacteria
scaffold414327_size301	gi|339291081|gb|CP002888.1|	36	34	0.000596263	Lactobacillales	Streptococcus salivarius	Firmicutes	Bacteria
scaffold41882_size8636	gi|291482250|emb|FN668375.1|	28	28	0.0684569	Clostridiales	[Clostridium] difficile	Firmicutes	Bacteria
scaffold42090_size4759	gi|189494441|gb|CP001101.1|	29	29	0.010453	Chlorobiales	Chlorobium phaeobacteroides	Chlorobi	Bacteria
scaffold42447_size7814	gi|428006994|gb|CP003597.1|	36	35	0.000102873	Pleurocapsales	Chroococcidiopsis thermalis	Cyanobacteria	Bacteria
scaffold425791_size296	gi|327438058|dbj|AP012157.1|	93	73	1.26e-05	Bacillales	Solibacillus silvestris	Firmicutes	Bacteria
scaffold42925_size7864	gi|506957411|gb|CP003131.1|	48	43	0.000372376	Mycoplasmatales	Mycoplasma hyopneumoniae	Tenericutes	Bacteria
scaffold429965_size294	gi|119765642|gb|CP000507.1|	51	46	7.46e-08	Alteromonadales	Shewanella amazonensis	Proteobacteria	Bacteria
scaffold430656_size294	gi|110004744|emb|AM285308.1|	32	32	1.25e-05	Entomoplasmatales	Spiroplasma citri	Tenericutes	Bacteria
scaffold43101_size5208	gi|373943374|gb|CP003259.1|	28	28	0.0411697	Clostridiales	Clostridium sp. BNL1100	Firmicutes	Bacteria
scaffold43304_size5182	gi|169748796|gb|CP000950.1|	30	30	0.00316661	Enterobacteriales	Yersinia pseudotuberculosis	Proteobacteria	Bacteria
scaffold434609_size293	gi|71061822|gb|CP000084.1|	29	29	0.000578531	NaN	Candidatus Pelagibacter ubique	Proteobacteria	Bacteria
scaffold43515_size5181	gi|317179796|dbj|AP011943.1|	53	46	0.003166	Campylobacterales	Helicobacter pylori	Proteobacteria	Bacteria
scaffold43525_size5720	gi|386922183|gb|CP001560.1|	29	29	0.0125799	Enterobacteriales	Shimwellia blattae	Proteobacteria	Bacteria
scaffold43591_size6388	gi|430782295|gb|CP003344.1|	30	30	0.00390873	Clostridiales	Desulfitobacterium dichloroeliminans	Firmicutes	Bacteria
scaffold43820_size4775	gi|428015215|gb|CP003600.1|	43	40	1.74e-05	Chroococcales	Chamaesiphon minutus	Cyanobacteria	Bacteria
scaffold44045_size5891	gi|345538396|gb|CP002645.1|	29	29	0.0129583	Enterobacteriales	Buchnera aphidicola	Proteobacteria	Bacteria
scaffold440524_size290	gi|164470425|gb|EU331426.1|	285	256	3.89e-95	Enterobacteriales	Klebsiella pneumoniae	Proteobacteria	Bacteria
scaffold440854_size291	gi|118501159|gb|CP000482.1|	28	28	0.00206482	Desulfuromonadales	Pelobacter propionicus	Proteobacteria	Bacteria
scaffold443694_size289	gi|221158880|gb|CP001150.1|	43	40	3.4e-06	Rhodobacterales	Rhodobacter sphaeroides	Proteobacteria	Bacteria
scaffold44813_size9896	gi|301320388|gb|CP002107.1|	28	28	0.0784487	Mycoplasmatales	Mycoplasma mycoides	Tenericutes	Bacteria
scaffold45113_size6463	gi|386922183|gb|CP001560.1|	28	28	0.0511596	Enterobacteriales	Shimwellia blattae	Proteobacteria	Bacteria
scaffold451356_size287	gi|227339586|gb|CP001389.1|	214	162	1.55e-14	Rhizobiales	Sinorhizobium fredii	Proteobacteria	Bacteria
scaffold45430_size5126	gi|33518905|emb|BX248583.1|	28	28	0.0405169	Enterobacteriales	Candidatus Blochmannia floridanus	Proteobacteria	Bacteria
scaffold455985_size284	gi|427368660|gb|CP003549.1|	38	35	0.00200902	Nostocales	Rivularia sp. PCC 7116	Cyanobacteria	Bacteria
scaffold457410_size283	gi|333805788|gb|CP002738.1|	31	31	4.3e-05	Methylococcales	Methylomonas methanica	Proteobacteria	Bacteria
scaffold459037_size283	gi|301165371|emb|FQ312005.1|	29	29	0.000556365	Bdellovibrionales	Bacteriovorax marinus	Proteobacteria	Bacteria
scaffold462246_size282	gi|385657254|gb|CP002833.1|	28	28	0.00199307	Burkholderiales	Burkholderia pseudomallei	Proteobacteria	Bacteria
scaffold464699_size281	gi|206593202|emb|CU914168.1|	39	39	1.52e-09	Burkholderiales	Ralstonia solanacearum	Proteobacteria	Bacteria
scaffold46802_size4768	gi|221721649|gb|CP000628.1|	28	28	0.0376672	Rhizobiales	Agrobacterium tumefaciens	Proteobacteria	Bacteria
scaffold472105_size278	gi|348592266|dbj|AP011533.1|	40	37	0.000545282	Rickettsiales	Rickettsia japonica	Proteobacteria	Bacteria
scaffold472574_size278	gi|300068196|emb|FN908084.1|	32	31	0.000545282	Mycoplasmatales	Candidatus Mycoplasma haemolamae	Tenericutes	Bacteria
scaffold474028_size277	gi|387581682|gb|CP003535.1|	28	28	0.00195321	Flavobacteriales	Blattabacterium sp. (Blaberus giganteus)	Bacteroidetes	Bacteria
scaffold474955_size277	gi|126636230|gb|CP000606.1|	28	28	0.00195321	Alteromonadales	Shewanella loihica	Proteobacteria	Bacteria
scaffold47583_size4955	gi|306978014|gb|CP002205.1|	62	51	0.0108868	Campylobacterales	Sulfurimonas autotrophica	Proteobacteria	Bacteria
scaffold477367_size276	gi|301154649|emb|FQ312002.1|	28	28	0.00194524	Pasteurellales	Haemophilus parainfluenzae	Proteobacteria	Bacteria
scaffold483296_size274	gi|485091803|gb|CP005080.1|	28	28	0.00192929	Actinomycetales	Streptomyces fulvissimus	Actinobacteria	Bacteria
scaffold48409_size8666	gi|311903059|gb|CP002304.1|	119	94	8.76e-11	Halanaerobiales	Halanaerobium hydrogeniformans	Firmicutes	Bacteria
scaffold49339_size4782	gi|171696371|gb|CP000806.1|	28	28	0.0377787	Chroococcales	Cyanothece sp. ATCC 51142	Cyanobacteria	Bacteria
scaffold500376_size269	gi|388483940|emb|FO203431.1|	30	30	0.000146062	Actinomycetales	Modestobacter marinus	Actinobacteria	Bacteria
scaffold502910_size268	gi|507148234|ref|NR_103041.1|	268	268	7.23e-137	Enterobacteriales	Erwinia billingiae	Proteobacteria	Bacteria
scaffold508234_size266	gi|380500974|emb|HE774682.1|	28	28	0.00186551	Flavobacteriales	Flavobacterium indicum	Bacteroidetes	Bacteria
scaffold50918_size4395	gi|255342900|gb|CP001681.1|	28	28	0.0346981	Sphingobacteriales	Pedobacter heparinus	Bacteroidetes	Bacteria
scaffold50921_size4796	gi|310757913|gb|CP002287.1|	28	28	0.0378901	Burkholderiales	Achromobacter xylosoxidans	Proteobacteria	Bacteria
scaffold510304_size265	gi|296016874|gb|CP001959.1|	32	31	0.00185754	Spirochaetales	Brachyspira murdochii	Spirochaetes	Bacteria
scaffold51125_size4798	gi|110164990|gb|CP000393.1|	28	28	0.037906	Oscillatoriales	Trichodesmium erythraeum	Cyanobacteria	Bacteria
scaffold51220_size4782	gi|430780086|gb|CP002873.1|	33	32	0.0105039	Spirochaetales	Brachyspira pilosicoli	Spirochaetes	Bacteria
scaffold51394_size4775	gi|225643049|gb|CP001229.1|	28	28	0.0377229	Aquificales	Sulfurihydrogenibium azorense	Aquificae	Bacteria
scaffold520783_size262	gi|172046403|emb|AM942759.1|	28	28	0.00183363	Enterobacteriales	Proteus mirabilis	Proteobacteria	Bacteria
scaffold52410_size4726	gi|478438735|gb|CP004889.1|	28	28	0.0373329	Rickettsiales	Rickettsia prowazekii	Proteobacteria	Bacteria
scaffold52532_size4720	gi|310757913|gb|CP002287.1|	28	28	0.0372851	Burkholderiales	Achromobacter xylosoxidans	Proteobacteria	Bacteria
scaffold52742_size4709	gi|150839411|gb|CP000746.1|	35	34	0.000222294	Pasteurellales	Actinobacillus succinogenes	Proteobacteria	Bacteria
scaffold52779_size4711	gi|295429362|gb|CP002008.1|	140	115	4.68e-21	Caulobacterales	Caulobacter segnis	Proteobacteria	Bacteria
scaffold534621_size258	gi|110681940|gb|CP000312.1|	36	34	0.00050095	Clostridiales	Clostridium perfringens	Firmicutes	Bacteria
scaffold547009_size254	gi|343385146|gb|CP002874.1|	28	28	0.00176985	Spirochaetales	Brachyspira intermedia	Spirochaetes	Bacteria
scaffold553151_size252	gi|400362593|gb|CP003542.1|	29	29	0.00048765	NaN	Candidatus Carsonella ruddii	Proteobacteria	Bacteria
scaffold554244_size252	gi|222113012|emb|AM946015.1|	28	28	0.0017539	Lactobacillales	Streptococcus uberis	Firmicutes	Bacteria
scaffold55515_size4067	gi|500239649|gb|CP003190.1|	30	30	0.00248206	Pseudomonadales	Pseudomonas protegens	Proteobacteria	Bacteria
scaffold55601_size4029	gi|167830502|dbj|AP008971.1|	33	32	0.00245866	Clostridiales	Finegoldia magna	Firmicutes	Bacteria
scaffold556242_size251	gi|372100556|gb|CP003257.1|	37	36	2.9e-06	Thermotogales	Marinitoga piezophila	Thermotogae	Bacteria
scaffold55651_size4032	gi|345538396|gb|CP002645.1|	29	29	0.00884957	Enterobacteriales	Buchnera aphidicola	Proteobacteria	Bacteria
scaffold55964_size8151	gi|380500974|emb|HE774682.1|	32	31	0.0645963	Flavobacteriales	Flavobacterium indicum	Bacteroidetes	Bacteria
scaffold56007_size3876	gi|338832994|gb|CP002868.1|	28	28	0.0305865	Spirochaetales	Treponema caldaria	Spirochaetes	Bacteria
scaffold56681_size3673	gi|8102059|gb|AF264024.1|AF264024	28	28	0.0289699	Pseudomonadales	Psychrobacter sp. St1	Proteobacteria	Bacteria
scaffold57265_size3532	gi|376319037|dbj|AP012283.1|	33	32	0.00774254	Lactobacillales	Melissococcus plutonius	Firmicutes	Bacteria
scaffold57903_size8531	gi|169787994|emb|AM501761.1|	28	28	0.0676211	NaN	uncultured gamma proteobacterium	Proteobacteria	Bacteria
scaffold57924_size3397	gi|116096021|gb|CP000414.1|	31	31	0.000575429	Lactobacillales	Leuconostoc mesenteroides	Firmicutes	Bacteria
scaffold580009_size244	gi|218158707|gb|CP001176.1|	30	30	0.000130655	Bacillales	Bacillus cereus	Firmicutes	Bacteria
scaffold582689_size244	gi|359823987|gb|CP003065.1|	33	32	0.000469918	Clostridiales	Clostridium clariflavum	Firmicutes	Bacteria
scaffold586187_size243	gi|308194182|gb|HM103925.1|	28	28	0.00168215	Bacillales	Gemella sanguinis	Firmicutes	Bacteria
scaffold588941_size242	gi|372100556|gb|CP003257.1|	28	28	0.00167418	Thermotogales	Marinitoga piezophila	Thermotogae	Bacteria
scaffold59143_size3156	gi|397338114|gb|CP003728.1|	31	31	0.00053418	Lactobacillales	Enterococcus faecalis	Firmicutes	Bacteria
scaffold593727_size241	gi|343385146|gb|CP002874.1|	29	29	0.000463268	Spirochaetales	Brachyspira intermedia	Spirochaetes	Bacteria
scaffold59382_size3119	gi|402803765|gb|CP003776.1|	33	32	0.00682814	Enterobacteriales	Pectobacterium carotovorum	Proteobacteria	Bacteria
scaffold595934_size240	gi|227015811|gb|FJ851547.1|	28	28	0.00165824	Pseudomonadales	Pseudomonas nitroreducens	Proteobacteria	Bacteria
scaffold59656_size3145	gi|356609659|gb|AE000790.2|	28	28	0.0247654	Spirochaetales	Borrelia burgdorferi	Spirochaetes	Bacteria
scaffold603002_size238	gi|337757426|emb|FQ859181.1|	103	83	9.75e-11	Rhizobiales	Hyphomicrobium sp. MC1	Proteobacteria	Bacteria
scaffold60318_size2983	gi|299065054|emb|FP885895.1|	33	32	0.00181476	Burkholderiales	Ralstonia solanacearum	Proteobacteria	Bacteria
scaffold605155_size237	gi|309388281|gb|CP002175.1|	33	32	0.000126341	Halanaerobiales	Halanaerobium praevalens	Firmicutes	Bacteria
scaffold606931_size237	gi|224497250|gb|CP001438.1|	28	28	0.00163432	Spirochaetales	Borrelia valaisiana	Spirochaetes	Bacteria
scaffold608134_size237	gi|451782877|gb|CP004121.1|	33	32	0.000454401	Clostridiales	Clostridium saccharoperbutylacetonicum	Firmicutes	Bacteria
scaffold61440_size2845	gi|51593840|gb|CP000015.1|	32	31	0.0223765	Spirochaetales	Borrelia bavariensis	Spirochaetes	Bacteria
scaffold61666_size2819	gi|108514863|gb|DQ535890.1|	28	28	0.0221694	Campylobacterales	Campylobacter jejuni	Proteobacteria	Bacteria
scaffold619101_size234	gi|145408661|gb|CP000679.1|	28	28	0.0016104	Thermoanaerobacterales	Caldicellulosiruptor saccharolyticus	Firmicutes	Bacteria
scaffold620034_size233	gi|371586224|gb|CP003244.1|	233	230	1.77e-112	Enterobacteriales	Rahnella aquatilis	Proteobacteria	Bacteria
scaffold62094_size2936	gi|322804278|emb|FR773526.1|	28	28	0.0231011	Clostridiales	Clostridium botulinum	Firmicutes	Bacteria
scaffold63185_size8155	gi|134050581|gb|CP000612.1|	29	29	0.017969	Clostridiales	Desulfotomaculum reducens	Firmicutes	Bacteria
scaffold63283_size7809	gi|27904416|gb|AE016826.1|	28	28	0.0618739	Enterobacteriales	Buchnera aphidicola	Proteobacteria	Bacteria
scaffold63322_size2650	gi|47118325|dbj|BA000021.3|	38	35	0.00578975	Enterobacteriales	Wigglesworthia glossinidia	Proteobacteria	Bacteria
scaffold639443_size228	gi|441482619|gb|CP004020.1|	29	29	0.000434452	Flavobacteriales	Riemerella anatipestifer	Bacteroidetes	Bacteria
scaffold646719_size226	gi|28204652|gb|AE015927.1|	30	30	0.000119561	Clostridiales	Clostridium tetani	Firmicutes	Bacteria
scaffold649749_size226	gi|116256804|gb|CP000263.1|	28	28	0.00154662	Enterobacteriales	Buchnera aphidicola	Proteobacteria	Bacteria
scaffold65087_size8737	gi|324320370|gb|CP002534.1|	28	28	0.0692609	Flavobacteriales	Cellulophaga lytica	Bacteroidetes	Bacteria
scaffold65129_size2495	gi|29028372|gb|AF545861.1|	31	31	0.000421046	Enterobacteriales	Escherichia coli	Proteobacteria	Bacteria
scaffold65486_size9183	gi|381376528|dbj|AP012320.1|	46	43	2.6e-06	Burkholderiales	Rubrivivax gelatinosus	Proteobacteria	Bacteria
scaffold65614_size2457	gi|229260400|gb|CP001082.1|	28	28	0.0192868	Clostridiales	Clostridium botulinum	Firmicutes	Bacteria
scaffold657688_size224	gi|358376884|gb|CP003015.1|	28	28	0.00153068	Flavobacteriales	Blattabacterium punctulatus	Bacteroidetes	Bacteria
scaffold66082_size2419	gi|316939066|gb|CP002416.1|	28	28	0.0189842	Clostridiales	Clostridium thermocellum	Firmicutes	Bacteria
scaffold66371_size2399	gi|326682110|emb|FR720602.1|	28	28	0.0188249	Lactobacillales	Streptococcus oralis	Firmicutes	Bacteria
scaffold67891_size2302	gi|309747128|gb|CP002281.1|	29	29	0.00501926	Fusobacteriales	Ilyobacter polytropus	Fusobacteria	Bacteria
scaffold686487_size217	gi|218169741|gb|CP001291.1|	33	32	0.00041007	Chroococcales	Cyanothece sp. PCC 7424	Cyanobacteria	Bacteria
scaffold69087_size2227	gi|345470425|dbj|AP012048.1|	33	32	0.0048532	Campylobacterales	Arcobacter sp. L	Proteobacteria	Bacteria
scaffold69596_size2200	gi|337292927|emb|FR872643.1|	28	28	0.0172402	Chlamydiales	Waddlia chondrophila	Chlamydiae	Bacteria
scaffold70322_size2156	gi|332171715|gb|CP002526.1|	29	29	0.00469601	Alteromonadales	Glaciecola sp. 4H-3-7+YE-5	Proteobacteria	Bacteria
scaffold70771_size2133	gi|283951607|gb|CP001859.1|	29	29	0.00464508	Selenomonadales	Acidaminococcus fermentans	Firmicutes	Bacteria
scaffold71256_size2110	gi|407237448|gb|CP003864.1|	62	54	1.64e-07	Burkholderiales	Burkholderia phenoliruptrix	Proteobacteria	Bacteria
scaffold71518_size2096	gi|343385146|gb|CP002874.1|	40	37	0.00126873	Spirochaetales	Brachyspira intermedia	Spirochaetes	Bacteria
scaffold716049_size211	gi|311977220|gb|HQ446228.1|	33	32	0.00039677	Bacteroidales	Bacteroides fragilis	Bacteroidetes	Bacteria
scaffold71986_size2072	gi|89343559|gb|CP000267.1|	29	29	0.00451003	Burkholderiales	Albidiferax ferrireducens	Proteobacteria	Bacteria
scaffold72210_size8741	gi|206739197|gb|CP001146.1|	33	32	0.019266	Dictyoglomales	Dictyoglomus thermophilum	Dictyoglomi	Bacteria
scaffold72286_size2020	gi|118501159|gb|CP000482.1|	28	28	0.0158069	Desulfuromonadales	Pelobacter propionicus	Proteobacteria	Bacteria
scaffold72703_size2039	gi|336102715|gb|CP002665.1|	28	28	0.0159582	Actinomycetales	[Cellvibrio] gilvus	Actinobacteria	Bacteria
scaffold73240_size2013	gi|47118325|dbj|BA000021.3|	28	28	0.0157511	Enterobacteriales	Wigglesworthia glossinidia	Proteobacteria	Bacteria
scaffold73367_size2076	gi|442799322|gb|CP001397.1|	28	28	0.0162528	Flavobacteriales	Nonlabens dokdonensis	Bacteroidetes	Bacteria
scaffold73734_size1992	gi|268612520|gb|CP001739.1|	29	29	0.0043329	Fusobacteriales	Sebaldella termitidis	Fusobacteria	Bacteria
scaffold74937_size8807	gi|296841273|gb|CP002032.1|	28	28	0.0698181	Thermoanaerobacterales	Thermoanaerobacter mathranii	Firmicutes	Bacteria
scaffold75109_size1971	gi|161158851|emb|AM746676.1|	31	31	0.00033136	Myxococcales	Sorangium cellulosum	Proteobacteria	Bacteria
scaffold753244_size205	gi|307582611|gb|CP002217.1|	32	32	8.24e-06	Burkholderiales	Burkholderia sp. CCGE1003	Proteobacteria	Bacteria
scaffold757286_size204	gi|508732639|dbj|AP012555.1|	28	28	0.00137123	Actinomycetales	Mycobacterium avium	Actinobacteria	Bacteria
scaffold75961_size2057	gi|316939066|gb|CP002416.1|	28	28	0.0161015	Clostridiales	Clostridium thermocellum	Firmicutes	Bacteria
scaffold760215_size204	gi|441492708|gb|CP004029.1|	30	30	0.000106003	Desulfovibrionales	Lawsonia intracellularis	Proteobacteria	Bacteria
scaffold767625_size202	gi|481068109|gb|CP003884.1|	203	179	2.69e-60	Rickettsiales	Wolbachia endosymbiont of Drosophila simulans	Proteobacteria	Bacteria
scaffold769924_size202	gi|6382214|gb|AE001578.1|	28	28	0.00135529	Spirochaetales	Borrelia burgdorferi	Spirochaetes	Bacteria
scaffold770978_size202	gi|206739197|gb|CP001146.1|	33	32	0.000376821	Dictyoglomales	Dictyoglomus thermophilum	Dictyoglomi	Bacteria
scaffold771541_size202	gi|218759244|gb|CP001322.1|	28	28	0.00135529	Desulfobacterales	Desulfatibacillum alkenivorans	Proteobacteria	Bacteria
scaffold772498_size202	gi|343963552|gb|CP003001.1|	28	28	0.00135529	Thermoanaerobacterales	Caldicellulosiruptor lactoaceticus	Firmicutes	Bacteria
scaffold776573_size201	gi|400364260|gb|CP003547.1|	29	29	0.000374604	Enterobacteriales	secondary endosymbiont of Heteropsylla cubana	Proteobacteria	Bacteria
scaffold77735_size1832	gi|193806760|emb|CU469464.1|	28	28	0.0143098	Acholeplasmatales	Candidatus Phytoplasma mali	Tenericutes	Bacteria
scaffold784417_size200	gi|390418775|gb|CP003280.1|	29	29	0.000372388	Flavobacteriales	Aequorivita sublithincola	Bacteroidetes	Bacteria
scaffold787812_size199	gi|506946819|dbj|AP013061.1|	32	31	0.000370171	Burkholderiales	Burkholderia sp. RPE64	Proteobacteria	Bacteria
scaffold79127_size1789	gi|338803667|gb|CP002876.1|	29	29	0.00388715	Nitrosomonadales	Nitrosomonas sp. Is79A3	Proteobacteria	Bacteria
scaffold794746_size198	gi|318037813|gb|CP002458.1|	31	31	2.84e-05	Mycoplasmatales	Mycoplasma fermentans	Tenericutes	Bacteria
scaffold800288_size197	gi|240863652|gb|CP001644.1|	28	28	0.00131543	Burkholderiales	Ralstonia pickettii	Proteobacteria	Bacteria
scaffold80576_size1747	gi|327371128|gb|CP002600.1|	28	28	0.0136461	Burkholderiales	Burkholderia gladioli	Proteobacteria	Bacteria
scaffold815416_size195	gi|343773687|gb|CP002985.1|	31	31	2.79e-05	Acidithiobacillales	Acidithiobacillus ferrivorans	Proteobacteria	Bacteria
scaffold81964_size1704	gi|301161079|emb|FQ312004.1|	28	28	0.0133035	Bacteroidales	Bacteroides fragilis	Bacteroidetes	Bacteria
scaffold822980_size194	gi|221721649|gb|CP000628.1|	32	32	7.72e-06	Rhizobiales	Agrobacterium tumefaciens	Proteobacteria	Bacteria
scaffold825304_size194	gi|390526782|gb|CP003345.1|	35	33	0.00129151	Cytophagales	Flexibacter litoralis	Bacteroidetes	Bacteria
scaffold825783_size194	gi|126225085|gb|CP000572.1|	28	28	0.00129151	Burkholderiales	Burkholderia pseudomallei	Proteobacteria	Bacteria
scaffold826384_size194	gi|268612520|gb|CP001739.1|	28	28	0.00129151	Fusobacteriales	Sebaldella termitidis	Fusobacteria	Bacteria
scaffold827952_size193	gi|308824094|emb|FP565809.1|	28	28	0.00128354	Clostridiales	[Clostridium] sticklandii	Firmicutes	Bacteria
scaffold83360_size8674	gi|324310566|gb|CP002544.1|	28	28	0.0687594	Bacteroidales	Odoribacter splanchnicus	Bacteroidetes	Bacteria
scaffold835179_size192	gi|333747798|gb|CP002736.1|	29	29	0.000354655	Clostridiales	Desulfotomaculum carboxydivorans	Firmicutes	Bacteria
scaffold84167_size1645	gi|42410857|gb|AE017196.1|	44	42	3.54e-08	Rickettsiales	Wolbachia endosymbiont of Drosophila melanogaster	Proteobacteria	Bacteria
scaffold85065_size1620	gi|335345054|gb|CP001817.1|	36	34	0.00351283	Enterobacteriales	Buchnera aphidicola	Proteobacteria	Bacteria
scaffold852335_size190	gi|33149228|gb|AE017143.1|	28	28	0.00125962	Pasteurellales	Haemophilus ducreyi	Proteobacteria	Bacteria
scaffold859061_size189	gi|224497496|gb|CP001464.1|	28	28	0.00125165	Spirochaetales	Borrelia spielmanii	Spirochaetes	Bacteria
scaffold868373_size188	gi|335358205|gb|CP002683.1|	28	28	0.00124368	Thermodesulfobacteriales	Thermodesulfatator indicus	Thermodesulfobacteria	Bacteria
scaffold87422_size1562	gi|160359135|gb|CP000879.1|	28	28	0.0121723	Thermotogales	Petrotoga mobilis	Thermotogae	Bacteria
scaffold87746_size1550	gi|324310566|gb|CP002544.1|	28	28	0.0120768	Bacteroidales	Odoribacter splanchnicus	Bacteroidetes	Bacteria
scaffold87825_size1555	gi|324971605|gb|CP002545.1|	30	30	0.000936669	Sphingobacteriales	Pedobacter saltans	Bacteroidetes	Bacteria
scaffold87944_size1553	gi|290883107|gb|CP001968.1|	28	28	0.0121007	Deferribacterales	Denitrovibrio acetiphilus	Deferribacteres	Bacteria
scaffold88071_size1548	gi|345528129|emb|FQ859183.1|	33	32	0.00335336	Flavobacteriales	Flavobacterium branchiophilum	Bacteroidetes	Bacteria
scaffold881601_size186	gi|390526782|gb|CP003345.1|	28	28	0.00122773	Cytophagales	Flexibacter litoralis	Bacteroidetes	Bacteria
scaffold884212_size186	gi|472252740|gb|CP004405.1|	28	28	0.00122773	Bacillales	Bacillus subtilis	Firmicutes	Bacteria
scaffold88666_size1538	gi|169405180|gb|CP000962.1|	38	36	0.000257518	Clostridiales	Clostridium botulinum	Firmicutes	Bacteria
scaffold891343_size185	gi|392602377|gb|CP003686.1|	29	29	0.000339139	Lactobacillales	Streptococcus mutans	Firmicutes	Bacteria
scaffold89271_size9094	gi|189914400|gb|CP001091.1|	34	33	0.00557388	Pasteurellales	Actinobacillus pleuropneumoniae	Proteobacteria	Bacteria
scaffold893480_size185	gi|385869619|gb|CP003415.1|	28	28	0.00121976	Enterobacteriales	Pectobacterium sp. SCC3193	Proteobacteria	Bacteria
scaffold89855_size1509	gi|339759707|gb|CP002910.1|	1457	1156	0	Enterobacteriales	Klebsiella pneumoniae	Proteobacteria	Bacteria
scaffold903427_size183	gi|116256804|gb|CP000263.1|	28	28	0.00120381	Enterobacteriales	Buchnera aphidicola	Proteobacteria	Bacteria
scaffold90924_size1524	gi|222420101|emb|AM295250.1|	29	29	0.0033002	Bacillales	Staphylococcus carnosus	Firmicutes	Bacteria
scaffold911172_size182	gi|188497817|gb|CP001078.1|	28	28	0.00119584	Clostridiales	Clostridium botulinum	Firmicutes	Bacteria
scaffold91405_size1477	gi|120613812|gb|CP000524.1|	30	30	0.000888635	Rhizobiales	Bartonella bacilliformis	Proteobacteria	Bacteria
scaffold91503_size1475	gi|170774137|gb|CP001013.1|	113	91	5.27e-11	Burkholderiales	Leptothrix cholodnii	Proteobacteria	Bacteria
scaffold91527_size1539	gi|451782877|gb|CP004121.1|	32	31	0.0119891	Clostridiales	Clostridium saccharoperbutylacetonicum	Firmicutes	Bacteria
scaffold91584_size1594	gi|411026358|gb|CP003926.1|	43	39	0.000960686	Rhodospirillales	Gluconobacter oxydans	Proteobacteria	Bacteria
scaffold93142_size1514	gi|404429427|emb|HE793032.1|	28	28	0.01179	Spirochaetales	Brachyspira pilosicoli	Spirochaetes	Bacteria
scaffold933393_size180	gi|37509034|dbj|BA000037.2|	29	29	0.000328056	Vibrionales	Vibrio vulnificus	Proteobacteria	Bacteria
scaffold936480_size179	gi|225213769|gb|CP001357.1|	32	32	7e-06	Spirochaetales	Brachyspira hyodysenteriae	Spirochaetes	Bacteria
scaffold936861_size179	gi|106880657|gb|AY967766.2|	29	29	0.000325839	Rickettsiales	Wolbachia endosymbiont of Armadillidium vulgare	Proteobacteria	Bacteria
scaffold93795_size1429	gi|294346812|gb|CP001983.1|	28	28	0.0111128	Bacillales	Bacillus megaterium	Firmicutes	Bacteria
scaffold942342_size179	gi|225546753|gb|CP001530.1|	28	28	0.00117193	Spirochaetales	Borrelia burgdorferi	Spirochaetes	Bacteria
scaffold94631_size8335	gi|428686127|gb|CP003940.1|	28	28	0.0660609	Chroococcales	Cyanobacterium stanieri	Cyanobacteria	Bacteria
scaffold94993_size1408	gi|401772585|emb|HE956757.1|	28	28	0.0109456	Rhizobiales	Methylocystis sp. SC2	Proteobacteria	Bacteria
scaffold95625_size1398	gi|425857179|gb|CP003539.1|	28	28	0.0108659	Rhodospirillales	Candidatus Endolissoclinum faulkneri	Proteobacteria	Bacteria
scaffold96040_size1389	gi|400362784|gb|CP003543.1|	28	28	0.0107942	NaN	Candidatus Carsonella ruddii	Proteobacteria	Bacteria
scaffold96455_size1383	gi|344031790|gb|CP002991.1|	28	28	0.0107464	Thermoanaerobacterales	Thermoanaerobacter wiegelii	Firmicutes	Bacteria
scaffold96741_size1377	gi|432168615|emb|FO203522.1|	28	28	0.0106986	Desulfovibrionales	Desulfovibrio hydrothermalis	Proteobacteria	Bacteria
scaffold96914_size1374	gi|169119423|gb|CP000939.1|	29	29	0.00296797	Clostridiales	Clostridium botulinum	Firmicutes	Bacteria
scaffold97062_size1373	gi|380870897|gb|CP003313.1|	28	28	0.0106667	Pasteurellales	Pasteurella multocida	Proteobacteria	Bacteria
scaffold97200_size1369	gi|324320370|gb|CP002534.1|	28	28	0.0106349	Flavobacteriales	Cellulophaga lytica	Bacteroidetes	Bacteria
scaffold986421_size173	gi|291482100|emb|FN665653.1|	29	29	0.00031254	Clostridiales	[Clostridium] difficile	Firmicutes	Bacteria
scaffold987437_size172	gi|309388281|gb|CP002175.1|	28	28	0.00111612	Halanaerobiales	Halanaerobium praevalens	Firmicutes	Bacteria
scaffold1000433_size170	gi|332139322|gb|HQ009558.1|	165	146	3.71e-48	NaN	Cotesia vestalis bracovirus		Viruses
scaffold100250_size1406	gi|332139322|gb|HQ009558.1|	413	349	5.63e-110	NaN	Cotesia vestalis bracovirus		Viruses
scaffold102501_size1299	gi|332139322|gb|HQ009558.1|	295	253	4.19e-81	NaN	Cotesia vestalis bracovirus		Viruses
scaffold1030157_size164	gi|332139322|gb|HQ009558.1|	163	137	2.19e-35	NaN	Cotesia vestalis bracovirus		Viruses
scaffold103490_size1241	gi|190702153|gb|EF710637.1|	55	50	7.38e-09	NaN	Cotesia sesamiae bracovirus		Viruses
scaffold1042235_size162	gi|332139322|gb|HQ009558.1|	159	139	3.55e-43	NaN	Cotesia vestalis bracovirus		Viruses
scaffold1043185_size162	gi|332139322|gb|HQ009558.1|	156	135	9.94e-39	NaN	Cotesia vestalis bracovirus		Viruses
scaffold1046946_size161	gi|190702153|gb|EF710637.1|	161	139	5.9e-41	NaN	Cotesia sesamiae bracovirus		Viruses
scaffold105048_size1242	gi|332139322|gb|HQ009558.1|	165	140	3.29e-37	NaN	Cotesia vestalis bracovirus		Viruses
scaffold1050486_size161	gi|332139322|gb|HQ009558.1|	158	139	2.72e-44	NaN	Cotesia vestalis bracovirus		Viruses
scaffold1051209_size161	gi|332139322|gb|HQ009558.1|	158	138	1.27e-42	NaN	Cotesia vestalis bracovirus		Viruses
scaffold106001_size1215	gi|332139322|gb|HQ009558.1|	244	213	3.96e-71	NaN	Cotesia vestalis bracovirus		Viruses
scaffold1060296_size159	gi|190702153|gb|EF710637.1|	61	55	4.68e-12	NaN	Cotesia sesamiae bracovirus		Viruses
scaffold1061026_size159	gi|190702153|gb|EF710637.1|	135	115	2.74e-29	NaN	Cotesia sesamiae bracovirus		Viruses
scaffold106563_size1144	gi|510021598|emb|HF562907.1|	40	37	0.000190057	NaN	Cotesia sesamiae bracovirus		Viruses
scaffold1068196_size158	gi|332139322|gb|HQ009558.1|	158	137	7.45e-40	NaN	Cotesia vestalis bracovirus		Viruses
scaffold1069472_size157	gi|332139322|gb|HQ009558.1|	157	136	2.06e-40	NaN	Cotesia vestalis bracovirus		Viruses
scaffold1073360_size157	gi|190702153|gb|EF710637.1|	45	41	6.01e-06	NaN	Cotesia sesamiae bracovirus		Viruses
scaffold1077298_size156	gi|190343049|gb|EU001258.1|	104	94	2.68e-29	NaN	Glyptapanteles indiensis bracovirus		Viruses
scaffold109389_size1180	gi|332139322|gb|HQ009558.1|	589	506	4.29e-175	NaN	Cotesia vestalis bracovirus		Viruses
scaffold1097530_size153	gi|332139322|gb|HQ009558.1|	146	126	2e-35	NaN	Cotesia vestalis bracovirus		Viruses
scaffold109870_size1173	gi|347449230|gb|JN638751.1|	28	28	0.0090735	Caudovirales	Bacillus phage G		Viruses
scaffold110082_size1186	gi|332139322|gb|HQ009558.1|	429	366	4.66e-120	NaN	Cotesia vestalis bracovirus		Viruses
scaffold1103075_size152	gi|332139322|gb|HQ009558.1|	144	127	7.1e-40	NaN	Cotesia vestalis bracovirus		Viruses
scaffold1104874_size152	gi|332139322|gb|HQ009558.1|	149	128	5.53e-36	NaN	Cotesia vestalis bracovirus		Viruses
scaffold1106120_size152	gi|332139322|gb|HQ009558.1|	146	126	1.99e-35	NaN	Cotesia vestalis bracovirus		Viruses
scaffold1113392_size152	gi|332139322|gb|HQ009558.1|	152	131	1.19e-37	NaN	Cotesia vestalis bracovirus		Viruses
scaffold111668_size1152	gi|332139322|gb|HQ009558.1|	592	494	2.61e-147	NaN	Cotesia vestalis bracovirus		Viruses
scaffold1123239_size151	gi|332139322|gb|HQ009558.1|	151	136	4.18e-47	NaN	Cotesia vestalis bracovirus		Viruses
scaffold1123894_size151	gi|332139322|gb|HQ009558.1|	130	116	4.24e-37	NaN	Cotesia vestalis bracovirus		Viruses
scaffold113363_size8192	gi|374110349|gb|JQ063128.1|	30	30	0.00501883	NaN	Acanthamoeba castellanii mamavirus		Viruses
scaffold1137644_size151	gi|332139322|gb|HQ009558.1|	138	122	3.28e-38	NaN	Cotesia vestalis bracovirus		Viruses
scaffold113846_size1124	gi|332139322|gb|HQ009558.1|	166	140	4.97e-35	NaN	Cotesia vestalis bracovirus		Viruses
scaffold1139319_size151	gi|157390502|emb|AM850132.1|	117	103	2.57e-29	NaN	Chelonus inanitus bracovirus		Viruses
scaffold1140210_size151	gi|332139322|gb|HQ009558.1|	134	121	5.44e-41	NaN	Cotesia vestalis bracovirus		Viruses
scaffold1140214_size151	gi|332139322|gb|HQ009558.1|	128	116	2.53e-39	NaN	Cotesia vestalis bracovirus		Viruses
scaffold1141562_size151	gi|332139322|gb|HQ009558.1|	148	127	1.97e-35	NaN	Cotesia vestalis bracovirus		Viruses
scaffold1143321_size151	gi|332139322|gb|HQ009558.1|	147	131	3.25e-43	NaN	Cotesia vestalis bracovirus		Viruses
scaffold1144096_size151	gi|332139322|gb|HQ009558.1|	144	121	7.14e-30	NaN	Cotesia vestalis bracovirus		Viruses
scaffold1146388_size151	gi|332139322|gb|HQ009558.1|	135	120	3.28e-38	NaN	Cotesia vestalis bracovirus		Viruses
scaffold1149578_size151	gi|332139322|gb|HQ009558.1|	146	129	5.44e-41	NaN	Cotesia vestalis bracovirus		Viruses
scaffold115405_size1096	gi|332139322|gb|HQ009558.1|	1101	915	0	NaN	Cotesia vestalis bracovirus		Viruses
scaffold1163341_size151	gi|332139322|gb|HQ009558.1|	151	137	8.98e-49	NaN	Cotesia vestalis bracovirus		Viruses
scaffold1168749_size151	gi|332139322|gb|HQ009558.1|	150	135	1.5e-46	NaN	Cotesia vestalis bracovirus		Viruses
scaffold1170389_size151	gi|332139322|gb|HQ009558.1|	151	130	4.24e-37	NaN	Cotesia vestalis bracovirus		Viruses
scaffold1170439_size151	gi|157390502|emb|AM850132.1|	75	71	3.35e-23	NaN	Chelonus inanitus bracovirus		Viruses
scaffold1172730_size151	gi|332139322|gb|HQ009558.1|	144	129	3.25e-43	NaN	Cotesia vestalis bracovirus		Viruses
scaffold117667_size1080	gi|332139322|gb|HQ009558.1|	548	453	3.25e-126	NaN	Cotesia vestalis bracovirus		Viruses
scaffold1182776_size151	gi|332139322|gb|HQ009558.1|	149	132	1.17e-42	NaN	Cotesia vestalis bracovirus		Viruses
scaffold1189163_size151	gi|332139322|gb|HQ009558.1|	150	133	3.25e-43	NaN	Cotesia vestalis bracovirus		Viruses
scaffold1191808_size151	gi|190702153|gb|EF710637.1|	150	133	3.25e-43	NaN	Cotesia sesamiae bracovirus		Viruses
scaffold1201582_size151	gi|332139322|gb|HQ009558.1|	151	135	1.94e-45	NaN	Cotesia vestalis bracovirus		Viruses
scaffold1212609_size151	gi|332139322|gb|HQ009558.1|	132	121	3.25e-43	NaN	Cotesia vestalis bracovirus		Viruses
scaffold1214943_size151	gi|332139322|gb|HQ009558.1|	138	123	9.11e-39	NaN	Cotesia vestalis bracovirus		Viruses
scaffold1217030_size151	gi|332139322|gb|HQ009558.1|	129	113	3.3e-33	NaN	Cotesia vestalis bracovirus		Viruses
scaffold122192_size991	gi|332139322|gb|HQ009558.1|	362	314	1.83e-108	NaN	Cotesia vestalis bracovirus		Viruses
scaffold122214_size1031	gi|332139322|gb|HQ009558.1|	90	81	9.99e-22	NaN	Cotesia vestalis bracovirus		Viruses
scaffold122351_size996	gi|332139322|gb|HQ009558.1|	379	310	1.15e-80	NaN	Cotesia vestalis bracovirus		Viruses
scaffold1227592_size151	gi|332139322|gb|HQ009558.1|	150	136	3.23e-48	NaN	Cotesia vestalis bracovirus		Viruses
scaffold1230077_size151	gi|332139322|gb|HQ009558.1|	148	130	1.96e-40	NaN	Cotesia vestalis bracovirus		Viruses
scaffold1232889_size151	gi|332139322|gb|HQ009558.1|	150	133	1.17e-42	NaN	Cotesia vestalis bracovirus		Viruses
scaffold1234180_size151	gi|332139322|gb|HQ009558.1|	135	117	3.3e-33	NaN	Cotesia vestalis bracovirus		Viruses
scaffold123503_size1023	gi|332139322|gb|HQ009558.1|	1020	870	0	NaN	Cotesia vestalis bracovirus		Viruses
scaffold123825_size1043	gi|9802268|gb|AF252854.1|AF252854	29	29	0.00223483	NaN	Ovine adenovirus A		Viruses
scaffold1238996_size151	gi|190702153|gb|EF710637.1|	44	41	4.42e-07	NaN	Cotesia sesamiae bracovirus		Viruses
scaffold1239117_size151	gi|190702153|gb|EF710637.1|	44	41	1.23e-07	NaN	Cotesia sesamiae bracovirus		Viruses
scaffold1244062_size151	gi|332139322|gb|HQ009558.1|	150	132	1.51e-41	NaN	Cotesia vestalis bracovirus		Viruses
scaffold1245544_size151	gi|465487548|gb|KC312662.1|	28	28	0.000957039	NaN	Tomato yellow leaf curl virus		Viruses
scaffold124615_size8140	gi|332139322|gb|HQ009558.1|	275	233	3.52e-69	NaN	Cotesia vestalis bracovirus		Viruses
scaffold1248617_size151	gi|332139322|gb|HQ009558.1|	150	135	1.5e-46	NaN	Cotesia vestalis bracovirus		Viruses
scaffold1250085_size151	gi|332139322|gb|HQ009558.1|	135	121	7.04e-40	NaN	Cotesia vestalis bracovirus		Viruses
scaffold1250498_size151	gi|332139322|gb|HQ009558.1|	149	131	5.44e-41	NaN	Cotesia vestalis bracovirus		Viruses
scaffold1258448_size151	gi|332139322|gb|HQ009558.1|	149	133	2.51e-44	NaN	Cotesia vestalis bracovirus		Viruses
scaffold1262465_size151	gi|332139322|gb|HQ009558.1|	149	126	1.19e-32	NaN	Cotesia vestalis bracovirus		Viruses
scaffold1262626_size151	gi|332139322|gb|HQ009558.1|	147	127	1.52e-36	NaN	Cotesia vestalis bracovirus		Viruses
scaffold127038_size991	gi|502523787|emb|HF679132.1|	30	30	0.000589344	NaN	Choristoneura biennis entomopoxvirus 'L'		Viruses
scaffold1279648_size151	gi|9802268|gb|AF252854.1|AF252854	29	29	0.000266093	NaN	Ovine adenovirus A		Viruses
scaffold1283936_size151	gi|332139322|gb|HQ009558.1|	148	131	1.51e-41	NaN	Cotesia vestalis bracovirus		Viruses
scaffold1299155_size151	gi|332139322|gb|HQ009558.1|	144	124	7.09e-35	NaN	Cotesia vestalis bracovirus		Viruses
scaffold1300953_size151	gi|332139322|gb|HQ009558.1|	91	77	2.03e-15	NaN	Cotesia vestalis bracovirus		Viruses
scaffold1307481_size151	gi|332139322|gb|HQ009558.1|	118	103	9.24e-29	NaN	Cotesia vestalis bracovirus		Viruses
scaffold1307819_size151	gi|332139322|gb|HQ009558.1|	149	131	5.44e-41	NaN	Cotesia vestalis bracovirus		Viruses
scaffold1313867_size151	gi|332139322|gb|HQ009558.1|	151	133	4.21e-42	NaN	Cotesia vestalis bracovirus		Viruses
scaffold1316929_size151	gi|332139322|gb|HQ009558.1|	143	122	1.19e-32	NaN	Cotesia vestalis bracovirus		Viruses
scaffold1316956_size151	gi|190702153|gb|EF710637.1|	46	42	1.59e-06	NaN	Cotesia sesamiae bracovirus		Viruses
scaffold1319564_size151	gi|332139322|gb|HQ009558.1|	147	129	2.53e-39	NaN	Cotesia vestalis bracovirus		Viruses
scaffold132203_size1008	gi|332139322|gb|HQ009558.1|	531	446	4.96e-139	NaN	Cotesia vestalis bracovirus		Viruses
scaffold1323171_size151	gi|332139322|gb|HQ009558.1|	142	125	9.11e-39	NaN	Cotesia vestalis bracovirus		Viruses
scaffold1323315_size151	gi|190702153|gb|EF710637.1|	148	128	4.24e-37	NaN	Cotesia sesamiae bracovirus		Viruses
scaffold1327031_size151	gi|332139322|gb|HQ009558.1|	146	127	1.18e-37	NaN	Cotesia vestalis bracovirus		Viruses
scaffold1327196_size151	gi|332139322|gb|HQ009558.1|	148	128	4.24e-37	NaN	Cotesia vestalis bracovirus		Viruses
scaffold1328493_size151	gi|332139322|gb|HQ009558.1|	150	136	3.23e-48	NaN	Cotesia vestalis bracovirus		Viruses
scaffold1335446_size151	gi|190702153|gb|EF710637.1|	32	32	5.72e-06	NaN	Cotesia sesamiae bracovirus		Viruses
scaffold1338407_size151	gi|332139322|gb|HQ009558.1|	140	124	2.53e-39	NaN	Cotesia vestalis bracovirus		Viruses
scaffold1341803_size151	gi|9802268|gb|AF252854.1|AF252854	29	29	0.000266093	NaN	Ovine adenovirus A		Viruses
scaffold1343856_size151	gi|332139322|gb|HQ009558.1|	120	103	2.59e-24	NaN	Cotesia vestalis bracovirus		Viruses
scaffold134849_size929	gi|502523516|emb|HF679131.1|	28	28	0.00712974	NaN	Adoxophyes honmai entomopoxvirus 'L'		Viruses
scaffold1352240_size151	gi|332139322|gb|HQ009558.1|	151	135	1.94e-45	NaN	Cotesia vestalis bracovirus		Viruses
scaffold1355107_size151	gi|332139322|gb|HQ009558.1|	140	126	1.17e-42	NaN	Cotesia vestalis bracovirus		Viruses
scaffold135885_size923	gi|332139322|gb|HQ009558.1|	592	495	1.59e-153	NaN	Cotesia vestalis bracovirus		Viruses
scaffold1364161_size151	gi|190702153|gb|EF710637.1|	55	49	3.42e-08	NaN	Cotesia sesamiae bracovirus		Viruses
scaffold136562_size918	gi|332139322|gb|HQ009558.1|	926	760	0	NaN	Cotesia vestalis bracovirus		Viruses
scaffold1369192_size151	gi|332139322|gb|HQ009558.1|	151	133	4.21e-42	NaN	Cotesia vestalis bracovirus		Viruses
scaffold1372659_size151	gi|332139322|gb|HQ009558.1|	150	129	5.48e-36	NaN	Cotesia vestalis bracovirus		Viruses
scaffold1375335_size151	gi|332139322|gb|HQ009558.1|	151	137	8.98e-49	NaN	Cotesia vestalis bracovirus		Viruses
scaffold1376952_size151	gi|332139322|gb|HQ009558.1|	152	130	1.97e-35	NaN	Cotesia vestalis bracovirus		Viruses
scaffold137871_size909	gi|332139322|gb|HQ009558.1|	93	85	1.13e-25	NaN	Cotesia vestalis bracovirus		Viruses
scaffold1379293_size151	gi|332139322|gb|HQ009558.1|	151	130	4.24e-37	NaN	Cotesia vestalis bracovirus		Viruses
scaffold1379857_size151	gi|332139322|gb|HQ009558.1|	144	126	3.28e-38	NaN	Cotesia vestalis bracovirus		Viruses
scaffold1385598_size151	gi|332139322|gb|HQ009558.1|	151	134	9.04e-44	NaN	Cotesia vestalis bracovirus		Viruses
scaffold138978_size902	gi|332139322|gb|HQ009558.1|	894	751	0	NaN	Cotesia vestalis bracovirus		Viruses
scaffold1390371_size151	gi|332139322|gb|HQ009558.1|	148	129	3.28e-38	NaN	Cotesia vestalis bracovirus		Viruses
scaffold1392094_size151	gi|332139322|gb|HQ009558.1|	146	130	1.17e-42	NaN	Cotesia vestalis bracovirus		Viruses
scaffold1395849_size151	gi|332139322|gb|HQ009558.1|	150	134	6.99e-45	NaN	Cotesia vestalis bracovirus		Viruses
scaffold1395890_size151	gi|332139322|gb|HQ009558.1|	152	131	4.24e-37	NaN	Cotesia vestalis bracovirus		Viruses
scaffold1400419_size151	gi|190702153|gb|EF710637.1|	151	130	4.24e-37	NaN	Cotesia sesamiae bracovirus		Viruses
scaffold1407190_size151	gi|332139322|gb|HQ009558.1|	148	127	1.97e-35	NaN	Cotesia vestalis bracovirus		Viruses
scaffold141643_size885	gi|332139322|gb|HQ009558.1|	168	145	2.3e-42	NaN	Cotesia vestalis bracovirus		Viruses
scaffold1420322_size151	gi|332139322|gb|HQ009558.1|	151	127	4.27e-32	NaN	Cotesia vestalis bracovirus		Viruses
scaffold142481_size878	gi|332139322|gb|HQ009558.1|	152	130	1.39e-34	NaN	Cotesia vestalis bracovirus		Viruses
scaffold1425443_size151	gi|190702153|gb|EF710637.1|	61	54	2.04e-10	NaN	Cotesia sesamiae bracovirus		Viruses
scaffold1432810_size151	gi|332139322|gb|HQ009558.1|	140	126	4.21e-42	NaN	Cotesia vestalis bracovirus		Viruses
scaffold1437590_size151	gi|332139322|gb|HQ009558.1|	151	131	9.11e-39	NaN	Cotesia vestalis bracovirus		Viruses
scaffold1446245_size151	gi|190702153|gb|EF710637.1|	151	131	9.11e-39	NaN	Cotesia sesamiae bracovirus		Viruses
scaffold1448057_size151	gi|190702153|gb|EF710637.1|	121	109	1.97e-35	NaN	Cotesia sesamiae bracovirus		Viruses
scaffold1457234_size151	gi|332139322|gb|HQ009558.1|	151	136	4.18e-47	NaN	Cotesia vestalis bracovirus		Viruses
scaffold1458229_size151	gi|332139322|gb|HQ009558.1|	131	115	2.55e-34	NaN	Cotesia vestalis bracovirus		Viruses
scaffold1461617_size151	gi|332139322|gb|HQ009558.1|	98	90	9.24e-29	NaN	Cotesia vestalis bracovirus		Viruses
scaffold1464395_size151	gi|332139322|gb|HQ009558.1|	149	133	9.04e-44	NaN	Cotesia vestalis bracovirus		Viruses
scaffold1465234_size151	gi|332139322|gb|HQ009558.1|	146	130	1.17e-42	NaN	Cotesia vestalis bracovirus		Viruses
scaffold1466407_size151	gi|332139322|gb|HQ009558.1|	141	123	1.52e-36	NaN	Cotesia vestalis bracovirus		Viruses
scaffold1470291_size151	gi|332139322|gb|HQ009558.1|	138	120	7.09e-35	NaN	Cotesia vestalis bracovirus		Viruses
scaffold147237_size851	gi|332139322|gb|HQ009558.1|	292	241	1.66e-63	NaN	Cotesia vestalis bracovirus		Viruses
scaffold1472953_size151	gi|332139322|gb|HQ009558.1|	148	127	1.97e-35	NaN	Cotesia vestalis bracovirus		Viruses
scaffold1476185_size151	gi|332139322|gb|HQ009558.1|	149	127	9.17e-34	NaN	Cotesia vestalis bracovirus		Viruses
scaffold1481066_size151	gi|332139322|gb|HQ009558.1|	145	127	9.11e-39	NaN	Cotesia vestalis bracovirus		Viruses
scaffold1483853_size151	gi|226938250|gb|FJ866116.1|	33	32	7.4e-05	NaN	Human immunodeficiency virus 1		Viruses
scaffold150159_size835	gi|332139322|gb|HQ009558.1|	838	705	0	NaN	Cotesia vestalis bracovirus		Viruses
scaffold1510738_size151	gi|332139322|gb|HQ009558.1|	149	130	2.53e-39	NaN	Cotesia vestalis bracovirus		Viruses
scaffold151304_size911	gi|332139322|gb|HQ009558.1|	587	506	5.45e-178	NaN	Cotesia vestalis bracovirus		Viruses
scaffold152034_size823	gi|332139322|gb|HQ009558.1|	160	140	5.94e-43	NaN	Cotesia vestalis bracovirus		Viruses
scaffold1523313_size151	gi|332139322|gb|HQ009558.1|	145	128	1.96e-40	NaN	Cotesia vestalis bracovirus		Viruses
scaffold152392_size822	gi|332139322|gb|HQ009558.1|	488	421	2.38e-146	NaN	Cotesia vestalis bracovirus		Viruses
scaffold1527657_size151	gi|332139322|gb|HQ009558.1|	128	115	1.18e-37	NaN	Cotesia vestalis bracovirus		Viruses
scaffold1528783_size151	gi|332139322|gb|HQ009558.1|	147	132	6.99e-45	NaN	Cotesia vestalis bracovirus		Viruses
scaffold1530241_size151	gi|332139322|gb|HQ009558.1|	146	129	5.44e-41	NaN	Cotesia vestalis bracovirus		Viruses
scaffold1532496_size151	gi|332139322|gb|HQ009558.1|	150	129	1.52e-36	NaN	Cotesia vestalis bracovirus		Viruses
scaffold153284_size816	gi|332139322|gb|HQ009558.1|	818	688	0	NaN	Cotesia vestalis bracovirus		Viruses
scaffold1536366_size151	gi|332139322|gb|HQ009558.1|	146	133	1.16e-47	NaN	Cotesia vestalis bracovirus		Viruses
scaffold1548696_size151	gi|332139322|gb|HQ009558.1|	124	108	1.99e-30	NaN	Cotesia vestalis bracovirus		Viruses
scaffold1551131_size151	gi|332139322|gb|HQ009558.1|	144	126	3.28e-38	NaN	Cotesia vestalis bracovirus		Viruses
scaffold1553574_size151	gi|190702153|gb|EF710637.1|	146	127	1.18e-37	NaN	Cotesia sesamiae bracovirus		Viruses
scaffold155537_size804	gi|332139322|gb|HQ009558.1|	822	695	0	NaN	Cotesia vestalis bracovirus		Viruses
scaffold1556620_size151	gi|332139322|gb|HQ009558.1|	150	130	1.18e-37	NaN	Cotesia vestalis bracovirus		Viruses
scaffold1557074_size151	gi|332139322|gb|HQ009558.1|	151	134	3.25e-43	NaN	Cotesia vestalis bracovirus		Viruses
scaffold155787_size803	gi|190702153|gb|EF710637.1|	48	45	4.7e-09	NaN	Cotesia sesamiae bracovirus		Viruses
scaffold1565078_size151	gi|332139322|gb|HQ009558.1|	151	132	1.96e-40	NaN	Cotesia vestalis bracovirus		Viruses
scaffold1576003_size151	gi|332139322|gb|HQ009558.1|	138	125	3.25e-43	NaN	Cotesia vestalis bracovirus		Viruses
scaffold1576657_size151	gi|332139322|gb|HQ009558.1|	149	135	1.16e-47	NaN	Cotesia vestalis bracovirus		Viruses
scaffold1589705_size151	gi|332139322|gb|HQ009558.1|	112	98	4.3e-27	NaN	Cotesia vestalis bracovirus		Viruses
scaffold1593282_size151	gi|332139322|gb|HQ009558.1|	149	127	2.55e-34	NaN	Cotesia vestalis bracovirus		Viruses
scaffold1610991_size151	gi|332139322|gb|HQ009558.1|	150	133	3.25e-43	NaN	Cotesia vestalis bracovirus		Viruses
scaffold1622462_size151	gi|332139322|gb|HQ009558.1|	152	132	3.28e-38	NaN	Cotesia vestalis bracovirus		Viruses
scaffold1623074_size151	gi|332139322|gb|HQ009558.1|	151	127	1.53e-31	NaN	Cotesia vestalis bracovirus		Viruses
scaffold162348_size775	gi|332139322|gb|HQ009558.1|	782	666	0	NaN	Cotesia vestalis bracovirus		Viruses
scaffold1623780_size151	gi|332139322|gb|HQ009558.1|	146	125	2.55e-34	NaN	Cotesia vestalis bracovirus		Viruses
scaffold1630664_size151	gi|332139322|gb|HQ009558.1|	152	133	7.04e-40	NaN	Cotesia vestalis bracovirus		Viruses
scaffold1633482_size151	gi|332139322|gb|HQ009558.1|	149	129	4.24e-37	NaN	Cotesia vestalis bracovirus		Viruses
scaffold1634310_size151	gi|190702153|gb|EF710637.1|	60	54	5.68e-11	NaN	Cotesia sesamiae bracovirus		Viruses
scaffold1634467_size151	gi|190702153|gb|EF710637.1|	145	126	4.24e-37	NaN	Cotesia sesamiae bracovirus		Viruses
scaffold1637443_size151	gi|332139322|gb|HQ009558.1|	151	136	4.18e-47	NaN	Cotesia vestalis bracovirus		Viruses
scaffold164013_size758	gi|332139322|gb|HQ009558.1|	757	619	2.73e-170	NaN	Cotesia vestalis bracovirus		Viruses
scaffold1641629_size151	gi|332139322|gb|HQ009558.1|	156	134	1.52e-36	NaN	Cotesia vestalis bracovirus		Viruses
scaffold164835_size754	gi|332139322|gb|HQ009558.1|	448	386	4.78e-133	NaN	Cotesia vestalis bracovirus		Viruses
scaffold1649459_size151	gi|332139322|gb|HQ009558.1|	114	102	5.52e-31	NaN	Cotesia vestalis bracovirus		Viruses
scaffold1653710_size151	gi|332139322|gb|HQ009558.1|	142	128	9.04e-44	NaN	Cotesia vestalis bracovirus		Viruses
scaffold1659036_size151	gi|332139322|gb|HQ009558.1|	148	128	1.52e-36	NaN	Cotesia vestalis bracovirus		Viruses
scaffold165995_size744	gi|380885820|gb|JQ362498.1|	28	28	0.00566613	Caudovirales	Sphingomonas phage PAU		Viruses
scaffold1660553_size151	gi|332139322|gb|HQ009558.1|	125	114	2.53e-39	NaN	Cotesia vestalis bracovirus		Viruses
scaffold1671999_size151	gi|332139322|gb|HQ009558.1|	141	126	1.51e-41	NaN	Cotesia vestalis bracovirus		Viruses
scaffold1687554_size151	gi|332139322|gb|HQ009558.1|	148	132	9.04e-44	NaN	Cotesia vestalis bracovirus		Viruses
scaffold1693477_size151	gi|190702153|gb|EF710637.1|	33	33	1.59e-06	NaN	Cotesia sesamiae bracovirus		Viruses
scaffold1694666_size151	gi|332139322|gb|HQ009558.1|	118	107	1.97e-35	NaN	Cotesia vestalis bracovirus		Viruses
scaffold1696869_size151	gi|332139322|gb|HQ009558.1|	117	107	1.52e-36	NaN	Cotesia vestalis bracovirus		Viruses
scaffold1702309_size151	gi|332139322|gb|HQ009558.1|	148	131	4.21e-42	NaN	Cotesia vestalis bracovirus		Viruses
scaffold1703424_size151	gi|332139322|gb|HQ009558.1|	150	132	1.51e-41	NaN	Cotesia vestalis bracovirus		Viruses
scaffold1715771_size151	gi|332139322|gb|HQ009558.1|	143	120	2.57e-29	NaN	Cotesia vestalis bracovirus		Viruses
scaffold171685_size708	gi|332139322|gb|HQ009558.1|	480	414	3.41e-144	NaN	Cotesia vestalis bracovirus		Viruses
scaffold1718242_size151	gi|332139322|gb|HQ009558.1|	141	121	1.19e-32	NaN	Cotesia vestalis bracovirus		Viruses
scaffold1732358_size150	gi|332139322|gb|HQ009558.1|	150	134	6.93e-45	NaN	Cotesia vestalis bracovirus		Viruses
scaffold1732804_size150	gi|332139322|gb|HQ009558.1|	146	128	2.51e-39	NaN	Cotesia vestalis bracovirus		Viruses
scaffold173330_size698	gi|332139322|gb|HQ009558.1|	46	42	2.45e-06	NaN	Cotesia vestalis bracovirus		Viruses
scaffold1736173_size150	gi|332139322|gb|HQ009558.1|	125	110	1.18e-32	NaN	Cotesia vestalis bracovirus		Viruses
scaffold1738692_size150	gi|190702153|gb|EF710637.1|	82	71	2.6e-14	NaN	Cotesia sesamiae bracovirus		Viruses
scaffold1751365_size150	gi|190702153|gb|EF710637.1|	33	33	1.58e-06	NaN	Cotesia sesamiae bracovirus		Viruses
scaffold1755251_size150	gi|332139322|gb|HQ009558.1|	114	104	9.1e-34	NaN	Cotesia vestalis bracovirus		Viruses
scaffold1755449_size150	gi|332139322|gb|HQ009558.1|	151	133	1.5e-41	NaN	Cotesia vestalis bracovirus		Viruses
scaffold1756609_size150	gi|190702153|gb|EF710637.1|	53	48	9.42e-09	NaN	Cotesia sesamiae bracovirus		Viruses
scaffold1769609_size149	gi|332139322|gb|HQ009558.1|	147	127	1.5e-36	NaN	Cotesia vestalis bracovirus		Viruses
scaffold1787858_size149	gi|332139322|gb|HQ009558.1|	129	116	3.22e-38	NaN	Cotesia vestalis bracovirus		Viruses
scaffold1788173_size149	gi|332139322|gb|HQ009558.1|	148	126	9.02e-34	NaN	Cotesia vestalis bracovirus		Viruses
scaffold1788489_size149	gi|332139322|gb|HQ009558.1|	150	133	1.15e-42	NaN	Cotesia vestalis bracovirus		Viruses
scaffold1789269_size149	gi|332139322|gb|HQ009558.1|	149	132	1.15e-42	NaN	Cotesia vestalis bracovirus		Viruses
scaffold1808765_size148	gi|332139322|gb|HQ009558.1|	148	129	8.88e-39	NaN	Cotesia vestalis bracovirus		Viruses
scaffold1816420_size148	gi|332139322|gb|HQ009558.1|	145	130	8.82e-44	NaN	Cotesia vestalis bracovirus		Viruses
scaffold1827790_size148	gi|332139322|gb|HQ009558.1|	146	131	2.45e-44	NaN	Cotesia vestalis bracovirus		Viruses
scaffold183097_size648	gi|332139322|gb|HQ009558.1|	170	150	1.65e-47	NaN	Cotesia vestalis bracovirus		Viruses
scaffold1848361_size148	gi|190702153|gb|EF710637.1|	78	68	9.2e-14	NaN	Cotesia sesamiae bracovirus		Viruses
scaffold1851191_size148	gi|190702153|gb|EF710637.1|	59	53	5.54e-11	NaN	Cotesia sesamiae bracovirus		Viruses
scaffold1851514_size148	gi|190702153|gb|EF710637.1|	60	54	5.54e-11	NaN	Cotesia sesamiae bracovirus		Viruses
scaffold1857828_size147	gi|190702153|gb|EF710637.1|	32	32	5.53e-06	NaN	Cotesia sesamiae bracovirus		Viruses
scaffold1858100_size147	gi|332139322|gb|HQ009558.1|	72	68	1.5e-21	NaN	Cotesia vestalis bracovirus		Viruses
scaffold1860149_size147	gi|332139322|gb|HQ009558.1|	129	117	6.81e-40	NaN	Cotesia vestalis bracovirus		Viruses
scaffold186027_size635	gi|190702153|gb|EF710637.1|	32	32	2.87e-05	NaN	Cotesia sesamiae bracovirus		Viruses
scaffold1863848_size147	gi|332139322|gb|HQ009558.1|	147	129	6.81e-40	NaN	Cotesia vestalis bracovirus		Viruses
scaffold1872684_size147	gi|332139322|gb|HQ009558.1|	143	127	5.26e-41	NaN	Cotesia vestalis bracovirus		Viruses
scaffold1879813_size147	gi|332139322|gb|HQ009558.1|	147	131	3.14e-43	NaN	Cotesia vestalis bracovirus		Viruses
scaffold1881295_size147	gi|332139322|gb|HQ009558.1|	153	128	2.48e-29	NaN	Cotesia vestalis bracovirus		Viruses
scaffold188137_size626	gi|332139322|gb|HQ009558.1|	629	520	1.37e-152	NaN	Cotesia vestalis bracovirus		Viruses
scaffold1884985_size147	gi|332139322|gb|HQ009558.1|	143	124	1.91e-35	NaN	Cotesia vestalis bracovirus		Viruses
scaffold1886970_size147	gi|190702153|gb|EF710637.1|	146	127	4.1e-37	NaN	Cotesia sesamiae bracovirus		Viruses
scaffold1892727_size146	gi|332139322|gb|HQ009558.1|	131	114	1.14e-32	NaN	Cotesia vestalis bracovirus		Viruses
scaffold1893641_size146	gi|332139322|gb|HQ009558.1|	140	123	4.06e-37	NaN	Cotesia vestalis bracovirus		Viruses
scaffold1894108_size146	gi|332139322|gb|HQ009558.1|	146	131	2.41e-44	NaN	Cotesia vestalis bracovirus		Viruses
scaffold1895911_size146	gi|332139322|gb|HQ009558.1|	146	132	5.18e-46	NaN	Cotesia vestalis bracovirus		Viruses
scaffold1908626_size146	gi|408386874|gb|JX181825.1|	28	28	0.000917163	Caudovirales	Salmonella phage STML-198		Viruses
scaffold1909204_size146	gi|332139322|gb|HQ009558.1|	120	104	3.18e-28	NaN	Cotesia vestalis bracovirus		Viruses
scaffold1923723_size146	gi|332139322|gb|HQ009558.1|	146	128	2.43e-39	NaN	Cotesia vestalis bracovirus		Viruses
scaffold1926552_size146	gi|332139322|gb|HQ009558.1|	138	108	5.44e-11	NaN	Cotesia vestalis bracovirus		Viruses
scaffold1931105_size146	gi|332139322|gb|HQ009558.1|	144	129	3.12e-43	NaN	Cotesia vestalis bracovirus		Viruses
scaffold1951856_size145	gi|332139322|gb|HQ009558.1|	145	126	4.03e-37	NaN	Cotesia vestalis bracovirus		Viruses
scaffold1968548_size145	gi|332139322|gb|HQ009558.1|	145	130	8.59e-44	NaN	Cotesia vestalis bracovirus		Viruses
scaffold198307_size590	gi|332139322|gb|HQ009558.1|	536	464	7.61e-165	NaN	Cotesia vestalis bracovirus		Viruses
scaffold200020_size585	gi|510021598|emb|HF562907.1|	41	39	5.65e-07	NaN	Cotesia sesamiae bracovirus		Viruses
scaffold201270_size581	gi|332139322|gb|HQ009558.1|	599	487	1.71e-121	NaN	Cotesia vestalis bracovirus		Viruses
scaffold2013655_size144	gi|190702153|gb|EF710637.1|	141	123	1.44e-36	NaN	Cotesia sesamiae bracovirus		Viruses
scaffold2013759_size144	gi|502523787|emb|HF679132.1|	29	29	0.000250571	NaN	Choristoneura biennis entomopoxvirus 'L'		Viruses
scaffold2017376_size144	gi|332139322|gb|HQ009558.1|	137	120	5.16e-36	NaN	Cotesia vestalis bracovirus		Viruses
scaffold2022509_size144	gi|332139322|gb|HQ009558.1|	76	70	1.9e-20	NaN	Cotesia vestalis bracovirus		Viruses
scaffold2022718_size144	gi|332139322|gb|HQ009558.1|	144	131	1.42e-46	NaN	Cotesia vestalis bracovirus		Viruses
scaffold2036599_size143	gi|510021598|emb|HF562907.1|	42	39	5.34e-06	NaN	Cotesia sesamiae bracovirus		Viruses
scaffold203774_size574	gi|332139322|gb|HQ009558.1|	136	117	1.92e-31	NaN	Cotesia vestalis bracovirus		Viruses
scaffold2039556_size143	gi|332139322|gb|HQ009558.1|	131	118	2.36e-39	NaN	Cotesia vestalis bracovirus		Viruses
scaffold2040453_size143	gi|190702153|gb|EF710637.1|	82	72	5.26e-16	NaN	Cotesia sesamiae bracovirus		Viruses
scaffold2062250_size143	gi|190702153|gb|EF710637.1|	59	54	4.1e-12	NaN	Cotesia sesamiae bracovirus		Viruses
scaffold2067976_size143	gi|332139322|gb|HQ009558.1|	140	122	5.12e-36	NaN	Cotesia vestalis bracovirus		Viruses
scaffold2079266_size142	gi|332139322|gb|HQ009558.1|	142	126	1.81e-40	NaN	Cotesia vestalis bracovirus		Viruses
scaffold2079902_size142	gi|332139322|gb|HQ009558.1|	136	120	1.41e-36	NaN	Cotesia vestalis bracovirus		Viruses
scaffold2080991_size142	gi|332139322|gb|HQ009558.1|	142	126	1.81e-40	NaN	Cotesia vestalis bracovirus		Viruses
scaffold2085273_size142	gi|332139322|gb|HQ009558.1|	140	127	2.33e-44	NaN	Cotesia vestalis bracovirus		Viruses
scaffold208584_size560	gi|332139322|gb|HQ009558.1|	151	135	8.53e-45	NaN	Cotesia vestalis bracovirus		Viruses
scaffold2106404_size142	gi|332139322|gb|HQ009558.1|	141	125	6.51e-40	NaN	Cotesia vestalis bracovirus		Viruses
scaffold2118371_size142	gi|332139322|gb|HQ009558.1|	140	123	1.09e-37	NaN	Cotesia vestalis bracovirus		Viruses
scaffold2142741_size141	gi|332139322|gb|HQ009558.1|	136	120	3.88e-37	NaN	Cotesia vestalis bracovirus		Viruses
scaffold215295_size540	gi|332139322|gb|HQ009558.1|	386	337	2.05e-120	NaN	Cotesia vestalis bracovirus		Viruses
scaffold2171972_size141	gi|332139322|gb|HQ009558.1|	140	121	2.34e-34	NaN	Cotesia vestalis bracovirus		Viruses
scaffold2180262_size141	gi|332139322|gb|HQ009558.1|	136	118	8.41e-34	NaN	Cotesia vestalis bracovirus		Viruses
scaffold218130_size532	gi|332139322|gb|HQ009558.1|	532	455	6.91e-155	NaN	Cotesia vestalis bracovirus		Viruses
scaffold2183097_size141	gi|332139322|gb|HQ009558.1|	144	128	1.79e-40	NaN	Cotesia vestalis bracovirus		Viruses
scaffold2183170_size141	gi|332139322|gb|HQ009558.1|	138	118	5.06e-31	NaN	Cotesia vestalis bracovirus		Viruses
scaffold2192406_size141	gi|332139322|gb|HQ009558.1|	129	101	1.45e-11	NaN	Cotesia vestalis bracovirus		Viruses
scaffold2208058_size140	gi|332139322|gb|HQ009558.1|	137	117	5.01e-31	NaN	Cotesia vestalis bracovirus		Viruses
scaffold2218298_size140	gi|332139322|gb|HQ009558.1|	136	124	8.21e-44	NaN	Cotesia vestalis bracovirus		Viruses
scaffold2269537_size139	gi|190702153|gb|EF710637.1|	60	54	1.42e-11	NaN	Cotesia sesamiae bracovirus		Viruses
scaffold2275845_size139	gi|190702153|gb|EF710637.1|	99	84	3.03e-18	NaN	Cotesia sesamiae bracovirus		Viruses
scaffold2281012_size139	gi|332139322|gb|HQ009558.1|	130	113	1.38e-31	NaN	Cotesia vestalis bracovirus		Viruses
scaffold2282255_size139	gi|332139322|gb|HQ009558.1|	139	122	3.81e-37	NaN	Cotesia vestalis bracovirus		Viruses
scaffold229839_size505	gi|332139322|gb|HQ009558.1|	514	437	3.99e-142	NaN	Cotesia vestalis bracovirus		Viruses
scaffold2299364_size138	gi|332139322|gb|HQ009558.1|	135	119	1.36e-36	NaN	Cotesia vestalis bracovirus		Viruses
scaffold2303774_size138	gi|332139322|gb|HQ009558.1|	138	119	2.94e-33	NaN	Cotesia vestalis bracovirus		Viruses
scaffold2306962_size138	gi|332139322|gb|HQ009558.1|	138	117	6.37e-30	NaN	Cotesia vestalis bracovirus		Viruses
scaffold230939_size502	gi|332139322|gb|HQ009558.1|	500	415	6.83e-120	NaN	Cotesia vestalis bracovirus		Viruses
scaffold2310660_size138	gi|190702153|gb|EF710637.1|	64	58	8.41e-14	NaN	Cotesia sesamiae bracovirus		Viruses
scaffold2325553_size138	gi|332139322|gb|HQ009558.1|	138	124	1.35e-41	NaN	Cotesia vestalis bracovirus		Viruses
scaffold2327326_size138	gi|332139322|gb|HQ009558.1|	137	117	2.29e-29	NaN	Cotesia vestalis bracovirus		Viruses
scaffold2329519_size138	gi|332139322|gb|HQ009558.1|	96	88	2.96e-28	NaN	Cotesia vestalis bracovirus		Viruses
scaffold2335331_size137	gi|332139322|gb|HQ009558.1|	131	118	2.24e-39	NaN	Cotesia vestalis bracovirus		Viruses
scaffold23362_size9808	gi|510021598|emb|HF562907.1|	32	31	0.021617	NaN	Cotesia sesamiae bracovirus		Viruses
scaffold2340286_size137	gi|332139322|gb|HQ009558.1|	136	122	1.73e-40	NaN	Cotesia vestalis bracovirus		Viruses
scaffold2344391_size137	gi|190702153|gb|EF710637.1|	29	29	0.000235049	NaN	Cotesia sesamiae bracovirus		Viruses
scaffold2348433_size137	gi|332139322|gb|HQ009558.1|	124	112	3.74e-37	NaN	Cotesia vestalis bracovirus		Viruses
scaffold2349650_size137	gi|190702153|gb|EF710637.1|	54	47	6.54e-05	NaN	Cotesia sesamiae bracovirus		Viruses
scaffold2353062_size137	gi|332139322|gb|HQ009558.1|	125	109	4.88e-31	NaN	Cotesia vestalis bracovirus		Viruses
scaffold2358100_size137	gi|332139322|gb|HQ009558.1|	137	120	4.84e-36	NaN	Cotesia vestalis bracovirus		Viruses
scaffold235972_size491	gi|332139322|gb|HQ009558.1|	130	118	7.47e-40	NaN	Cotesia vestalis bracovirus		Viruses
scaffold2361679_size137	gi|448934302|gb|JX997181.1|	30	30	6.54e-05	NaN	Paramecium bursaria Chlorella virus NW665.2		Viruses
scaffold2365089_size137	gi|332139322|gb|HQ009558.1|	84	77	1.06e-22	NaN	Cotesia vestalis bracovirus		Viruses
scaffold2368393_size136	gi|332139322|gb|HQ009558.1|	136	124	7.91e-44	NaN	Cotesia vestalis bracovirus		Viruses
scaffold2385607_size136	gi|332139322|gb|HQ009558.1|	116	102	2.25e-29	NaN	Cotesia vestalis bracovirus		Viruses
scaffold23873_size9833	gi|332139322|gb|HQ009558.1|	1814	1528	0	NaN	Cotesia vestalis bracovirus		Viruses
scaffold2390607_size136	gi|332139322|gb|HQ009558.1|	135	117	2.89e-33	NaN	Cotesia vestalis bracovirus		Viruses
scaffold2390709_size136	gi|332139322|gb|HQ009558.1|	137	119	8.03e-34	NaN	Cotesia vestalis bracovirus		Viruses
scaffold2393883_size136	gi|190702153|gb|EF710637.1|	64	58	8.26e-14	NaN	Cotesia sesamiae bracovirus		Viruses
scaffold2394188_size136	gi|332139322|gb|HQ009558.1|	135	119	1.33e-36	NaN	Cotesia vestalis bracovirus		Viruses
scaffold2396387_size136	gi|332139322|gb|HQ009558.1|	116	102	2.25e-29	NaN	Cotesia vestalis bracovirus		Viruses
scaffold2399671_size135	gi|332139322|gb|HQ009558.1|	135	119	1.32e-36	NaN	Cotesia vestalis bracovirus		Viruses
scaffold2415441_size135	gi|332139322|gb|HQ009558.1|	135	121	6.1e-40	NaN	Cotesia vestalis bracovirus		Viruses
scaffold2416907_size135	gi|332139322|gb|HQ009558.1|	124	112	3.67e-37	NaN	Cotesia vestalis bracovirus		Viruses
scaffold2423948_size135	gi|332139322|gb|HQ009558.1|	129	116	2.84e-38	NaN	Cotesia vestalis bracovirus		Viruses
scaffold2428288_size135	gi|190702153|gb|EF710637.1|	47	44	8.24e-09	NaN	Cotesia sesamiae bracovirus		Viruses
scaffold2430034_size134	gi|332139322|gb|HQ009558.1|	129	112	1.32e-31	NaN	Cotesia vestalis bracovirus		Viruses
scaffold2434263_size134	gi|332139322|gb|HQ009558.1|	134	120	2.17e-39	NaN	Cotesia vestalis bracovirus		Viruses
scaffold2438594_size134	gi|332139322|gb|HQ009558.1|	134	119	1.01e-37	NaN	Cotesia vestalis bracovirus		Viruses
scaffold2455898_size134	gi|332139322|gb|HQ009558.1|	131	119	4.67e-41	NaN	Cotesia vestalis bracovirus		Viruses
scaffold24589_size9985	gi|9802268|gb|AF252854.1|AF252854	29	29	0.0220086	NaN	Ovine adenovirus A		Viruses
scaffold2467004_size133	gi|332139322|gb|HQ009558.1|	134	119	3.6e-37	NaN	Cotesia vestalis bracovirus		Viruses
scaffold2470486_size133	gi|190702153|gb|EF710637.1|	32	32	4.86e-06	NaN	Cotesia sesamiae bracovirus		Viruses
scaffold2471482_size133	gi|190702153|gb|EF710637.1|	33	33	1.35e-06	NaN	Cotesia sesamiae bracovirus		Viruses
scaffold2475734_size133	gi|332139322|gb|HQ009558.1|	130	113	1.3e-31	NaN	Cotesia vestalis bracovirus		Viruses
scaffold2476111_size133	gi|510021598|emb|HF562907.1|	39	36	6.29e-05	NaN	Cotesia sesamiae bracovirus		Viruses
scaffold2479253_size133	gi|9802268|gb|AF252854.1|AF252854	29	29	0.000226179	NaN	Ovine adenovirus A		Viruses
scaffold2479939_size133	gi|332139322|gb|HQ009558.1|	129	116	2.78e-38	NaN	Cotesia vestalis bracovirus		Viruses
scaffold2480383_size133	gi|332139322|gb|HQ009558.1|	121	109	1.68e-35	NaN	Cotesia vestalis bracovirus		Viruses
scaffold2482738_size133	gi|190702153|gb|EF710637.1|	44	43	4.83e-11	NaN	Cotesia sesamiae bracovirus		Viruses
scaffold2483841_size133	gi|332139322|gb|HQ009558.1|	127	111	3.63e-32	NaN	Cotesia vestalis bracovirus		Viruses
scaffold2487346_size133	gi|332139322|gb|HQ009558.1|	121	109	1.68e-35	NaN	Cotesia vestalis bracovirus		Viruses
scaffold2487827_size132	gi|190702153|gb|EF710637.1|	57	52	4.78e-11	NaN	Cotesia sesamiae bracovirus		Viruses
scaffold248950_size466	gi|332139322|gb|HQ009558.1|	77	67	3.4e-13	NaN	Cotesia vestalis bracovirus		Viruses
scaffold2489529_size132	gi|332139322|gb|HQ009558.1|	128	111	4.65e-31	NaN	Cotesia vestalis bracovirus		Viruses
scaffold2491418_size132	gi|332139322|gb|HQ009558.1|	131	117	3.57e-37	NaN	Cotesia vestalis bracovirus		Viruses
scaffold2491673_size132	gi|332139322|gb|HQ009558.1|	126	112	5.97e-35	NaN	Cotesia vestalis bracovirus		Viruses
scaffold2504695_size132	gi|332139322|gb|HQ009558.1|	116	103	4.65e-31	NaN	Cotesia vestalis bracovirus		Viruses
scaffold2518331_size131	gi|332139322|gb|HQ009558.1|	125	108	2.14e-29	NaN	Cotesia vestalis bracovirus		Viruses
scaffold2518650_size131	gi|190702153|gb|EF710637.1|	32	32	4.77e-06	NaN	Cotesia sesamiae bracovirus		Viruses
scaffold25206_size9665	gi|332139322|gb|HQ009558.1|	530	454	1.33e-153	NaN	Cotesia vestalis bracovirus		Viruses
scaffold2522723_size131	gi|510021598|emb|HF562907.1|	40	37	1.71e-05	NaN	Cotesia sesamiae bracovirus		Viruses
scaffold2525230_size131	gi|332139322|gb|HQ009558.1|	130	112	1.65e-30	NaN	Cotesia vestalis bracovirus		Viruses
scaffold2525674_size131	gi|332139322|gb|HQ009558.1|	125	115	4.54e-41	NaN	Cotesia vestalis bracovirus		Viruses
scaffold2528152_size131	gi|332139322|gb|HQ009558.1|	131	113	4.6e-31	NaN	Cotesia vestalis bracovirus		Viruses
scaffold2531288_size131	gi|332139322|gb|HQ009558.1|	116	103	4.6e-31	NaN	Cotesia vestalis bracovirus		Viruses
scaffold2532953_size131	gi|332139322|gb|HQ009558.1|	132	114	4.6e-31	NaN	Cotesia vestalis bracovirus		Viruses
scaffold2537141_size131	gi|190702153|gb|EF710637.1|	60	54	4.73e-11	NaN	Cotesia sesamiae bracovirus		Viruses
scaffold2539323_size131	gi|332139322|gb|HQ009558.1|	131	113	4.6e-31	NaN	Cotesia vestalis bracovirus		Viruses
scaffold2546919_size130	gi|190702153|gb|EF710637.1|	42	41	2.18e-09	NaN	Cotesia sesamiae bracovirus		Viruses
scaffold2551245_size130	gi|332139322|gb|HQ009558.1|	130	115	1.63e-35	NaN	Cotesia vestalis bracovirus		Viruses
scaffold2553885_size130	gi|332139322|gb|HQ009558.1|	128	112	9.79e-33	NaN	Cotesia vestalis bracovirus		Viruses
scaffold2555835_size130	gi|332139322|gb|HQ009558.1|	128	112	9.79e-33	NaN	Cotesia vestalis bracovirus		Viruses
scaffold2558241_size130	gi|332139322|gb|HQ009558.1|	128	114	4.52e-36	NaN	Cotesia vestalis bracovirus		Viruses
scaffold256075_size458	gi|332139322|gb|HQ009558.1|	314	261	1.1e-72	NaN	Cotesia vestalis bracovirus		Viruses
scaffold2563175_size130	gi|157390502|emb|AM850132.1|	62	59	3.6e-17	NaN	Chelonus inanitus bracovirus		Viruses
scaffold256584_size452	gi|332139322|gb|HQ009558.1|	246	212	1.1e-67	NaN	Cotesia vestalis bracovirus		Viruses
scaffold2569677_size130	gi|332139322|gb|HQ009558.1|	130	116	3.5e-37	NaN	Cotesia vestalis bracovirus		Viruses
scaffold257770_size449	gi|190702153|gb|EF710637.1|	34	33	0.000256281	NaN	Cotesia sesamiae bracovirus		Viruses
scaffold257857_size449	gi|332139322|gb|HQ009558.1|	444	373	6.1e-115	NaN	Cotesia vestalis bracovirus		Viruses
scaffold259603_size7729	gi|332139322|gb|HQ009558.1|	950	803	0	NaN	Cotesia vestalis bracovirus		Viruses
scaffold2603549_size129	gi|332139322|gb|HQ009558.1|	124	109	3.49e-32	NaN	Cotesia vestalis bracovirus		Viruses
scaffold2603775_size129	gi|332139322|gb|HQ009558.1|	119	106	9.69e-33	NaN	Cotesia vestalis bracovirus		Viruses
scaffold2617901_size128	gi|332139322|gb|HQ009558.1|	125	113	9.52e-38	NaN	Cotesia vestalis bracovirus		Viruses
scaffold2620382_size128	gi|332139322|gb|HQ009558.1|	118	103	7.47e-29	NaN	Cotesia vestalis bracovirus		Viruses
scaffold2634113_size128	gi|190702153|gb|EF710637.1|	43	40	1.29e-06	NaN	Cotesia sesamiae bracovirus		Viruses
scaffold2638526_size127	gi|332139322|gb|HQ009558.1|	127	111	3.41e-32	NaN	Cotesia vestalis bracovirus		Viruses
scaffold2647346_size127	gi|332139322|gb|HQ009558.1|	124	110	7.34e-34	NaN	Cotesia vestalis bracovirus		Viruses
scaffold2651233_size127	gi|332139322|gb|HQ009558.1|	127	109	7.39e-29	NaN	Cotesia vestalis bracovirus		Viruses
scaffold2655792_size127	gi|157390495|emb|AM850131.1|	28	28	0.000765631	NaN	Chelonus inanitus bracovirus		Viruses
scaffold2655884_size127	gi|332139322|gb|HQ009558.1|	124	107	7.39e-29	NaN	Cotesia vestalis bracovirus		Viruses
scaffold266302_size436	gi|332139322|gb|HQ009558.1|	267	227	2.26e-69	NaN	Cotesia vestalis bracovirus		Viruses
scaffold2677343_size126	gi|190702153|gb|EF710637.1|	42	40	9.73e-08	NaN	Cotesia sesamiae bracovirus		Viruses
scaffold2696922_size126	gi|332139322|gb|HQ009558.1|	92	83	7.37e-24	NaN	Cotesia vestalis bracovirus		Viruses
scaffold2697894_size126	gi|332139322|gb|HQ009558.1|	123	109	2.61e-33	NaN	Cotesia vestalis bracovirus		Viruses
scaffold2698771_size126	gi|190702153|gb|EF710637.1|	44	41	3.5e-07	NaN	Cotesia sesamiae bracovirus		Viruses
scaffold2704239_size126	gi|15042158|gb|AF303741.1|AF303741	86	75	9.6e-18	NaN	Invertebrate iridescent virus 6		Viruses
scaffold2706393_size125	gi|332139322|gb|HQ009558.1|	125	110	9.29e-33	NaN	Cotesia vestalis bracovirus		Viruses
scaffold2709490_size125	gi|190702153|gb|EF710637.1|	49	46	1.6e-10	NaN	Cotesia sesamiae bracovirus		Viruses
scaffold2718777_size125	gi|332139322|gb|HQ009558.1|	120	105	5.59e-30	NaN	Cotesia vestalis bracovirus		Viruses
scaffold27248_size8724	gi|440383023|gb|JX962719.1|	28	28	0.0691574	NaN	Moumouvirus		Viruses
scaffold2726568_size125	gi|190702153|gb|EF710637.1|	33	33	1.25e-06	NaN	Cotesia sesamiae bracovirus		Viruses
scaffold2731373_size125	gi|332139322|gb|HQ009558.1|	110	101	7.19e-34	NaN	Cotesia vestalis bracovirus		Viruses
scaffold2732311_size125	gi|332139322|gb|HQ009558.1|	125	113	9.23e-38	NaN	Cotesia vestalis bracovirus		Viruses
scaffold2738478_size125	gi|332139322|gb|HQ009558.1|	120	105	5.59e-30	NaN	Cotesia vestalis bracovirus		Viruses
scaffold2741424_size124	gi|332139322|gb|HQ009558.1|	124	111	1.53e-35	NaN	Cotesia vestalis bracovirus		Viruses
scaffold2743288_size124	gi|332139322|gb|HQ009558.1|	122	111	9.13e-38	NaN	Cotesia vestalis bracovirus		Viruses
scaffold2744791_size124	gi|190702153|gb|EF710637.1|	44	41	3.43e-07	NaN	Cotesia sesamiae bracovirus		Viruses
scaffold2746411_size124	gi|190702153|gb|EF710637.1|	44	41	3.43e-07	NaN	Cotesia sesamiae bracovirus		Viruses
scaffold274914_size424	gi|190702153|gb|EF710637.1|	61	55	5.14e-11	NaN	Cotesia sesamiae bracovirus		Viruses
scaffold2749226_size124	gi|190702153|gb|EF710637.1|	44	41	3.43e-07	NaN	Cotesia sesamiae bracovirus		Viruses
scaffold275844_size422	gi|510021598|emb|HF562907.1|	30	30	0.000239647	NaN	Cotesia sesamiae bracovirus		Viruses
scaffold2769237_size124	gi|332139322|gb|HQ009558.1|	111	98	2.57e-28	NaN	Cotesia vestalis bracovirus		Viruses
scaffold2773495_size124	gi|332139322|gb|HQ009558.1|	116	101	9.26e-28	NaN	Cotesia vestalis bracovirus		Viruses
scaffold2773970_size124	gi|332139322|gb|HQ009558.1|	116	101	9.26e-28	NaN	Cotesia vestalis bracovirus		Viruses
scaffold2784522_size123	gi|190702153|gb|EF710637.1|	47	44	2.03e-09	NaN	Cotesia sesamiae bracovirus		Viruses
scaffold2792741_size123	gi|332139322|gb|HQ009558.1|	123	109	2.53e-33	NaN	Cotesia vestalis bracovirus		Viruses
scaffold279515_size418	gi|332139322|gb|HQ009558.1|	228	197	3.65e-62	NaN	Cotesia vestalis bracovirus		Viruses
scaffold2799155_size123	gi|332139322|gb|HQ009558.1|	118	104	1.52e-30	NaN	Cotesia vestalis bracovirus		Viruses
scaffold2800797_size123	gi|332139322|gb|HQ009558.1|	124	110	2.53e-33	NaN	Cotesia vestalis bracovirus		Viruses
scaffold2813300_size122	gi|190702153|gb|EF710637.1|	44	41	3.35e-07	NaN	Cotesia sesamiae bracovirus		Viruses
scaffold281959_size414	gi|1845204|gb|U38293.1|HIV2U38293	28	28	0.00303628	NaN	Human immunodeficiency virus 2		Viruses
scaffold2821071_size122	gi|332139322|gb|HQ009558.1|	119	105	4.19e-31	NaN	Cotesia vestalis bracovirus		Viruses
scaffold2821776_size122	gi|332139322|gb|HQ009558.1|	113	103	1.93e-34	NaN	Cotesia vestalis bracovirus		Viruses
scaffold2829034_size122	gi|332139322|gb|HQ009558.1|	119	103	9.06e-28	NaN	Cotesia vestalis bracovirus		Viruses
scaffold2829125_size122	gi|190702153|gb|EF710637.1|	58	53	1.2e-11	NaN	Cotesia sesamiae bracovirus		Viruses
scaffold2829514_size122	gi|190702153|gb|EF710637.1|	45	42	2.59e-08	NaN	Cotesia sesamiae bracovirus		Viruses
scaffold2831872_size122	gi|332139322|gb|HQ009558.1|	122	107	4.19e-31	NaN	Cotesia vestalis bracovirus		Viruses
scaffold2832048_size122	gi|332139322|gb|HQ009558.1|	122	109	1.93e-34	NaN	Cotesia vestalis bracovirus		Viruses
scaffold2836922_size122	gi|332139322|gb|HQ009558.1|	122	109	1.93e-34	NaN	Cotesia vestalis bracovirus		Viruses
scaffold2837401_size122	gi|332139322|gb|HQ009558.1|	117	106	5.38e-35	NaN	Cotesia vestalis bracovirus		Viruses
scaffold2840169_size122	gi|332139322|gb|HQ009558.1|	124	107	9.06e-28	NaN	Cotesia vestalis bracovirus		Viruses
scaffold2840782_size122	gi|190702153|gb|EF710637.1|	48	45	5.57e-10	NaN	Cotesia sesamiae bracovirus		Viruses
scaffold2845656_size122	gi|157390502|emb|AM850132.1|	60	59	5.49e-20	NaN	Chelonus inanitus bracovirus		Viruses
scaffold2854160_size121	gi|332139322|gb|HQ009558.1|	118	105	1.15e-31	NaN	Cotesia vestalis bracovirus		Viruses
scaffold2863731_size121	gi|332139322|gb|HQ009558.1|	121	108	6.88e-34	NaN	Cotesia vestalis bracovirus		Viruses
scaffold2872809_size121	gi|332139322|gb|HQ009558.1|	120	105	5.36e-30	NaN	Cotesia vestalis bracovirus		Viruses
scaffold2873439_size121	gi|332139322|gb|HQ009558.1|	119	105	4.14e-31	NaN	Cotesia vestalis bracovirus		Viruses
scaffold2877356_size121	gi|332139322|gb|HQ009558.1|	121	109	1.48e-35	NaN	Cotesia vestalis bracovirus		Viruses
scaffold2881040_size121	gi|332139322|gb|HQ009558.1|	121	113	3.16e-42	NaN	Cotesia vestalis bracovirus		Viruses
scaffold2881823_size121	gi|332139322|gb|HQ009558.1|	121	103	1.5e-25	NaN	Cotesia vestalis bracovirus		Viruses
scaffold2888041_size120	gi|332139322|gb|HQ009558.1|	102	88	1.15e-21	NaN	Cotesia vestalis bracovirus		Viruses
scaffold2891158_size120	gi|332139322|gb|HQ009558.1|	118	106	6.8e-34	NaN	Cotesia vestalis bracovirus		Viruses
scaffold2896627_size120	gi|332139322|gb|HQ009558.1|	115	101	6.85e-29	NaN	Cotesia vestalis bracovirus		Viruses
scaffold2899641_size120	gi|332139322|gb|HQ009558.1|	118	106	2.45e-33	NaN	Cotesia vestalis bracovirus		Viruses
scaffold2901124_size120	gi|332139322|gb|HQ009558.1|	120	107	2.45e-33	NaN	Cotesia vestalis bracovirus		Viruses
scaffold2903739_size120	gi|332139322|gb|HQ009558.1|	120	107	2.45e-33	NaN	Cotesia vestalis bracovirus		Viruses
scaffold2905797_size120	gi|332139322|gb|HQ009558.1|	120	109	1.13e-36	NaN	Cotesia vestalis bracovirus		Viruses
scaffold29168_size7650	gi|309386173|gb|GU244497.1|	29	29	0.0168514	NaN	Cafeteria roenbergensis virus BV-PW1		Viruses
scaffold2918854_size120	gi|332139322|gb|HQ009558.1|	117	107	1.13e-36	NaN	Cotesia vestalis bracovirus		Viruses
scaffold2921670_size120	gi|332139322|gb|HQ009558.1|	120	106	1.14e-31	NaN	Cotesia vestalis bracovirus		Viruses
scaffold2922299_size120	gi|332139322|gb|HQ009558.1|	115	102	1.47e-30	NaN	Cotesia vestalis bracovirus		Viruses
scaffold2922346_size120	gi|332139322|gb|HQ009558.1|	120	109	1.13e-36	NaN	Cotesia vestalis bracovirus		Viruses
scaffold29300_size7554	gi|510021598|emb|HF562907.1|	33	32	0.00462623	NaN	Cotesia sesamiae bracovirus		Viruses
scaffold2942292_size119	gi|332139322|gb|HQ009558.1|	116	102	1.88e-29	NaN	Cotesia vestalis bracovirus		Viruses
scaffold2943001_size119	gi|332139322|gb|HQ009558.1|	118	106	6.73e-34	NaN	Cotesia vestalis bracovirus		Viruses
scaffold2952102_size119	gi|332139322|gb|HQ009558.1|	119	105	4.05e-31	NaN	Cotesia vestalis bracovirus		Viruses
scaffold2956385_size119	gi|332139322|gb|HQ009558.1|	113	103	1.87e-34	NaN	Cotesia vestalis bracovirus		Viruses
scaffold2968193_size118	gi|332139322|gb|HQ009558.1|	115	103	3.09e-32	NaN	Cotesia vestalis bracovirus		Viruses
scaffold2969902_size118	gi|332139322|gb|HQ009558.1|	118	105	3.09e-32	NaN	Cotesia vestalis bracovirus		Viruses
scaffold2972542_size118	gi|190702153|gb|EF710637.1|	49	46	1.48e-10	NaN	Cotesia sesamiae bracovirus		Viruses
scaffold2973423_size118	gi|332139322|gb|HQ009558.1|	115	98	6.74e-24	NaN	Cotesia vestalis bracovirus		Viruses
scaffold2978806_size118	gi|332139322|gb|HQ009558.1|	118	100	6.74e-24	NaN	Cotesia vestalis bracovirus		Viruses
scaffold2979381_size118	gi|332139322|gb|HQ009558.1|	118	100	6.74e-24	NaN	Cotesia vestalis bracovirus		Viruses
scaffold298356_size395	gi|332139322|gb|HQ009558.1|	204	179	2.06e-59	NaN	Cotesia vestalis bracovirus		Viruses
scaffold2986483_size118	gi|332139322|gb|HQ009558.1|	112	101	3.09e-32	NaN	Cotesia vestalis bracovirus		Viruses
scaffold2987599_size118	gi|332139322|gb|HQ009558.1|	118	101	1.45e-25	NaN	Cotesia vestalis bracovirus		Viruses
scaffold2995479_size118	gi|332139322|gb|HQ009558.1|	117	101	1.12e-26	NaN	Cotesia vestalis bracovirus		Viruses
scaffold2998268_size118	gi|332139322|gb|HQ009558.1|	117	107	1.1e-36	NaN	Cotesia vestalis bracovirus		Viruses
scaffold299953_size392	gi|190702153|gb|EF710637.1|	245	206	7.36e-59	NaN	Cotesia sesamiae bracovirus		Viruses
scaffold3007676_size118	gi|510021598|emb|HF562907.1|	42	39	4.15e-06	NaN	Cotesia sesamiae bracovirus		Viruses
scaffold3010374_size117	gi|332139322|gb|HQ009558.1|	119	103	3.08e-27	NaN	Cotesia vestalis bracovirus		Viruses
scaffold3015502_size117	gi|332139322|gb|HQ009558.1|	117	100	5.15e-25	NaN	Cotesia vestalis bracovirus		Viruses
scaffold3024660_size117	gi|332139322|gb|HQ009558.1|	114	103	2.36e-33	NaN	Cotesia vestalis bracovirus		Viruses
scaffold3024855_size117	gi|332139322|gb|HQ009558.1|	114	101	5.12e-30	NaN	Cotesia vestalis bracovirus		Viruses
scaffold302713_size390	gi|332139322|gb|HQ009558.1|	150	138	4.44e-51	NaN	Cotesia vestalis bracovirus		Viruses
scaffold303421_size389	gi|190702153|gb|EF710637.1|	50	45	4.71e-06	NaN	Cotesia sesamiae bracovirus		Viruses
scaffold3036054_size117	gi|332139322|gb|HQ009558.1|	114	103	2.36e-33	NaN	Cotesia vestalis bracovirus		Viruses
scaffold3049681_size117	gi|332139322|gb|HQ009558.1|	114	102	1.1e-31	NaN	Cotesia vestalis bracovirus		Viruses
scaffold3050511_size117	gi|332139322|gb|HQ009558.1|	105	92	5.15e-25	NaN	Cotesia vestalis bracovirus		Viruses
scaffold3057551_size116	gi|332139322|gb|HQ009558.1|	107	93	1.83e-24	NaN	Cotesia vestalis bracovirus		Viruses
scaffold30609_size6999	gi|33772326|gb|AY261366.1|	38	37	7.12e-06	NaN	African swine fever virus		Viruses
scaffold3061666_size116	gi|332139322|gb|HQ009558.1|	111	101	2.34e-33	NaN	Cotesia vestalis bracovirus		Viruses
scaffold306167_size386	gi|332139322|gb|HQ009558.1|	384	323	5.32e-95	NaN	Cotesia vestalis bracovirus		Viruses
scaffold3062181_size116	gi|332139322|gb|HQ009558.1|	112	99	6.54e-29	NaN	Cotesia vestalis bracovirus		Viruses
scaffold3065076_size116	gi|332139322|gb|HQ009558.1|	117	101	3.94e-26	NaN	Cotesia vestalis bracovirus		Viruses
scaffold3082905_size116	gi|332139322|gb|HQ009558.1|	112	101	3.02e-32	NaN	Cotesia vestalis bracovirus		Viruses
scaffold3087222_size116	gi|332139322|gb|HQ009558.1|	116	105	1.81e-34	NaN	Cotesia vestalis bracovirus		Viruses
scaffold308965_size383	gi|332139322|gb|HQ009558.1|	380	319	2.46e-93	NaN	Cotesia vestalis bracovirus		Viruses
scaffold3089920_size116	gi|332139322|gb|HQ009558.1|	114	101	5.06e-30	NaN	Cotesia vestalis bracovirus		Viruses
scaffold3093106_size116	gi|332139322|gb|HQ009558.1|	120	104	3.94e-26	NaN	Cotesia vestalis bracovirus		Viruses
scaffold30982_size6815	gi|332139322|gb|HQ009558.1|	574	473	1.25e-132	NaN	Cotesia vestalis bracovirus		Viruses
scaffold3098530_size115	gi|332139322|gb|HQ009558.1|	113	104	3.84e-36	NaN	Cotesia vestalis bracovirus		Viruses
scaffold3104409_size115	gi|510021598|emb|HF562907.1|	33	32	5.18e-05	NaN	Cotesia sesamiae bracovirus		Viruses
scaffold3106037_size115	gi|332139322|gb|HQ009558.1|	115	103	2.99e-32	NaN	Cotesia vestalis bracovirus		Viruses
scaffold3117442_size115	gi|190702153|gb|EF710637.1|	77	67	2.38e-13	NaN	Cotesia sesamiae bracovirus		Viruses
scaffold3119433_size115	gi|332139322|gb|HQ009558.1|	110	96	3.89e-26	NaN	Cotesia vestalis bracovirus		Viruses
scaffold312207_size378	gi|332139322|gb|HQ009558.1|	149	131	1.56e-40	NaN	Cotesia vestalis bracovirus		Viruses
scaffold3122981_size115	gi|332139322|gb|HQ009558.1|	113	100	1.8e-29	NaN	Cotesia vestalis bracovirus		Viruses
scaffold3124995_size115	gi|510021598|emb|HF562907.1|	40	37	5.18e-05	NaN	Cotesia sesamiae bracovirus		Viruses
scaffold3132958_size115	gi|332139322|gb|HQ009558.1|	105	95	5e-30	NaN	Cotesia vestalis bracovirus		Viruses
scaffold3133662_size115	gi|332139322|gb|HQ009558.1|	113	103	1.79e-34	NaN	Cotesia vestalis bracovirus		Viruses
scaffold3136739_size115	gi|332139322|gb|HQ009558.1|	112	98	3.01e-27	NaN	Cotesia vestalis bracovirus		Viruses
scaffold31384_size8734	gi|365199543|gb|JN418988.1|	28	28	0.069237	NaN	Heliothis zea virus 1		Viruses
scaffold3163775_size114	gi|332139322|gb|HQ009558.1|	112	101	2.95e-32	NaN	Cotesia vestalis bracovirus		Viruses
scaffold3177413_size114	gi|332139322|gb|HQ009558.1|	110	100	8.21e-33	NaN	Cotesia vestalis bracovirus		Viruses
scaffold3187983_size114	gi|332139322|gb|HQ009558.1|	112	98	2.97e-27	NaN	Cotesia vestalis bracovirus		Viruses
scaffold3190061_size113	gi|332139322|gb|HQ009558.1|	113	102	8.11e-33	NaN	Cotesia vestalis bracovirus		Viruses
scaffold3194142_size113	gi|332139322|gb|HQ009558.1|	107	96	1.76e-29	NaN	Cotesia vestalis bracovirus		Viruses
scaffold3195302_size113	gi|332139322|gb|HQ009558.1|	113	102	8.11e-33	NaN	Cotesia vestalis bracovirus		Viruses
scaffold31980_size6524	gi|190702153|gb|EF710637.1|	45	42	1.84e-06	NaN	Cotesia sesamiae bracovirus		Viruses
scaffold3216612_size113	gi|332139322|gb|HQ009558.1|	113	100	1.76e-29	NaN	Cotesia vestalis bracovirus		Viruses
scaffold3216656_size113	gi|332139322|gb|HQ009558.1|	110	100	2.92e-32	NaN	Cotesia vestalis bracovirus		Viruses
scaffold3217436_size113	gi|332139322|gb|HQ009558.1|	113	101	3.77e-31	NaN	Cotesia vestalis bracovirus		Viruses
scaffold3220193_size113	gi|332139322|gb|HQ009558.1|	110	98	1.76e-29	NaN	Cotesia vestalis bracovirus		Viruses
scaffold3230034_size113	gi|332139322|gb|HQ009558.1|	107	93	1.77e-24	NaN	Cotesia vestalis bracovirus		Viruses
scaffold3237745_size113	gi|332139322|gb|HQ009558.1|	109	101	1.35e-35	NaN	Cotesia vestalis bracovirus		Viruses
scaffold3240991_size112	gi|190702153|gb|EF710637.1|	34	33	4.99e-05	NaN	Cotesia sesamiae bracovirus		Viruses
scaffold3245308_size112	gi|332139322|gb|HQ009558.1|	104	92	3.75e-26	NaN	Cotesia vestalis bracovirus		Viruses
scaffold3245419_size112	gi|332139322|gb|HQ009558.1|	112	99	6.24e-29	NaN	Cotesia vestalis bracovirus		Viruses
scaffold32457_size6405	gi|190702153|gb|EF710637.1|	63	57	6.47e-11	NaN	Cotesia sesamiae bracovirus		Viruses
scaffold32475_size6400	gi|190702153|gb|EF710637.1|	33	33	8.42e-05	NaN	Cotesia sesamiae bracovirus		Viruses
scaffold3248539_size112	gi|190702153|gb|EF710637.1|	47	44	6.41e-09	NaN	Cotesia sesamiae bracovirus		Viruses
scaffold3257670_size112	gi|332139322|gb|HQ009558.1|	106	93	1.35e-25	NaN	Cotesia vestalis bracovirus		Viruses
scaffold3261004_size112	gi|332139322|gb|HQ009558.1|	107	98	8.01e-33	NaN	Cotesia vestalis bracovirus		Viruses
scaffold3261485_size112	gi|332139322|gb|HQ009558.1|	112	96	6.28e-24	NaN	Cotesia vestalis bracovirus		Viruses
scaffold3263098_size112	gi|332139322|gb|HQ009558.1|	107	93	1.75e-24	NaN	Cotesia vestalis bracovirus		Viruses
scaffold3265062_size112	gi|332139322|gb|HQ009558.1|	111	100	1.04e-31	NaN	Cotesia vestalis bracovirus		Viruses
scaffold3265362_size112	gi|332139322|gb|HQ009558.1|	116	100	1.75e-24	NaN	Cotesia vestalis bracovirus		Viruses
scaffold3268918_size112	gi|332139322|gb|HQ009558.1|	107	99	1.72e-34	NaN	Cotesia vestalis bracovirus		Viruses
scaffold3271364_size112	gi|332139322|gb|HQ009558.1|	106	94	2.9e-27	NaN	Cotesia vestalis bracovirus		Viruses
scaffold3272380_size112	gi|332139322|gb|HQ009558.1|	107	95	8.07e-28	NaN	Cotesia vestalis bracovirus		Viruses
scaffold3273615_size112	gi|332139322|gb|HQ009558.1|	110	98	6.24e-29	NaN	Cotesia vestalis bracovirus		Viruses
scaffold328704_size362	gi|332139322|gb|HQ009558.1|	225	196	1.86e-64	NaN	Cotesia vestalis bracovirus		Viruses
scaffold32920_size6933	gi|371944806|gb|JN885998.1|	54	47	0.00118002	NaN	Moumouvirus		Viruses
scaffold3293366_size111	gi|332139322|gb|HQ009558.1|	109	98	4.76e-30	NaN	Cotesia vestalis bracovirus		Viruses
scaffold3304893_size111	gi|332139322|gb|HQ009558.1|	100	90	2.87e-27	NaN	Cotesia vestalis bracovirus		Viruses
scaffold3322416_size111	gi|332139322|gb|HQ009558.1|	108	97	1.71e-29	NaN	Cotesia vestalis bracovirus		Viruses
scaffold3323953_size111	gi|334107|gb|J02368.1|SINTG	51	49	2.26e-13	NaN	Sindbis virus		Viruses
scaffold33252_size6301	gi|332139322|gb|HQ009558.1|	1024	863	0	NaN	Cotesia vestalis bracovirus		Viruses
scaffold3339359_size111	gi|332139322|gb|HQ009558.1|	111	102	4.73e-35	NaN	Cotesia vestalis bracovirus		Viruses
scaffold3345277_size110	gi|332139322|gb|HQ009558.1|	105	93	1.02e-26	NaN	Cotesia vestalis bracovirus		Viruses
scaffold3346522_size110	gi|332139322|gb|HQ009558.1|	107	96	1.69e-29	NaN	Cotesia vestalis bracovirus		Viruses
scaffold3355865_size110	gi|332139322|gb|HQ009558.1|	104	95	3.63e-31	NaN	Cotesia vestalis bracovirus		Viruses
scaffold3365880_size110	gi|332139322|gb|HQ009558.1|	105	95	4.7e-30	NaN	Cotesia vestalis bracovirus		Viruses
scaffold3368005_size110	gi|332139322|gb|HQ009558.1|	110	98	1.69e-29	NaN	Cotesia vestalis bracovirus		Viruses
scaffold338089_size352	gi|332139322|gb|HQ009558.1|	305	264	6.29e-89	NaN	Cotesia vestalis bracovirus		Viruses
scaffold3400668_size109	gi|332139322|gb|HQ009558.1|	113	96	1.31e-20	NaN	Cotesia vestalis bracovirus		Viruses
scaffold3405470_size109	gi|332139322|gb|HQ009558.1|	109	97	6e-29	NaN	Cotesia vestalis bracovirus		Viruses
scaffold3412070_size109	gi|332139322|gb|HQ009558.1|	107	94	3.61e-26	NaN	Cotesia vestalis bracovirus		Viruses
scaffold3416049_size109	gi|332139322|gb|HQ009558.1|	109	98	1.29e-30	NaN	Cotesia vestalis bracovirus		Viruses
scaffold3425840_size109	gi|332139322|gb|HQ009558.1|	103	91	1.3e-25	NaN	Cotesia vestalis bracovirus		Viruses
scaffold3440817_size109	gi|332139322|gb|HQ009558.1|	102	88	1.01e-21	NaN	Cotesia vestalis bracovirus		Viruses
scaffold3448639_size109	gi|332139322|gb|HQ009558.1|	107	95	7.77e-28	NaN	Cotesia vestalis bracovirus		Viruses
scaffold3451130_size109	gi|332139322|gb|HQ009558.1|	105	93	1e-26	NaN	Cotesia vestalis bracovirus		Viruses
scaffold3468802_size108	gi|332139322|gb|HQ009558.1|	97	90	1.27e-30	NaN	Cotesia vestalis bracovirus		Viruses
scaffold3471675_size108	gi|332139322|gb|HQ009558.1|	105	90	9.99e-22	NaN	Cotesia vestalis bracovirus		Viruses
scaffold3481431_size108	gi|190702153|gb|EF710637.1|	55	50	4.71e-10	NaN	Cotesia sesamiae bracovirus		Viruses
scaffold3487364_size108	gi|332139322|gb|HQ009558.1|	104	91	5.97e-24	NaN	Cotesia vestalis bracovirus		Viruses
scaffold349049_size343	gi|332139322|gb|HQ009558.1|	338	290	4.69e-95	NaN	Cotesia vestalis bracovirus		Viruses
scaffold3492521_size108	gi|332139322|gb|HQ009558.1|	108	95	9.92e-27	NaN	Cotesia vestalis bracovirus		Viruses
scaffold3494442_size108	gi|332139322|gb|HQ009558.1|	109	97	2.13e-28	NaN	Cotesia vestalis bracovirus		Viruses
scaffold3509072_size108	gi|332139322|gb|HQ009558.1|	108	98	9.85e-32	NaN	Cotesia vestalis bracovirus		Viruses
scaffold3511270_size108	gi|332139322|gb|HQ009558.1|	108	96	2.13e-28	NaN	Cotesia vestalis bracovirus		Viruses
scaffold3512395_size108	gi|332139322|gb|HQ009558.1|	108	95	9.92e-27	NaN	Cotesia vestalis bracovirus		Viruses
scaffold3512723_size108	gi|190702153|gb|EF710637.1|	47	44	6.1e-09	NaN	Cotesia sesamiae bracovirus		Viruses
scaffold3521686_size107	gi|332139322|gb|HQ009558.1|	107	99	1.62e-34	NaN	Cotesia vestalis bracovirus		Viruses
scaffold3522332_size107	gi|332139322|gb|HQ009558.1|	107	97	3.5e-31	NaN	Cotesia vestalis bracovirus		Viruses
scaffold3526900_size107	gi|332139322|gb|HQ009558.1|	107	98	7.51e-33	NaN	Cotesia vestalis bracovirus		Viruses
scaffold3530941_size107	gi|332139322|gb|HQ009558.1|	104	94	1.63e-29	NaN	Cotesia vestalis bracovirus		Viruses
scaffold3532805_size107	gi|332139322|gb|HQ009558.1|	104	94	1.63e-29	NaN	Cotesia vestalis bracovirus		Viruses
scaffold3547213_size107	gi|332139322|gb|HQ009558.1|	107	97	3.5e-31	NaN	Cotesia vestalis bracovirus		Viruses
scaffold3555352_size107	gi|332139322|gb|HQ009558.1|	102	89	2.12e-23	NaN	Cotesia vestalis bracovirus		Viruses
scaffold355969_size338	gi|332139322|gb|HQ009558.1|	199	174	1.05e-56	NaN	Cotesia vestalis bracovirus		Viruses
scaffold3561085_size107	gi|332139322|gb|HQ009558.1|	107	98	7.51e-33	NaN	Cotesia vestalis bracovirus		Viruses
scaffold3581136_size107	gi|332139322|gb|HQ009558.1|	104	91	1.64e-24	NaN	Cotesia vestalis bracovirus		Viruses
scaffold3585067_size106	gi|332139322|gb|HQ009558.1|	96	91	2.06e-33	NaN	Cotesia vestalis bracovirus		Viruses
scaffold3596029_size106	gi|332139322|gb|HQ009558.1|	104	96	7.42e-33	NaN	Cotesia vestalis bracovirus		Viruses
scaffold3597111_size106	gi|332139322|gb|HQ009558.1|	104	94	1.61e-29	NaN	Cotesia vestalis bracovirus		Viruses
scaffold3609576_size106	gi|332139322|gb|HQ009558.1|	106	95	5.77e-29	NaN	Cotesia vestalis bracovirus		Viruses
scaffold3620278_size106	gi|332139322|gb|HQ009558.1|	104	92	3.47e-26	NaN	Cotesia vestalis bracovirus		Viruses
scaffold3628330_size106	gi|332139322|gb|HQ009558.1|	106	94	2.69e-27	NaN	Cotesia vestalis bracovirus		Viruses
scaffold3629665_size106	gi|332139322|gb|HQ009558.1|	106	96	1.24e-30	NaN	Cotesia vestalis bracovirus		Viruses
scaffold3632474_size106	gi|190702153|gb|EF710637.1|	82	71	5.9e-14	NaN	Cotesia sesamiae bracovirus		Viruses
scaffold3634836_size106	gi|190702153|gb|EF710637.1|	48	45	4.59e-10	NaN	Cotesia sesamiae bracovirus		Viruses
scaffold36394_size5880	gi|332139322|gb|HQ009558.1|	2007	1670	0	NaN	Cotesia vestalis bracovirus		Viruses
scaffold3643710_size106	gi|332139322|gb|HQ009558.1|	103	94	1.24e-30	NaN	Cotesia vestalis bracovirus		Viruses
scaffold3647935_size106	gi|332139322|gb|HQ009558.1|	106	95	5.77e-29	NaN	Cotesia vestalis bracovirus		Viruses
scaffold3649340_size105	gi|332139322|gb|HQ009558.1|	94	82	1.24e-20	NaN	Cotesia vestalis bracovirus		Viruses
scaffold3659399_size105	gi|510021598|emb|HF562907.1|	28	28	0.000590174	NaN	Cotesia sesamiae bracovirus		Viruses
scaffold3659625_size105	gi|332139322|gb|HQ009558.1|	100	88	5.74e-24	NaN	Cotesia vestalis bracovirus		Viruses
scaffold3664887_size105	gi|332139322|gb|HQ009558.1|	105	95	4.4e-30	NaN	Cotesia vestalis bracovirus		Viruses
scaffold3674093_size105	gi|332139322|gb|HQ009558.1|	108	97	5.7e-29	NaN	Cotesia vestalis bracovirus		Viruses
scaffold3688080_size105	gi|332139322|gb|HQ009558.1|	105	95	4.4e-30	NaN	Cotesia vestalis bracovirus		Viruses
scaffold3697147_size105	gi|190702153|gb|EF710637.1|	55	50	4.53e-10	NaN	Cotesia sesamiae bracovirus		Viruses
scaffold3699801_size105	gi|332139322|gb|HQ009558.1|	104	95	3.4e-31	NaN	Cotesia vestalis bracovirus		Viruses
scaffold3700760_size105	gi|332139322|gb|HQ009558.1|	105	89	4.47e-20	NaN	Cotesia vestalis bracovirus		Viruses
scaffold3701111_size105	gi|332139322|gb|HQ009558.1|	103	87	5.78e-19	NaN	Cotesia vestalis bracovirus		Viruses
scaffold3703780_size105	gi|190702153|gb|EF710637.1|	103	90	5.74e-24	NaN	Cotesia sesamiae bracovirus		Viruses
scaffold3716276_size105	gi|332139322|gb|HQ009558.1|	102	92	2.05e-28	NaN	Cotesia vestalis bracovirus		Viruses
scaffold3719906_size104	gi|332139322|gb|HQ009558.1|	99	90	2.02e-28	NaN	Cotesia vestalis bracovirus		Viruses
scaffold3720068_size104	gi|332139322|gb|HQ009558.1|	101	90	3.38e-26	NaN	Cotesia vestalis bracovirus		Viruses
scaffold3739607_size104	gi|332139322|gb|HQ009558.1|	102	90	4.38e-25	NaN	Cotesia vestalis bracovirus		Viruses
scaffold3748173_size104	gi|332139322|gb|HQ009558.1|	104	87	7.37e-18	NaN	Cotesia vestalis bracovirus		Viruses
scaffold3749466_size104	gi|332139322|gb|HQ009558.1|	99	88	4.38e-25	NaN	Cotesia vestalis bracovirus		Viruses
scaffold3752407_size104	gi|332139322|gb|HQ009558.1|	93	81	4.41e-20	NaN	Cotesia vestalis bracovirus		Viruses
scaffold3755915_size104	gi|332139322|gb|HQ009558.1|	104	92	3.38e-26	NaN	Cotesia vestalis bracovirus		Viruses
scaffold3756136_size104	gi|190702153|gb|EF710637.1|	102	90	4.38e-25	NaN	Cotesia sesamiae bracovirus		Viruses
scaffold3759969_size104	gi|190702153|gb|EF710637.1|	61	55	2.67e-12	NaN	Cotesia sesamiae bracovirus		Viruses
scaffold3764447_size104	gi|332139322|gb|HQ009558.1|	104	93	7.27e-28	NaN	Cotesia vestalis bracovirus		Viruses
scaffold3766116_size104	gi|332139322|gb|HQ009558.1|	101	88	7.32e-23	NaN	Cotesia vestalis bracovirus		Viruses
scaffold3777714_size104	gi|332139322|gb|HQ009558.1|	101	92	1.56e-29	NaN	Cotesia vestalis bracovirus		Viruses
scaffold3788492_size104	gi|190702153|gb|EF710637.1|	37	36	2.69e-07	NaN	Cotesia sesamiae bracovirus		Viruses
scaffold379294_size321	gi|332139322|gb|HQ009558.1|	322	267	1.61e-74	NaN	Cotesia vestalis bracovirus		Viruses
scaffold3806027_size103	gi|332139322|gb|HQ009558.1|	93	83	2.01e-23	NaN	Cotesia vestalis bracovirus		Viruses
scaffold38192_size9043	gi|332139322|gb|HQ009558.1|	302	263	3.8e-89	NaN	Cotesia vestalis bracovirus		Viruses
scaffold3823974_size103	gi|332139322|gb|HQ009558.1|	98	89	7.17e-28	NaN	Cotesia vestalis bracovirus		Viruses
scaffold3824216_size103	gi|332139322|gb|HQ009558.1|	95	83	1.21e-20	NaN	Cotesia vestalis bracovirus		Viruses
scaffold3831030_size103	gi|332139322|gb|HQ009558.1|	103	95	2.56e-32	NaN	Cotesia vestalis bracovirus		Viruses
scaffold3839039_size103	gi|332139322|gb|HQ009558.1|	87	79	2.01e-23	NaN	Cotesia vestalis bracovirus		Viruses
scaffold3845876_size103	gi|332139322|gb|HQ009558.1|	101	90	3.34e-26	NaN	Cotesia vestalis bracovirus		Viruses
scaffold3860567_size103	gi|332139322|gb|HQ009558.1|	86	78	7.22e-23	NaN	Cotesia vestalis bracovirus		Viruses
scaffold387408_size315	gi|332139322|gb|HQ009558.1|	316	264	1.22e-75	NaN	Cotesia vestalis bracovirus		Viruses
scaffold3920180_size102	gi|6175644|gb|AF162221.1|	45	43	4.35e-10	NaN	Xestia c-nigrum granulovirus		Viruses
scaffold3923079_size102	gi|6175644|gb|AF162221.1|	45	43	4.35e-10	NaN	Xestia c-nigrum granulovirus		Viruses
scaffold3923522_size102	gi|190702153|gb|EF710637.1|	81	71	1.2e-15	NaN	Cotesia sesamiae bracovirus		Viruses
scaffold3925413_size102	gi|332139322|gb|HQ009558.1|	98	86	7.12e-23	NaN	Cotesia vestalis bracovirus		Viruses
scaffold3953266_size101	gi|332139322|gb|HQ009558.1|	95	84	7.02e-23	NaN	Cotesia vestalis bracovirus		Viruses
scaffold3957654_size101	gi|332139322|gb|HQ009558.1|	95	87	6.97e-28	NaN	Cotesia vestalis bracovirus		Viruses
scaffold3957985_size101	gi|332139322|gb|HQ009558.1|	101	89	5.43e-24	NaN	Cotesia vestalis bracovirus		Viruses
scaffold3970252_size101	gi|332139322|gb|HQ009558.1|	95	84	7.02e-23	NaN	Cotesia vestalis bracovirus		Viruses
scaffold397112_size310	gi|332139322|gb|HQ009558.1|	303	255	1.55e-74	NaN	Cotesia vestalis bracovirus		Viruses
scaffold3979965_size101	gi|332139322|gb|HQ009558.1|	99	89	9.02e-27	NaN	Cotesia vestalis bracovirus		Viruses
scaffold3982815_size101	gi|332139322|gb|HQ009558.1|	100	88	5.43e-24	NaN	Cotesia vestalis bracovirus		Viruses
scaffold3989088_size101	gi|332139322|gb|HQ009558.1|	100	89	1.17e-25	NaN	Cotesia vestalis bracovirus		Viruses
scaffold3993226_size101	gi|190702153|gb|EF710637.1|	33	33	9.28e-07	NaN	Cotesia sesamiae bracovirus		Viruses
scaffold399789_size308	gi|332139322|gb|HQ009558.1|	308	261	4.25e-80	NaN	Cotesia vestalis bracovirus		Viruses
scaffold4003681_size101	gi|190702153|gb|EF710637.1|	77	67	1.98e-13	NaN	Cotesia sesamiae bracovirus		Viruses
scaffold4005835_size101	gi|332139322|gb|HQ009558.1|	101	91	6.97e-28	NaN	Cotesia vestalis bracovirus		Viruses
scaffold4009543_size101	gi|190702153|gb|EF710637.1|	86	76	1.52e-19	NaN	Cotesia sesamiae bracovirus		Viruses
scaffold4021291_size101	gi|332139322|gb|HQ009558.1|	100	86	1.17e-20	NaN	Cotesia vestalis bracovirus		Viruses
scaffold4022108_size101	gi|332139322|gb|HQ009558.1|	101	87	3.27e-21	NaN	Cotesia vestalis bracovirus		Viruses
scaffold402256_size306	gi|409180127|gb|JX860416.1|	28	28	0.00218441	NaN	Simian immunodeficiency virus		Viruses
scaffold4024931_size101	gi|332139322|gb|HQ009558.1|	96	87	9.02e-27	NaN	Cotesia vestalis bracovirus		Viruses
scaffold4028459_size100	gi|332139322|gb|HQ009558.1|	91	80	1.16e-20	NaN	Cotesia vestalis bracovirus		Viruses
scaffold4029846_size100	gi|332139322|gb|HQ009558.1|	99	92	8.83e-32	NaN	Cotesia vestalis bracovirus		Viruses
scaffold4034700_size100	gi|332139322|gb|HQ009558.1|	100	85	5.39e-19	NaN	Cotesia vestalis bracovirus		Viruses
scaffold4046404_size100	gi|332139322|gb|HQ009558.1|	99	85	4.16e-20	NaN	Cotesia vestalis bracovirus		Viruses
scaffold4049790_size100	gi|332139322|gb|HQ009558.1|	98	88	3.2e-26	NaN	Cotesia vestalis bracovirus		Viruses
scaffold4052219_size100	gi|332139322|gb|HQ009558.1|	83	73	6.97e-18	NaN	Cotesia vestalis bracovirus		Viruses
scaffold4060714_size100	gi|332139322|gb|HQ009558.1|	94	85	1.15e-25	NaN	Cotesia vestalis bracovirus		Viruses
scaffold4062011_size100	gi|334107|gb|J02368.1|SINTG	40	39	5.46e-09	NaN	Sindbis virus		Viruses
scaffold4062866_size100	gi|332139322|gb|HQ009558.1|	99	89	8.89e-27	NaN	Cotesia vestalis bracovirus		Viruses
scaffold4064430_size100	gi|332139322|gb|HQ009558.1|	100	86	1.16e-20	NaN	Cotesia vestalis bracovirus		Viruses
scaffold4073629_size100	gi|332139322|gb|HQ009558.1|	100	88	5.35e-24	NaN	Cotesia vestalis bracovirus		Viruses
scaffold4078400_size100	gi|332139322|gb|HQ009558.1|	100	92	1.14e-30	NaN	Cotesia vestalis bracovirus		Viruses
scaffold4095428_size100	gi|332139322|gb|HQ009558.1|	94	85	1.15e-25	NaN	Cotesia vestalis bracovirus		Viruses
scaffold4100963_size100	gi|332139322|gb|HQ009558.1|	100	88	1.92e-23	NaN	Cotesia vestalis bracovirus		Viruses
scaffold4102198_size100	gi|332139322|gb|HQ009558.1|	100	86	4.16e-20	NaN	Cotesia vestalis bracovirus		Viruses
scaffold4112469_size100	gi|332139322|gb|HQ009558.1|	91	79	5.39e-19	NaN	Cotesia vestalis bracovirus		Viruses
scaffold41125_size5467	gi|190702153|gb|EF710637.1|	49	45	4.29e-07	NaN	Cotesia sesamiae bracovirus		Viruses
scaffold413061_size303	gi|332139322|gb|HQ009558.1|	305	259	4.18e-80	NaN	Cotesia vestalis bracovirus		Viruses
scaffold41992_size5203	gi|332139322|gb|HQ009558.1|	270	233	2.23e-74	NaN	Cotesia vestalis bracovirus		Viruses
scaffold421549_size298	gi|190702153|gb|EF710637.1|	57	51	5.85e-09	NaN	Cotesia sesamiae bracovirus		Viruses
scaffold426596_size297	gi|190702153|gb|EF710637.1|	32	32	1.26e-05	NaN	Cotesia sesamiae bracovirus		Viruses
scaffold428860_size296	gi|332139322|gb|HQ009558.1|	296	247	3.21e-66	NaN	Cotesia vestalis bracovirus		Viruses
scaffold431921_size295	gi|332139322|gb|HQ009558.1|	270	221	1.51e-54	NaN	Cotesia vestalis bracovirus		Viruses
scaffold43433_size5257	gi|332139322|gb|HQ009558.1|	444	367	1.3e-101	NaN	Cotesia vestalis bracovirus		Viruses
scaffold442893_size290	gi|332139322|gb|HQ009558.1|	292	242	2.44e-62	NaN	Cotesia vestalis bracovirus		Viruses
scaffold446923_size287	gi|348659115|gb|JF911401.1|	40	37	4.37e-05	NaN	Banana streak UA virus		Viruses
scaffold450396_size287	gi|9802268|gb|AF252854.1|AF252854	29	29	0.000565231	NaN	Ovine adenovirus A		Viruses
scaffold461804_size282	gi|146746492|gb|EF420157.1|	29	29	0.000554148	NaN	Tanapox virus		Viruses
scaffold46211_size5033	gi|344267262|gb|HQ849551.1|	35	33	0.0110594	NaN	Yoka poxvirus		Viruses
scaffold46602_size5728	gi|332139322|gb|HQ009558.1|	2047	1737	0	NaN	Cotesia vestalis bracovirus		Viruses
scaffold475577_size278	gi|332139322|gb|HQ009558.1|	179	159	1.83e-53	NaN	Cotesia vestalis bracovirus		Viruses
scaffold476763_size276	gi|332139322|gb|HQ009558.1|	276	246	2.87e-91	NaN	Cotesia vestalis bracovirus		Viruses
scaffold478524_size276	gi|510021598|emb|HF562907.1|	44	40	4.18e-05	NaN	Cotesia sesamiae bracovirus		Viruses
scaffold484069_size274	gi|332139322|gb|HQ009558.1|	274	239	8.02e-82	NaN	Cotesia vestalis bracovirus		Viruses
scaffold485667_size274	gi|332139322|gb|HQ009558.1|	268	221	1.8e-53	NaN	Cotesia vestalis bracovirus		Viruses
scaffold494741_size271	gi|332139322|gb|HQ009558.1|	270	232	6.21e-73	NaN	Cotesia vestalis bracovirus		Viruses
scaffold501462_size268	gi|332139322|gb|HQ009558.1|	268	233	1.69e-78	NaN	Cotesia vestalis bracovirus		Viruses
scaffold513134_size264	gi|124270865|dbj|AB291199.1|	199	160	2.29e-32	NaN	Hyposoter fugitivus ichnovirus		Viruses
scaffold514683_size264	gi|332139322|gb|HQ009558.1|	264	229	2.78e-76	NaN	Cotesia vestalis bracovirus		Viruses
scaffold51618_size4765	gi|332139322|gb|HQ009558.1|	149	131	2.14e-39	NaN	Cotesia vestalis bracovirus		Viruses
scaffold519247_size263	gi|332139322|gb|HQ009558.1|	205	153	6.53e-13	NaN	Cotesia vestalis bracovirus		Viruses
scaffold524835_size261	gi|332139322|gb|HQ009558.1|	263	225	1.29e-69	NaN	Cotesia vestalis bracovirus		Viruses
scaffold52918_size4699	gi|198448732|gb|EU730893.1|	51	44	0.0103202	NaN	Helicoverpa armigera multiple nucleopolyhedrovirus		Viruses
scaffold538108_size257	gi|190702153|gb|EF710637.1|	47	43	2.3e-07	NaN	Cotesia sesamiae bracovirus		Viruses
scaffold54644_size9714	gi|332139322|gb|HQ009558.1|	593	497	1.34e-153	NaN	Cotesia vestalis bracovirus		Viruses
scaffold55371_size4110	gi|332139322|gb|HQ009558.1|	674	575	0	NaN	Cotesia vestalis bracovirus		Viruses
scaffold55387_size4094	gi|332139322|gb|HQ009558.1|	152	131	3.98e-36	NaN	Cotesia vestalis bracovirus		Viruses
scaffold55952_size3895	gi|332139322|gb|HQ009558.1|	2045	1733	0	NaN	Cotesia vestalis bracovirus		Viruses
scaffold56045_size3860	gi|332139322|gb|HQ009558.1|	1840	1559	0	NaN	Cotesia vestalis bracovirus		Viruses
scaffold565345_size249	gi|325516395|gb|HQ456814.1|	28	28	0.00172999	NaN	Feline immunodeficiency virus		Viruses
scaffold565917_size249	gi|332139322|gb|HQ009558.1|	266	218	3.49e-50	NaN	Cotesia vestalis bracovirus		Viruses
scaffold57477_size8548	gi|332139322|gb|HQ009558.1|	1075	911	0	NaN	Cotesia vestalis bracovirus		Viruses
scaffold58308_size3314	gi|502523516|emb|HF679131.1|	28	28	0.0261112	NaN	Adoxophyes honmai entomopoxvirus 'L'		Viruses
scaffold58954_size3189	gi|332139322|gb|HQ009558.1|	2047	1707	0	NaN	Cotesia vestalis bracovirus		Viruses
scaffold597607_size240	gi|332139322|gb|HQ009558.1|	240	207	2.53e-66	NaN	Cotesia vestalis bracovirus		Viruses
scaffold61163_size2873	gi|332139322|gb|HQ009558.1|	600	498	2.38e-146	NaN	Cotesia vestalis bracovirus		Viruses
scaffold615881_size234	gi|332139322|gb|HQ009558.1|	225	194	2.48e-61	NaN	Cotesia vestalis bracovirus		Viruses
scaffold627388_size231	gi|332139322|gb|HQ009558.1|	90	83	2.56e-26	NaN	Cotesia vestalis bracovirus		Viruses
scaffold628191_size231	gi|440383023|gb|JX962719.1|	30	30	0.000122643	NaN	Moumouvirus		Viruses
scaffold630573_size231	gi|332139322|gb|HQ009558.1|	168	150	2.47e-51	NaN	Cotesia vestalis bracovirus		Viruses
scaffold63357_size2702	gi|332139322|gb|HQ009558.1|	571	473	4.88e-138	NaN	Cotesia vestalis bracovirus		Viruses
scaffold63423_size2642	gi|190702153|gb|EF710637.1|	59	53	4.43e-09	NaN	Cotesia sesamiae bracovirus		Viruses
scaffold637999_size229	gi|332139322|gb|HQ009558.1|	235	187	1.16e-34	NaN	Cotesia vestalis bracovirus		Viruses
scaffold64036_size2586	gi|332139322|gb|HQ009558.1|	1233	1041	0	NaN	Cotesia vestalis bracovirus		Viruses
scaffold642637_size227	gi|190702153|gb|EF710637.1|	49	46	3.32e-10	NaN	Cotesia sesamiae bracovirus		Viruses
scaffold644207_size227	gi|510021598|emb|HF562907.1|	50	44	0.000120178	NaN	Cotesia sesamiae bracovirus		Viruses
scaffold64525_size2545	gi|332139322|gb|HQ009558.1|	832	688	0	NaN	Cotesia vestalis bracovirus		Viruses
scaffold64583_size9520	gi|332139322|gb|HQ009558.1|	956	816	0	NaN	Cotesia vestalis bracovirus		Viruses
scaffold656631_size224	gi|190702153|gb|EF710637.1|	48	44	7.07e-07	NaN	Cotesia sesamiae bracovirus		Viruses
scaffold65897_size2437	gi|332139322|gb|HQ009558.1|	315	273	6.06e-92	NaN	Cotesia vestalis bracovirus		Viruses
scaffold676669_size219	gi|190343049|gb|EU001258.1|	208	186	6.33e-67	NaN	Glyptapanteles indiensis bracovirus		Viruses
scaffold67824_size2299	gi|116280352|gb|DQ879926.1|	28	27	0.233214	NaN	Human immunodeficiency virus 1		Viruses
scaffold67977_size8969	gi|332139322|gb|HQ009558.1|	312	272	1.74e-92	NaN	Cotesia vestalis bracovirus		Viruses
scaffold68194_size2325	gi|332139322|gb|HQ009558.1|	562	477	1.89e-156	NaN	Cotesia vestalis bracovirus		Viruses
scaffold685944_size217	gi|33772326|gb|AY261366.1|	30	30	0.000114015	NaN	African swine fever virus		Viruses
scaffold687332_size217	gi|332139322|gb|HQ009558.1|	217	187	1.36e-58	NaN	Cotesia vestalis bracovirus		Viruses
scaffold691685_size216	gi|510021598|emb|HF562907.1|	40	37	0.000113398	NaN	Cotesia sesamiae bracovirus		Viruses
scaffold691702_size216	gi|332139322|gb|HQ009558.1|	211	178	2.96e-50	NaN	Cotesia vestalis bracovirus		Viruses
scaffold69845_size2110	gi|332139322|gb|HQ009558.1|	1386	1174	0	NaN	Cotesia vestalis bracovirus		Viruses
scaffold69954_size2187	gi|510021598|emb|HF562907.1|	40	37	0.00132475	NaN	Cotesia sesamiae bracovirus		Viruses
scaffold701661_size214	gi|157390502|emb|AM850132.1|	37	37	1.44e-08	NaN	Chelonus inanitus bracovirus		Viruses
scaffold70958_size2229	gi|116280352|gb|DQ879926.1|	28	27	0.226004	NaN	Human immunodeficiency virus 1		Viruses
scaffold710159_size212	gi|332139322|gb|HQ009558.1|	209	175	6.26e-47	NaN	Cotesia vestalis bracovirus		Viruses
scaffold71616_size2090	gi|190702153|gb|EF710637.1|	29	29	0.00454988	NaN	Cotesia sesamiae bracovirus		Viruses
scaffold720114_size211	gi|332139322|gb|HQ009558.1|	212	185	2.84e-60	NaN	Cotesia vestalis bracovirus		Viruses
scaffold72089_size2137	gi|332139322|gb|HQ009558.1|	1500	1270	0	NaN	Cotesia vestalis bracovirus		Viruses
scaffold73322_size2010	gi|332139322|gb|HQ009558.1|	266	221	6.77e-56	NaN	Cotesia vestalis bracovirus		Viruses
scaffold73451_size2023	gi|332139322|gb|HQ009558.1|	864	739	0	NaN	Cotesia vestalis bracovirus		Viruses
scaffold73973_size2013	gi|332139322|gb|HQ009558.1|	838	708	0	NaN	Cotesia vestalis bracovirus		Viruses
scaffold747180_size206	gi|332139322|gb|HQ009558.1|	202	171	1.3e-48	NaN	Cotesia vestalis bracovirus		Viruses
scaffold74745_size8536	gi|332139322|gb|HQ009558.1|	1118	937	0	NaN	Cotesia vestalis bracovirus		Viruses
scaffold74918_size1940	gi|332139322|gb|HQ009558.1|	315	275	7.98e-95	NaN	Cotesia vestalis bracovirus		Viruses
scaffold75344_size1927	gi|332139322|gb|HQ009558.1|	1208	1027	0	NaN	Cotesia vestalis bracovirus		Viruses
scaffold75455_size1921	gi|332139322|gb|HQ009558.1|	518	446	9.39e-154	NaN	Cotesia vestalis bracovirus		Viruses
scaffold75511_size1938	gi|332139322|gb|HQ009558.1|	308	246	5.08e-52	NaN	Cotesia vestalis bracovirus		Viruses
scaffold76352_size1887	gi|190702153|gb|EF710637.1|	63	57	6.77e-11	NaN	Cotesia sesamiae bracovirus		Viruses
scaffold766469_size203	gi|332139322|gb|HQ009558.1|	123	107	1.02e-29	NaN	Cotesia vestalis bracovirus		Viruses
scaffold77383_size1845	gi|190702153|gb|EF710637.1|	44	41	6.66e-06	NaN	Cotesia sesamiae bracovirus		Viruses
scaffold793278_size198	gi|332139322|gb|HQ009558.1|	197	165	3.48e-44	NaN	Cotesia vestalis bracovirus		Viruses
scaffold80514_size1765	gi|9802268|gb|AF252854.1|AF252854	29	29	0.00383399	NaN	Ovine adenovirus A		Viruses
scaffold805545_size197	gi|332139322|gb|HQ009558.1|	197	173	1.57e-57	NaN	Cotesia vestalis bracovirus		Viruses
scaffold81028_size2020	gi|190702153|gb|EF710637.1|	55	49	5.65e-07	NaN	Cotesia sesamiae bracovirus		Viruses
scaffold81895_size1708	gi|332139322|gb|HQ009558.1|	630	540	0	NaN	Cotesia vestalis bracovirus		Viruses
scaffold827888_size193	gi|4049647|gb|AF063866.1|AF063866	28	28	0.00128354	NaN	Melanoplus sanguinipes entomopoxvirus		Viruses
scaffold856102_size189	gi|332139322|gb|HQ009558.1|	127	115	1.19e-38	NaN	Cotesia vestalis bracovirus		Viruses
scaffold859867_size189	gi|190702153|gb|EF710637.1|	153	131	1.99e-36	NaN	Cotesia sesamiae bracovirus		Viruses
scaffold86296_size1642	gi|332139322|gb|HQ009558.1|	1492	1245	0	NaN	Cotesia vestalis bracovirus		Viruses
scaffold870350_size188	gi|332139322|gb|HQ009558.1|	187	161	4.2e-48	NaN	Cotesia vestalis bracovirus		Viruses
scaffold87991_size1547	gi|332139322|gb|HQ009558.1|	417	343	3.82e-92	NaN	Cotesia vestalis bracovirus		Viruses
scaffold880829_size186	gi|405794049|gb|JX300917.1|	33	32	0.000341355	NaN	Human immunodeficiency virus 1		Viruses
scaffold89153_size1524	gi|468641659|gb|HQ633071.1|	35	34	0.000255121	Caudovirales	Synechococcus phage S-SKS1		Viruses
scaffold905044_size183	gi|332139322|gb|HQ009558.1|	183	162	8.67e-55	NaN	Cotesia vestalis bracovirus		Viruses
scaffold90519_size7815	gi|332139322|gb|HQ009558.1|	220	192	5.69e-62	NaN	Cotesia vestalis bracovirus		Viruses
scaffold910889_size182	gi|332139322|gb|HQ009558.1|	182	150	6.85e-36	NaN	Cotesia vestalis bracovirus		Viruses
scaffold91141_size1482	gi|332139322|gb|HQ009558.1|	1065	902	0	NaN	Cotesia vestalis bracovirus		Viruses
scaffold93207_size1441	gi|190702153|gb|EF710637.1|	49	46	2.39e-09	NaN	Cotesia sesamiae bracovirus		Viruses
scaffold935893_size180	gi|190702153|gb|EF710637.1|	32	32	7.05e-06	NaN	Cotesia sesamiae bracovirus		Viruses
scaffold937626_size179	gi|332139322|gb|HQ009558.1|	178	155	3.95e-48	NaN	Cotesia vestalis bracovirus		Viruses
scaffold93858_size1428	gi|332139322|gb|HQ009558.1|	199	174	1.72e-55	NaN	Cotesia vestalis bracovirus		Viruses
scaffold940326_size179	gi|332139322|gb|HQ009558.1|	178	156	2.36e-50	NaN	Cotesia vestalis bracovirus		Viruses
scaffold95372_size1399	gi|332139322|gb|HQ009558.1|	615	505	5.37e-140	NaN	Cotesia vestalis bracovirus		Viruses
scaffold96301_size1387	gi|332139322|gb|HQ009558.1|	314	257	4.61e-61	NaN	Cotesia vestalis bracovirus		Viruses
scaffold96313_size1383	gi|15042158|gb|AF303741.1|AF303741	105	81	1.79e-05	NaN	Invertebrate iridescent virus 6		Viruses
scaffold978065_size174	gi|332139322|gb|HQ009558.1|	123	109	1.4e-32	NaN	Cotesia vestalis bracovirus		Viruses
scaffold978718_size174	gi|332139322|gb|HQ009558.1|	166	150	1.05e-53	NaN	Cotesia vestalis bracovirus		Viruses
scaffold98697_size1343	gi|332139322|gb|HQ009558.1|	283	249	4.3e-86	NaN	Cotesia vestalis bracovirus		Viruses
scaffold987894_size172	gi|332139322|gb|HQ009558.1|	155	133	4.94e-37	NaN	Cotesia vestalis bracovirus		Viruses
scaffold991050_size172	gi|9802268|gb|AF252854.1|AF252854	29	29	0.000310323	NaN	Ovine adenovirus A		Viruses
scaffold991727_size172	gi|332139322|gb|HQ009558.1|	162	143	1.75e-46	NaN	Cotesia vestalis bracovirus		Viruses
scaffold992460_size172	gi|332139322|gb|HQ009558.1|	165	140	1.37e-37	NaN	Cotesia vestalis bracovirus		Viruses
