# Supplementary material for: Assembling large genomes: analysis of the stick insect (Clitarchus hookeri) genome reveals a high repeat content and sex-biased genes associated with reproduction
Source: BMC Genomics. 2017 Nov 16;18:884. doi: 10.1186/s12864-017-4245-x (PMC5691397; doi:10.1186/s12864-017-4245-x)
Supplement: Supplementary file 2 — BLAST results from gene models. (XLSX 5388 kb) [file 12864_2017_4245_MOESM2_ESM.xlsx]

## Sheet: Sheet1
Gene ID	Protein length (aa)	Description	Accession ID	E-value	Identity (aa)	Positive (aa)	Alignment length
maker-scaffold5418-size179657-augustus-gene-0.2-mRNA-1	219	Chymotrypsin BI [Zootermopsis nevadensis]	KDR19292	1.38061e-51	90	129	198
maker-scaffold448-size871759-augustus-gene-5.2-mRNA-1	134	putative ribosomal protein 49 [Graphocephala atropunctata]	ABD98762	5.80831e-86	124	130	134
maker-scaffold10263-size69419-augustus-gene-0.3-mRNA-1	219	ferritin-like precursor [Coptotermes formosanus]	AGM32339	1.19516e-92	129	159	189
maker-scaffold757-size686786-augustus-gene-2.2-mRNA-1	128	PREDICTED: ubiquitin-60S ribosomal protein L40-like isoform 2 [Apis florea]	XP_003689914	7.04013e-88	128	128	128
maker-scaffold301-size1419381-augustus-gene-8.2-mRNA-1	691	Pescadillo [Camponotus floridanus]	EFN69660	0	376	463	626
augustus-scaffold322-size1034455-processed-gene-7.3-mRNA-1	385	PREDICTED: uncharacterized protein LOC660531 [Tribolium castaneum]	XP_971848	3.00369e-164	227	273	355
maker-scaffold433-size1108361-augustus-gene-9.12-mRNA-1	605	PREDICTED: piezo-type mechanosensitive ion channel component 2 isoform X7 [Tribolium castaneum]	XP_008193847	4.28468e-67	133	188	316
maker-scaffold4077-size225165-augustus-gene-1.8-mRNA-1	472	Neither inactivation nor afterpotential protein G [Zootermopsis nevadensis]	KDR23413	1.08963e-162	260	330	500
maker-scaffold6690-size147359-augustus-gene-0.2-mRNA-1	458	short-chain-fatty-acid-CoA ligase [Culex quinquefasciatus]	XP_001842095	5.29243e-15	57	87	173
maker-scaffold2321-size365104-augustus-gene-0.2-mRNA-1	401	tmc3 protein [Aedes aegypti]	XP_001650504	1.14921e-122	218	270	407
maker-scaffold3940-size231575-augustus-gene-1.4-mRNA-1	462	-	-	-	-	-	-
maker-scaffold1295-size522610-augustus-gene-3.3-mRNA-1	366	Structural maintenance of chromosomes protein 5 [Harpegnathos saltator]	EFN85556	1.97526e-48	111	193	358
maker-scaffold2943-size303299-augustus-gene-2.4-mRNA-1	326	Dihydrodipicolinate synthase-like, mitochondrial [Zootermopsis nevadensis]	KDR17756	2.80765e-107	159	203	277
maker-scaffold1323-size528941-augustus-gene-4.9-mRNA-1	475	nuclear pore complex protein nup154, putative [Pediculus humanus corporis]	XP_002428055	3.45864e-121	206	290	454
maker-scaffold3185-size282763-augustus-gene-1.6-mRNA-1	1171	Transformation/transcription domain-associated protein [Zootermopsis nevadensis]	KDR23886	2.77387e-67	121	137	154
maker-scaffold279-size1022034-augustus-gene-6.3-mRNA-1	309	Kaptin [Zootermopsis nevadensis]	KDR12519	1.18687e-102	155	214	306
maker-scaffold2870-size306875-augustus-gene-2.2-mRNA-1	172	PREDICTED: zinc finger protein 120-like [Mus musculus]	XP_006544241	2.36465e-08	34	50	104
maker-scaffold1308-size523707-augustus-gene-1.1-mRNA-1	1445	Thyroid adenoma-associated protein-like protein [Zootermopsis nevadensis]	KDR11632	7.54716e-43	106	122	225
maker-scaffold2380-size358072-augustus-gene-1.2-mRNA-1	212	PREDICTED: uncharacterized protein LOC100121698 [Nasonia vitripennis]	XP_008204952	2.03176e-24	47	64	91
maker-scaffold1575-size481382-augustus-gene-3.2-mRNA-1	344	Immunoglobulin-binding protein 1 [Zootermopsis nevadensis]	KDR21459	3.46836e-121	188	257	347
maker-scaffold2265-size375393-augustus-gene-0.6-mRNA-1	236	hypothetical protein KGM_12691 [Danaus plexippus]	EHJ65492	3.64954e-32	63	75	89
augustus-scaffold2037-size401631-processed-gene-3.0-mRNA-1	303	-	-	-	-	-	-
augustus-scaffold602-size756360-processed-gene-5.0-mRNA-1	149	-	-	-	-	-	-
augustus-scaffold15948-size15163-processed-gene-0.0-mRNA-1	139	Furin-like protease 2 [Zootermopsis nevadensis]	KDR23424	4.07734e-61	99	111	129
augustus-scaffold124457-size1015-processed-gene-0.0-mRNA-1	36	-	-	-	-	-	-
augustus-scaffold66-size1598342-processed-gene-5.0-mRNA-1	99	-	-	-	-	-	-
augustus-scaffold1473-size490928-processed-gene-2.1-mRNA-1	120	-	-	-	-	-	-
augustus-scaffold352901-size339-processed-gene-0.0-mRNA-1	76	-	-	-	-	-	-
augustus-scaffold3619261-size106-processed-gene-0.0-mRNA-1	15	-	-	-	-	-	-
augustus-scaffold14649-size19329-processed-gene-0.0-mRNA-1	91	PREDICTED: DTW domain-containing protein 2-like [Musca domestica]	XP_005185931	1.28305e-33	55	75	87
augustus-scaffold3818266-size103-processed-gene-0.0-mRNA-1	14	-	-	-	-	-	-
augustus-scaffold1394-size748491-processed-gene-4.3-mRNA-1	117	-	-	-	-	-	-
augustus-scaffold2261-size374035-processed-gene-1.2-mRNA-1	210	hypothetical protein T265_02070 [Opisthorchis viverrini]	XP_009164493	3.90019e-13	49	60	90
augustus-scaffold56361-size9222-processed-gene-0.0-mRNA-1	66	hypothetical protein Phum_PHUM564000 [Pediculus humanus corporis]	XP_002431992	8.65157e-16	38	45	62
augustus-scaffold9333-size53952-processed-gene-0.1-mRNA-1	413	PREDICTED: jerky protein homolog-like [Acyrthosiphon pisum]	XP_001944491	1.20669e-21	50	71	94
augustus-scaffold413175-size302-processed-gene-0.0-mRNA-1	37	-	-	-	-	-	-
augustus-scaffold1853476-size147-processed-gene-0.0-mRNA-1	49	-	-	-	-	-	-
augustus-scaffold1989318-size144-processed-gene-0.0-mRNA-1	18	-	-	-	-	-	-
augustus-scaffold120-size1377678-processed-gene-1.0-mRNA-1	170	-	-	-	-	-	-
augustus-scaffold590668-size242-processed-gene-0.0-mRNA-1	22	-	-	-	-	-	-
augustus-scaffold7911-size84543-processed-gene-0.1-mRNA-1	75	-	-	-	-	-	-
augustus-scaffold1976-size411472-processed-gene-2.1-mRNA-1	269	-	-	-	-	-	-
augustus-scaffold130-size1337669-processed-gene-5.0-mRNA-1	369	PREDICTED: torsin-1A [Tribolium castaneum]	XP_973777	1.78819e-22	63	81	149
augustus-scaffold5035-size177627-processed-gene-0.0-mRNA-1	850	hypothetical protein L798_13733 [Zootermopsis nevadensis]	KDR12489	1.04768e-75	127	136	142
augustus-scaffold43-size1732329-processed-gene-9.1-mRNA-1	834	PREDICTED: neurotactin-like [Megachile rotundata]	XP_003707123	1.30016e-143	283	429	790
augustus-scaffold1989-size407693-processed-gene-2.3-mRNA-1	88	-	-	-	-	-	-
augustus-scaffold3181-size283127-processed-gene-0.1-mRNA-1	106	-	-	-	-	-	-
augustus-scaffold50394-size5160-processed-gene-0.0-mRNA-1	115	-	-	-	-	-	-
augustus-scaffold12439-size22043-processed-gene-0.0-mRNA-1	138	-	-	-	-	-	-
augustus-scaffold594943-size240-processed-gene-0.0-mRNA-1	65	conserved hypothetical protein [Pediculus humanus corporis]	XP_002432282	8.37092e-12	34	46	60
augustus-scaffold2785008-size123-processed-gene-0.0-mRNA-1	27	-	-	-	-	-	-
augustus-scaffold218-size1199926-processed-gene-8.0-mRNA-1	122	-	-	-	-	-	-
augustus-scaffold734-size1099370-processed-gene-6.2-mRNA-1	112	-	-	-	-	-	-
augustus-scaffold15917-size16396-processed-gene-0.0-mRNA-1	37	-	-	-	-	-	-
augustus-scaffold486945-size273-processed-gene-0.0-mRNA-1	83	-	-	-	-	-	-
augustus-scaffold272-size1187267-processed-gene-1.0-mRNA-1	116	-	-	-	-	-	-
augustus-scaffold437115-size291-processed-gene-0.0-mRNA-1	19	-	-	-	-	-	-
augustus-scaffold4257-size210746-processed-gene-1.2-mRNA-1	93	-	-	-	-	-	-
augustus-scaffold1687-size453155-processed-gene-3.2-mRNA-1	73	-	-	-	-	-	-
augustus-scaffold41581-size5311-processed-gene-0.0-mRNA-1	43	Fasciclin-1 [Zootermopsis nevadensis]	KDR24081	5.4998e-10	27	37	43
augustus-scaffold13971-size31987-processed-gene-0.0-mRNA-1	255	Protein disulfide-isomerase [Zootermopsis nevadensis]	KDR21216	4.06215e-11	40	50	61
augustus-scaffold874-size639934-processed-gene-3.0-mRNA-1	558	ionotropic glutamate receptor [Helicoverpa armigera]	AIG51925	2.48577e-172	260	335	483
augustus-scaffold2629-size332737-processed-gene-2.1-mRNA-1	175	-	-	-	-	-	-
augustus-scaffold6351-size124799-processed-gene-0.0-mRNA-1	124	-	-	-	-	-	-
augustus-scaffold2170-size382044-processed-gene-0.5-mRNA-1	244	hypothetical protein LOTGIDRAFT_105204, partial [Lottia gigantea]	XP_009057920	1.52125e-08	35	97	211
augustus-scaffold342378-size348-processed-gene-0.0-mRNA-1	40	-	-	-	-	-	-
augustus-scaffold2656-size330931-processed-gene-2.1-mRNA-1	313	Sortilin-related receptor [Zootermopsis nevadensis]	KDR10799	9.24695e-68	132	180	258
augustus-scaffold3818827-size103-processed-gene-0.0-mRNA-1	33	-	-	-	-	-	-
augustus-scaffold53-size1679291-processed-gene-15.5-mRNA-1	185	-	-	-	-	-	-
augustus-scaffold5270-size167834-processed-gene-0.1-mRNA-1	108	-	-	-	-	-	-
augustus-scaffold913-size630508-processed-gene-4.0-mRNA-1	658	Bone morphogenetic protein 3 [Zootermopsis nevadensis]	KDR18230	2.31823e-46	89	104	153
augustus-scaffold2169-size383709-processed-gene-2.0-mRNA-1	128	-	-	-	-	-	-
augustus-scaffold8217-size76053-processed-gene-0.0-mRNA-1	130	-	-	-	-	-	-
augustus-scaffold1637-size824508-processed-gene-2.0-mRNA-1	359	-	-	-	-	-	-
augustus-scaffold476-size846711-processed-gene-7.1-mRNA-1	183	-	-	-	-	-	-
augustus-scaffold6702-size112490-processed-gene-0.0-mRNA-1	48	-	-	-	-	-	-
augustus-scaffold452162-size285-processed-gene-0.0-mRNA-1	68	-	-	-	-	-	-
augustus-scaffold2521-size347700-processed-gene-1.1-mRNA-1	294	-	-	-	-	-	-
augustus-scaffold1512-size480926-processed-gene-3.1-mRNA-1	91	-	-	-	-	-	-
augustus-scaffold2346-size610123-processed-gene-5.0-mRNA-1	127	-	-	-	-	-	-
augustus-scaffold687695-size217-processed-gene-0.0-mRNA-1	51	-	-	-	-	-	-
augustus-scaffold5072-size174874-processed-gene-0.3-mRNA-1	138	mirror [Tribolium castaneum]	EFA01337	1.64309e-13	33	34	36
augustus-scaffold2579779-size129-processed-gene-0.0-mRNA-1	31	-	-	-	-	-	-
augustus-scaffold362976-size332-processed-gene-0.0-mRNA-1	65	-	-	-	-	-	-
augustus-scaffold14-size2124860-processed-gene-14.0-mRNA-1	187	-	-	-	-	-	-
augustus-scaffold7559-size91587-processed-gene-0.1-mRNA-1	161	conserved hypothetical protein [Culex quinquefasciatus]	XP_001864418	3.53054e-35	62	62	62
augustus-scaffold3454798-size109-processed-gene-0.0-mRNA-1	24	-	-	-	-	-	-
augustus-scaffold468490-size279-processed-gene-0.0-mRNA-1	89	Immunoglobulin G-binding protein A, partial [Corvus brachyrhynchos]	KFO52993	2.22907e-11	47	52	62
augustus-scaffold27701-size8535-processed-gene-0.0-mRNA-1	55	-	-	-	-	-	-
augustus-scaffold3574148-size107-processed-gene-0.0-mRNA-1	22	-	-	-	-	-	-
augustus-scaffold216832-size8357-processed-gene-0.0-mRNA-1	46	-	-	-	-	-	-
augustus-scaffold20669-size15498-processed-gene-0.0-mRNA-1	51	-	-	-	-	-	-
augustus-scaffold9433-size52685-processed-gene-0.0-mRNA-1	91	-	-	-	-	-	-
augustus-scaffold856535-size189-processed-gene-0.0-mRNA-1	54	-	-	-	-	-	-
augustus-scaffold40625-size5599-processed-gene-0.0-mRNA-1	18	-	-	-	-	-	-
augustus-scaffold476175-size277-processed-gene-0.0-mRNA-1	33	-	-	-	-	-	-
augustus-scaffold503-size842511-processed-gene-1.1-mRNA-1	172	-	-	-	-	-	-
augustus-scaffold23328-size9817-processed-gene-0.0-mRNA-1	58	-	-	-	-	-	-
augustus-scaffold647710-size226-processed-gene-0.0-mRNA-1	30	-	-	-	-	-	-
augustus-scaffold22915-size9475-processed-gene-0.0-mRNA-1	66	-	-	-	-	-	-
augustus-scaffold3075848-size116-processed-gene-0.0-mRNA-1	31	-	-	-	-	-	-
augustus-scaffold1153-size560141-processed-gene-1.0-mRNA-1	111	-	-	-	-	-	-
augustus-scaffold9960-size65136-processed-gene-0.1-mRNA-1	291	B(0,+)-type amino acid transporter 1 [Zootermopsis nevadensis]	KDR18305	1.00717e-153	209	258	300
augustus-scaffold3695-size244126-processed-gene-1.1-mRNA-1	845	PREDICTED: hypothetical protein LOC100646264 [Bombus terrestris]	XP_003397629	0	518	610	923
augustus-scaffold522941-size261-processed-gene-0.0-mRNA-1	62	-	-	-	-	-	-
augustus-scaffold3930-size237700-processed-gene-1.0-mRNA-1	109	-	-	-	-	-	-
augustus-scaffold630-size749510-processed-gene-5.1-mRNA-1	86	PREDICTED: alpha-tocopherol transfer protein-like [Microplitis demolitor]	XP_008548385	1.03619e-19	46	62	87
augustus-scaffold389-size1115929-processed-gene-2.1-mRNA-1	241	-	-	-	-	-	-
augustus-scaffold22883-size9955-processed-gene-0.0-mRNA-1	154	PREDICTED: protein ECT2 isoform X2 [Microplitis demolitor]	XP_008547125	2.06931e-50	96	118	154
augustus-scaffold1485-size487883-processed-gene-1.0-mRNA-1	188	hypothetical protein EAG_08095 [Camponotus floridanus]	EFN74406	4.31122e-11	31	42	58
augustus-scaffold650-size736137-processed-gene-2.1-mRNA-1	121	-	-	-	-	-	-
augustus-scaffold21950-size16967-processed-gene-0.0-mRNA-1	53	hypothetical protein L798_00624 [Zootermopsis nevadensis]	KDR22785	8.33331e-22	42	47	53
augustus-scaffold7265-size220815-processed-gene-1.1-mRNA-1	144	-	-	-	-	-	-
augustus-scaffold2678149-size126-processed-gene-0.0-mRNA-1	31	-	-	-	-	-	-
augustus-scaffold3244258-size112-processed-gene-0.0-mRNA-1	2	-	-	-	-	-	-
augustus-scaffold19437-size38496-processed-gene-0.1-mRNA-1	95	-	-	-	-	-	-
augustus-scaffold26031-size9636-processed-gene-0.0-mRNA-1	232	Sodium-independent sulfate anion transporter [Camponotus floridanus]	EFN65015	2.38634e-47	89	130	219
augustus-scaffold513-size823449-processed-gene-0.0-mRNA-1	186	DnaJ-like protein, partial [Coptotermes formosanus]	AGM32305	6.17083e-45	73	88	105
augustus-scaffold723-size701547-processed-gene-5.0-mRNA-1	382	-	-	-	-	-	-
augustus-scaffold330612-size359-processed-gene-0.0-mRNA-1	84	-	-	-	-	-	-
augustus-scaffold336922-size353-processed-gene-0.0-mRNA-1	88	-	-	-	-	-	-
augustus-scaffold188291-size625-processed-gene-0.0-mRNA-1	65	PREDICTED: myosin-X-like [Bombus impatiens]	XP_003488805	9.585e-15	34	43	56
augustus-scaffold4895-size184073-processed-gene-0.1-mRNA-1	83	-	-	-	-	-	-
augustus-scaffold853-size788813-processed-gene-5.0-mRNA-1	177	-	-	-	-	-	-
augustus-scaffold1486890-size151-processed-gene-0.0-mRNA-1	50	PREDICTED: histone H2B-like [Oryza brachyantha]	XP_006665103	7.03056e-23	49	49	50
augustus-scaffold4877-size184851-processed-gene-0.0-mRNA-1	277	-	-	-	-	-	-
augustus-scaffold370324-size326-processed-gene-0.0-mRNA-1	27	-	-	-	-	-	-
augustus-scaffold349180-size343-processed-gene-0.0-mRNA-1	57	-	-	-	-	-	-
augustus-scaffold1543-size476654-processed-gene-0.1-mRNA-1	86	-	-	-	-	-	-
augustus-scaffold14957-size15965-processed-gene-0.0-mRNA-1	202	hypothetical protein L798_06155, partial [Zootermopsis nevadensis]	KDR19634	1.48099e-104	162	181	203
augustus-scaffold4901-size184945-processed-gene-0.2-mRNA-1	573	-	-	-	-	-	-
augustus-scaffold4832-size187561-processed-gene-0.0-mRNA-1	125	-	-	-	-	-	-
augustus-scaffold2077301-size143-processed-gene-0.0-mRNA-1	41	-	-	-	-	-	-
augustus-scaffold48941-size4886-processed-gene-0.0-mRNA-1	66	-	-	-	-	-	-
augustus-scaffold186-size1180337-processed-gene-5.0-mRNA-1	126	-	-	-	-	-	-
augustus-scaffold7155-size101081-processed-gene-0.0-mRNA-1	58	-	-	-	-	-	-
augustus-scaffold231-size1084165-processed-gene-9.6-mRNA-1	87	-	-	-	-	-	-
augustus-scaffold2959-size302775-processed-gene-0.0-mRNA-1	223	putative RNA-directed DNA polymerase from transposon X-element, partial [Stegodyphus mimosarum]	KFM77079	3.49923e-29	85	121	234
augustus-scaffold198587-size590-processed-gene-0.0-mRNA-1	55	PREDICTED: G-protein coupled receptor Mth2-like isoform X7 [Tribolium castaneum]	XP_008191025	4.82736e-12	27	41	52
augustus-scaffold25114-size9409-processed-gene-0.0-mRNA-1	81	-	-	-	-	-	-
augustus-scaffold854-size652873-processed-gene-2.0-mRNA-1	591	PREDICTED: nose resistant to fluoxetine protein 6-like isoform X2 [Nasonia vitripennis]	XP_001599124	6.01274e-26	75	121	266
augustus-scaffold951158-size178-processed-gene-0.0-mRNA-1	55	-	-	-	-	-	-
augustus-scaffold417-size891229-processed-gene-4.1-mRNA-1	609	-	-	-	-	-	-
augustus-scaffold591588-size241-processed-gene-0.0-mRNA-1	36	-	-	-	-	-	-
augustus-scaffold5513-size157237-processed-gene-0.1-mRNA-1	74	-	-	-	-	-	-
augustus-scaffold238505-size486-processed-gene-0.0-mRNA-1	17	-	-	-	-	-	-
augustus-scaffold10546-size35871-processed-gene-0.0-mRNA-1	116	-	-	-	-	-	-
augustus-scaffold6543-size118794-processed-gene-0.1-mRNA-1	92	-	-	-	-	-	-
augustus-scaffold8062-size92131-processed-gene-0.1-mRNA-1	88	-	-	-	-	-	-
augustus-scaffold1588-size469871-processed-gene-1.0-mRNA-1	231	protein phosphatase 1 regulatory subunit 12B, putative [Pediculus humanus corporis]	XP_002431942	3.85311e-30	69	98	144
augustus-scaffold39-size2210837-processed-gene-2.0-mRNA-1	137	-	-	-	-	-	-
augustus-scaffold3165377-size114-processed-gene-0.0-mRNA-1	33	aminopeptidase 2 [Cordyceps militaris CM01]	XP_006666913	1.94405e-08	25	27	31
augustus-scaffold1617-size464306-processed-gene-2.3-mRNA-1	184	-	-	-	-	-	-
augustus-scaffold12911-size30195-processed-gene-0.0-mRNA-1	329	Mitotic spindle assembly checkpoint protein MAD1 [Zootermopsis nevadensis]	KDR12665	2.77692e-15	94	167	322
augustus-scaffold287059-size408-processed-gene-0.0-mRNA-1	44	-	-	-	-	-	-
augustus-scaffold4617-size390887-processed-gene-2.7-mRNA-1	349	Arrestin domain-containing protein 3 [Zootermopsis nevadensis]	KDR12084	1.16504e-25	68	91	160
augustus-scaffold6578-size117990-processed-gene-0.4-mRNA-1	132	-	-	-	-	-	-
augustus-scaffold16597-size14468-processed-gene-0.0-mRNA-1	91	-	-	-	-	-	-
augustus-scaffold6106-size134014-processed-gene-0.3-mRNA-1	214	hypothetical protein TcasGA2_TC011554 [Tribolium castaneum]	EFA13507	4.01211e-08	57	79	208
augustus-scaffold1424635-size151-processed-gene-0.0-mRNA-1	32	-	-	-	-	-	-
augustus-scaffold6777-size111491-processed-gene-0.0-mRNA-1	162	-	-	-	-	-	-
augustus-scaffold366271-size329-processed-gene-0.0-mRNA-1	38	-	-	-	-	-	-
augustus-scaffold351-size1290884-processed-gene-11.1-mRNA-1	84	-	-	-	-	-	-
augustus-scaffold1340-size519212-processed-gene-3.2-mRNA-1	98	-	-	-	-	-	-
augustus-scaffold6571-size118295-processed-gene-0.0-mRNA-1	184	-	-	-	-	-	-
augustus-scaffold19198-size13111-processed-gene-0.0-mRNA-1	46	PREDICTED: uncharacterized protein LOC100120469 isoform X5 [Nasonia vitripennis]	XP_008214671	3.08317e-12	36	38	46
augustus-scaffold584-size769035-processed-gene-1.1-mRNA-1	104	-	-	-	-	-	-
augustus-scaffold6376-size125328-processed-gene-0.13-mRNA-1	343	reverse transcriptase [Anurida maritima]	AAC34903	1.82528e-13	44	59	95
augustus-scaffold2874232-size121-processed-gene-0.0-mRNA-1	33	-	-	-	-	-	-
augustus-scaffold3969331-size101-processed-gene-0.0-mRNA-1	33	-	-	-	-	-	-
augustus-scaffold819-size663509-processed-gene-0.1-mRNA-1	161	-	-	-	-	-	-
augustus-scaffold815210-size195-processed-gene-0.0-mRNA-1	29	-	-	-	-	-	-
augustus-scaffold170592-size714-processed-gene-0.0-mRNA-1	114	-	-	-	-	-	-
augustus-scaffold1706-size448842-processed-gene-2.2-mRNA-1	86	-	-	-	-	-	-
augustus-scaffold533-size1149377-processed-gene-0.0-mRNA-1	121	-	-	-	-	-	-
augustus-scaffold863828-size188-processed-gene-0.0-mRNA-1	35	-	-	-	-	-	-
augustus-scaffold3359-size268064-processed-gene-1.2-mRNA-1	75	-	-	-	-	-	-
augustus-scaffold5995-size138301-processed-gene-0.0-mRNA-1	137	-	-	-	-	-	-
augustus-scaffold194-size1142197-processed-gene-6.1-mRNA-1	78	-	-	-	-	-	-
augustus-scaffold16726-size14357-processed-gene-0.0-mRNA-1	166	-	-	-	-	-	-
augustus-scaffold2910-size304931-processed-gene-2.2-mRNA-1	226	PREDICTED: serine/threonine-protein kinase RIO1-like [Megachile rotundata]	XP_003706867	1.28791e-66	140	178	268
augustus-scaffold910643-size183-processed-gene-0.0-mRNA-1	48	-	-	-	-	-	-
augustus-scaffold2388332-size136-processed-gene-0.0-mRNA-1	45	unnamed protein product [Blastocystis hominis]	CBK24737	1.73906e-09	36	37	45
augustus-scaffold2115-size389738-processed-gene-0.0-mRNA-1	226	-	-	-	-	-	-
augustus-scaffold7266-size124435-processed-gene-0.0-mRNA-1	93	-	-	-	-	-	-
maker-scaffold5418-size179657-augustus-gene-0.3-mRNA-1	218	Chymotrypsin BI [Zootermopsis nevadensis]	KDR19292	1.0062e-68	115	154	217
maker-scaffold2902-size310672-augustus-gene-1.5-mRNA-1	340	PREDICTED: flocculation protein FLO11-like [Nasonia vitripennis]	XP_008217326	6.25072e-11	65	83	235
augustus-scaffold22049-size10298-processed-gene-0.0-mRNA-1	282	Type I inositol-3,4-bisphosphate 4-phosphatase [Zootermopsis nevadensis]	KDR12444	9.70381e-159	225	254	274
maker-scaffold757-size686786-augustus-gene-2.3-mRNA-1	444	Seryl-tRNA synthetase, cytoplasmic [Zootermopsis nevadensis]	KDR22167	0	281	327	394
maker-scaffold301-size1419381-augustus-gene-9.1-mRNA-1	76	-	-	-	-	-	-
maker-scaffold322-size1034455-augustus-gene-7.4-mRNA-1	193	WD repeat-containing protein 23 [Zootermopsis nevadensis]	KDR20446	7.50897e-15	78	105	177
maker-scaffold433-size1108361-augustus-gene-9.9-mRNA-1	158	hypothetical protein SINV_80346 [Solenopsis invicta]	EFZ19198	1.0954e-09	39	49	86
maker-scaffold4077-size225165-augustus-gene-1.7-mRNA-1	1190	Dedicator of cytokinesis protein 9 [Zootermopsis nevadensis]	KDR21325	1.02739e-47	93	108	142
maker-scaffold6690-size147359-augustus-gene-0.3-mRNA-1	204	cxpwmw01 [Periplaneta americana]	ABE60814	1.11474e-42	90	130	247
maker-scaffold2321-size365104-augustus-gene-1.2-mRNA-1	452	Juvenile hormone epoxide hydrolase 1 [Zootermopsis nevadensis]	KDR10172	0	285	364	457
maker-scaffold3940-size231575-augustus-gene-1.5-mRNA-1	622	Mediator of RNA polymerase II transcription subunit 15 [Camponotus floridanus]	EFN61614	0	406	470	656
maker-scaffold30112-size7160-augustus-gene-0.1-mRNA-1	213	PREDICTED: tenascin-like, partial [Bombyx mori]	XP_004928656	5.1322e-20	60	72	142
maker-scaffold5077-size174650-augustus-gene-0.5-mRNA-1	547	Serine-protein kinase ATM [Zootermopsis nevadensis]	KDR18216	9.72313e-63	111	124	155
maker-scaffold1323-size528941-augustus-gene-4.11-mRNA-1	434	Seryl-tRNA synthetase, mitochondrial [Zootermopsis nevadensis]	KDR18863	0	252	328	403
maker-scaffold56014-size3873-augustus-gene-0.1-mRNA-1	241	serpin peptidase inhibitor 20 [Tribolium castaneum]	EFA09186	1.71119e-47	95	139	232
maker-scaffold279-size1022034-augustus-gene-7.1-mRNA-1	288	hypothetical protein L798_13530 [Zootermopsis nevadensis]	KDR12523	1.49445e-68	100	125	158
maker-scaffold2870-size306875-augustus-gene-2.3-mRNA-1	233	Inositol-tetrakisphosphate 1-kinase [Zootermopsis nevadensis]	KDR10607	1.95741e-104	151	177	216
maker-scaffold920-size630926-augustus-gene-2.1-mRNA-1	1632	Rho guanine nucleotide exchange factor 10 [Zootermopsis nevadensis]	KDR21446	0	996	1091	1311
maker-scaffold220-size1107649-augustus-gene-2.2-mRNA-1	232	1-acyl-sn-glycerol-3-phosphate acyltransferase alpha [Zootermopsis nevadensis]	KDR14662	1.78018e-80	124	146	202
maker-scaffold1575-size481382-augustus-gene-3.3-mRNA-1	156	Histone-lysine N-methyltransferase PRDM9 [Zootermopsis nevadensis]	KDR15403	8.22977e-38	69	92	151
maker-scaffold2265-size375393-augustus-gene-2.3-mRNA-1	256	-	-	-	-	-	-
augustus-scaffold44689-size5115-processed-gene-0.0-mRNA-1	30	-	-	-	-	-	-
augustus-scaffold602-size756360-processed-gene-6.1-mRNA-1	116	-	-	-	-	-	-
augustus-scaffold20336-size11491-processed-gene-0.0-mRNA-1	83	-	-	-	-	-	-
augustus-scaffold4426-size203575-processed-gene-1.0-mRNA-1	1198	Spectrin beta chain, brain 1 [Zootermopsis nevadensis]	KDR09139	4.36882e-09	65	121	264
augustus-scaffold66-size1598342-processed-gene-6.0-mRNA-1	139	-	-	-	-	-	-
augustus-scaffold1473-size490928-processed-gene-2.2-mRNA-1	103	-	-	-	-	-	-
augustus-scaffold3449012-size109-processed-gene-0.0-mRNA-1	22	-	-	-	-	-	-
augustus-scaffold10315-size46024-processed-gene-0.0-mRNA-1	83	-	-	-	-	-	-
augustus-scaffold675828-size219-processed-gene-0.0-mRNA-1	72	hypothetical protein N307_00405, partial [Picoides pubescens]	KFV64738	1.69943e-10	43	43	71
augustus-scaffold58953-size9650-processed-gene-0.0-mRNA-1	39	-	-	-	-	-	-
augustus-scaffold1394-size748491-processed-gene-4.1-mRNA-1	90	-	-	-	-	-	-
augustus-scaffold2261-size374035-processed-gene-1.8-mRNA-1	161	hypothetical protein [Brugia malayi]	XP_001892369	4.86115e-15	68	92	165
augustus-scaffold225010-size515-processed-gene-0.0-mRNA-1	30	-	-	-	-	-	-
augustus-scaffold9333-size53952-processed-gene-0.0-mRNA-1	139	-	-	-	-	-	-
augustus-scaffold7492-size91748-processed-gene-0.0-mRNA-1	77	-	-	-	-	-	-
augustus-scaffold3312208-size111-processed-gene-0.0-mRNA-1	21	-	-	-	-	-	-
augustus-scaffold7697-size90451-processed-gene-0.0-mRNA-1	132	-	-	-	-	-	-
augustus-scaffold120-size1377678-processed-gene-2.1-mRNA-1	163	-	-	-	-	-	-
augustus-scaffold2322200-size138-processed-gene-0.0-mRNA-1	41	type III restriction endonuclease HindVIP subunit M [Neisseria gonorrhoeae]	WP_010951099	3.80461e-09	28	29	38
augustus-scaffold1887523-size147-processed-gene-0.0-mRNA-1	45	-	-	-	-	-	-
augustus-scaffold1976-size411472-processed-gene-2.0-mRNA-1	160	-	-	-	-	-	-
augustus-scaffold130-size1337669-processed-gene-5.1-mRNA-1	262	hypothetical protein LOTGIDRAFT_91023, partial [Lottia gigantea]	XP_009048534	1.33848e-48	49	115	165
augustus-scaffold5035-size177627-processed-gene-0.1-mRNA-1	94	-	-	-	-	-	-
augustus-scaffold43-size1732329-processed-gene-11.0-mRNA-1	241	Farnesyl pyrophosphate synthetase [Zootermopsis nevadensis]	KDR23124	1.34917e-38	76	118	205
augustus-scaffold1989-size407693-processed-gene-3.1-mRNA-1	183	-	-	-	-	-	-
augustus-scaffold3181-size283127-processed-gene-0.2-mRNA-1	74	-	-	-	-	-	-
augustus-scaffold6217-size130280-processed-gene-0.2-mRNA-1	187	-	-	-	-	-	-
augustus-scaffold363342-size331-processed-gene-0.0-mRNA-1	39	-	-	-	-	-	-
augustus-scaffold1058364-size159-processed-gene-0.0-mRNA-1	50	-	-	-	-	-	-
augustus-scaffold3712041-size105-processed-gene-0.0-mRNA-1	35	-	-	-	-	-	-
augustus-scaffold218-size1199926-processed-gene-8.1-mRNA-1	121	-	-	-	-	-	-
augustus-scaffold734-size1099370-processed-gene-6.1-mRNA-1	89	-	-	-	-	-	-
augustus-scaffold1952-size465560-processed-gene-1.0-mRNA-1	131	-	-	-	-	-	-
augustus-scaffold1733224-size150-processed-gene-0.0-mRNA-1	50	-	-	-	-	-	-
augustus-scaffold272-size1187267-processed-gene-0.0-mRNA-1	72	-	-	-	-	-	-
augustus-scaffold93159-size1445-processed-gene-0.0-mRNA-1	32	-	-	-	-	-	-
augustus-scaffold177575-size674-processed-gene-0.0-mRNA-1	57	Arrestin domain-containing protein 2 [Zootermopsis nevadensis]	KDR23489	1.81061e-12	30	39	50
augustus-scaffold1687-size453155-processed-gene-3.5-mRNA-1	69	-	-	-	-	-	-
augustus-scaffold24362-size11659-processed-gene-0.0-mRNA-1	74	Microtubule-associated protein 2 [Zootermopsis nevadensis]	KDR17498	1.74305e-32	60	65	73
augustus-scaffold236178-size492-processed-gene-0.0-mRNA-1	30	-	-	-	-	-	-
augustus-scaffold874-size639934-processed-gene-3.1-mRNA-1	138	-	-	-	-	-	-
augustus-scaffold2629-size332737-processed-gene-2.0-mRNA-1	147	-	-	-	-	-	-
augustus-scaffold862976-size189-processed-gene-0.0-mRNA-1	54	-	-	-	-	-	-
augustus-scaffold2170-size382044-processed-gene-0.1-mRNA-1	143	-	-	-	-	-	-
augustus-scaffold2646741-size127-processed-gene-0.0-mRNA-1	42	Sulfotransferase 1C2A [Zootermopsis nevadensis]	KDR16098	2.79939e-13	30	36	42
augustus-scaffold421356-size298-processed-gene-0.0-mRNA-1	31	-	-	-	-	-	-
augustus-scaffold327999-size362-processed-gene-0.0-mRNA-1	70	-	-	-	-	-	-
augustus-scaffold1707212-size151-processed-gene-0.0-mRNA-1	46	-	-	-	-	-	-
augustus-scaffold5270-size167834-processed-gene-0.3-mRNA-1	90	NADH-ubiquinone oxidoreductase 75 kDa subunit, mitochondrial [Zootermopsis nevadensis]	KDR21345	1.12248e-37	70	76	88
augustus-scaffold913-size630508-processed-gene-4.1-mRNA-1	247	-	-	-	-	-	-
augustus-scaffold2169-size383709-processed-gene-2.2-mRNA-1	101	-	-	-	-	-	-
augustus-scaffold8217-size76053-processed-gene-0.1-mRNA-1	123	-	-	-	-	-	-
augustus-scaffold1637-size824508-processed-gene-3.0-mRNA-1	158	-	-	-	-	-	-
augustus-scaffold476-size846711-processed-gene-7.0-mRNA-1	236	-	-	-	-	-	-
augustus-scaffold11047-size29955-processed-gene-0.0-mRNA-1	94	-	-	-	-	-	-
augustus-scaffold42037-size6061-processed-gene-0.0-mRNA-1	148	conserved hypothetical protein [Pediculus humanus corporis]	XP_002423659	1.06318e-67	118	128	161
augustus-scaffold2521-size347700-processed-gene-1.2-mRNA-1	235	-	-	-	-	-	-
augustus-scaffold1512-size480926-processed-gene-3.2-mRNA-1	262	PREDICTED: prokineticin receptor 1-like, partial [Ceratitis capitata]	XP_004524391	1.09468e-39	69	87	103
augustus-scaffold2346-size610123-processed-gene-5.1-mRNA-1	126	-	-	-	-	-	-
augustus-scaffold2185952-size141-processed-gene-0.0-mRNA-1	15	-	-	-	-	-	-
augustus-scaffold5072-size174874-processed-gene-0.4-mRNA-1	115	-	-	-	-	-	-
augustus-scaffold691617-size216-processed-gene-0.0-mRNA-1	27	-	-	-	-	-	-
augustus-scaffold4116-size223086-processed-gene-0.0-mRNA-1	246	PREDICTED: protein kibra-like [Bombus impatiens]	XP_003492641	2.21484e-51	119	131	218
augustus-scaffold14-size2124860-processed-gene-16.1-mRNA-1	100	-	-	-	-	-	-
augustus-scaffold7559-size91587-processed-gene-0.2-mRNA-1	35	-	-	-	-	-	-
augustus-scaffold3865840-size103-processed-gene-0.0-mRNA-1	17	-	-	-	-	-	-
augustus-scaffold1258649-size151-processed-gene-0.0-mRNA-1	6	-	-	-	-	-	-
augustus-scaffold10700-size54259-processed-gene-0.0-mRNA-1	9	-	-	-	-	-	-
augustus-scaffold65709-size2453-processed-gene-0.0-mRNA-1	67	-	-	-	-	-	-
augustus-scaffold80412-size1751-processed-gene-0.0-mRNA-1	126	-	-	-	-	-	-
augustus-scaffold776514-size201-processed-gene-0.0-mRNA-1	58	-	-	-	-	-	-
augustus-scaffold3557-size256852-processed-gene-0.0-mRNA-1	670	Adenylate cyclase type 2, partial [Zootermopsis nevadensis]	KDR15911	0	349	465	732
augustus-scaffold2665962-size127-processed-gene-0.0-mRNA-1	34	-	-	-	-	-	-
augustus-scaffold86874-size1571-processed-gene-0.0-mRNA-1	21	-	-	-	-	-	-
augustus-scaffold5127-size174135-processed-gene-0.1-mRNA-1	166	-	-	-	-	-	-
augustus-scaffold503-size842511-processed-gene-2.0-mRNA-1	301	PREDICTED: lachesin-like [Tribolium castaneum]	XP_969457	9.31711e-153	207	242	287
augustus-scaffold358200-size335-processed-gene-0.0-mRNA-1	35	-	-	-	-	-	-
augustus-scaffold9709-size77110-processed-gene-0.0-mRNA-1	165	-	-	-	-	-	-
augustus-scaffold3487465-size108-processed-gene-0.0-mRNA-1	35	-	-	-	-	-	-
augustus-scaffold1170-size557985-processed-gene-1.0-mRNA-1	462	conserved Plasmodium protein, unknown function [Plasmodium reichenowi]	CDO62821	1.54945e-10	39	64	132
augustus-scaffold1153-size560141-processed-gene-2.1-mRNA-1	72	-	-	-	-	-	-
augustus-scaffold51737-size7807-processed-gene-0.0-mRNA-1	213	-	-	-	-	-	-
augustus-scaffold3695-size244126-processed-gene-1.2-mRNA-1	83	-	-	-	-	-	-
augustus-scaffold98588-size1399-processed-gene-0.0-mRNA-1	30	-	-	-	-	-	-
augustus-scaffold3930-size237700-processed-gene-1.2-mRNA-1	285	-	-	-	-	-	-
augustus-scaffold630-size749510-processed-gene-5.0-mRNA-1	66	-	-	-	-	-	-
augustus-scaffold389-size1115929-processed-gene-2.0-mRNA-1	231	-	-	-	-	-	-
augustus-scaffold10490-size35937-processed-gene-0.0-mRNA-1	30	-	-	-	-	-	-
augustus-scaffold1485-size487883-processed-gene-2.0-mRNA-1	81	-	-	-	-	-	-
augustus-scaffold650-size736137-processed-gene-3.0-mRNA-1	71	-	-	-	-	-	-
augustus-scaffold12285-size24710-processed-gene-0.0-mRNA-1	444	PREDICTED: uncharacterized protein LOC100891077 [Strongylocentrotus purpuratus]	XP_003730848	1.92415e-11	40	49	91
augustus-scaffold7265-size220815-processed-gene-1.6-mRNA-1	1026	-	-	-	-	-	-
augustus-scaffold7230-size97403-processed-gene-0.0-mRNA-1	195	-	-	-	-	-	-
augustus-scaffold8733-size65160-processed-gene-0.0-mRNA-1	110	-	-	-	-	-	-
augustus-scaffold2161322-size141-processed-gene-0.0-mRNA-1	23	-	-	-	-	-	-
augustus-scaffold1597309-size151-processed-gene-0.0-mRNA-1	17	-	-	-	-	-	-
augustus-scaffold513-size823449-processed-gene-1.1-mRNA-1	186	-	-	-	-	-	-
augustus-scaffold723-size701547-processed-gene-5.1-mRNA-1	172	-	-	-	-	-	-
augustus-scaffold71089-size2118-processed-gene-0.0-mRNA-1	40	-	-	-	-	-	-
augustus-scaffold11573-size27354-processed-gene-0.0-mRNA-1	29	-	-	-	-	-	-
augustus-scaffold662429-size223-processed-gene-0.0-mRNA-1	47	type III restriction endonuclease HindVIP subunit M [Neisseria gonorrhoeae]	WP_010951099	1.20556e-11	31	33	44
augustus-scaffold938679-size179-processed-gene-0.0-mRNA-1	43	-	-	-	-	-	-
augustus-scaffold1561715-size151-processed-gene-0.0-mRNA-1	44	-	-	-	-	-	-
augustus-scaffold4645-size195642-processed-gene-0.3-mRNA-1	256	-	-	-	-	-	-
augustus-scaffold4877-size184851-processed-gene-0.1-mRNA-1	75	-	-	-	-	-	-
augustus-scaffold50835-size5081-processed-gene-0.0-mRNA-1	68	DNA repair protein RAD51-like protein 3 [Zootermopsis nevadensis]	KDR23329	4.60599e-11	33	42	59
augustus-scaffold16534-size15185-processed-gene-0.0-mRNA-1	206	hypothetical protein L798_02926 [Zootermopsis nevadensis]	KDR22072	1.59282e-12	58	96	210
augustus-scaffold1543-size476654-processed-gene-1.0-mRNA-1	96	-	-	-	-	-	-
augustus-scaffold12527-size22921-processed-gene-0.0-mRNA-1	78	-	-	-	-	-	-
augustus-scaffold4901-size184945-processed-gene-0.1-mRNA-1	412	PREDICTED: uncharacterized protein LOC103308687 [Acyrthosiphon pisum]	XP_008180715	1.03166e-13	45	64	122
augustus-scaffold4832-size187561-processed-gene-0.1-mRNA-1	70	-	-	-	-	-	-
augustus-scaffold5207-size170305-processed-gene-0.0-mRNA-1	161	-	-	-	-	-	-
augustus-scaffold1350-size519539-processed-gene-0.0-mRNA-1	202	-	-	-	-	-	-
augustus-scaffold186-size1180337-processed-gene-5.1-mRNA-1	64	-	-	-	-	-	-
augustus-scaffold75932-size9334-processed-gene-0.0-mRNA-1	93	Hemocyte protein-glutamine gamma-glutamyltransferase [Zootermopsis nevadensis]	KDR22723	3.34537e-12	33	47	71
augustus-scaffold349309-size342-processed-gene-0.0-mRNA-1	77	-	-	-	-	-	-
augustus-scaffold2959-size302775-processed-gene-2.0-mRNA-1	71	-	-	-	-	-	-
augustus-scaffold46854-size4993-processed-gene-0.0-mRNA-1	56	UDP-N-acetylglucosamine--dolichyl-phosphate N-acetylglucosaminephosphotransferase [Crassostrea gigas]	EKC39822	1.20287e-12	29	43	53
augustus-scaffold2362548-size137-processed-gene-0.0-mRNA-1	26	-	-	-	-	-	-
augustus-scaffold854-size652873-processed-gene-2.1-mRNA-1	122	-	-	-	-	-	-
augustus-scaffold261963-size443-processed-gene-0.0-mRNA-1	55	-	-	-	-	-	-
augustus-scaffold417-size891229-processed-gene-6.1-mRNA-1	266	PREDICTED: uncharacterized protein LOC100891077 [Strongylocentrotus purpuratus]	XP_003730848	6.10788e-30	89	138	295
augustus-scaffold86053-size1596-processed-gene-0.0-mRNA-1	50	-	-	-	-	-	-
augustus-scaffold1968311-size145-processed-gene-0.0-mRNA-1	21	-	-	-	-	-	-
augustus-scaffold2594687-size129-processed-gene-0.0-mRNA-1	21	-	-	-	-	-	-
augustus-scaffold31004-size18600-processed-gene-0.0-mRNA-1	70	-	-	-	-	-	-
augustus-scaffold617064-size234-processed-gene-0.0-mRNA-1	64	-	-	-	-	-	-
augustus-scaffold80576-size1747-processed-gene-0.0-mRNA-1	97	unknown secreted protein, partial [Riptortus pedestris]	BAN21581	6.17301e-14	40	60	96
augustus-scaffold1588-size469871-processed-gene-1.1-mRNA-1	163	-	-	-	-	-	-
augustus-scaffold39-size2210837-processed-gene-4.0-mRNA-1	127	-	-	-	-	-	-
augustus-scaffold730-size696878-processed-gene-3.0-mRNA-1	443	Protein mothers against dpp [Zootermopsis nevadensis]	KDR21678	0	365	383	482
augustus-scaffold1617-size464306-processed-gene-3.1-mRNA-1	220	-	-	-	-	-	-
augustus-scaffold2167861-size141-processed-gene-0.0-mRNA-1	18	-	-	-	-	-	-
augustus-scaffold7324-size95342-processed-gene-0.1-mRNA-1	275	-	-	-	-	-	-
augustus-scaffold4617-size390887-processed-gene-2.5-mRNA-1	278	hypothetical protein L798_08664 [Zootermopsis nevadensis]	KDR23462	2.28809e-35	70	90	139
augustus-scaffold6578-size117990-processed-gene-0.3-mRNA-1	72	-	-	-	-	-	-
augustus-scaffold45028-size4927-processed-gene-0.0-mRNA-1	58	hypothetical protein BRAFLDRAFT_57021 [Branchiostoma floridae]	XP_002594301	2.68768e-14	32	41	48
augustus-scaffold1505555-size151-processed-gene-0.0-mRNA-1	32	-	-	-	-	-	-
augustus-scaffold9943-size43301-processed-gene-0.0-mRNA-1	87	-	-	-	-	-	-
augustus-scaffold6777-size111491-processed-gene-0.1-mRNA-1	404	PREDICTED: uncharacterized protein LOC100888631 [Strongylocentrotus purpuratus]	XP_003731461	7.27714e-09	37	64	114
augustus-scaffold16253-size14868-processed-gene-0.0-mRNA-1	131	Peroxiredoxin-6 [Zootermopsis nevadensis]	KDR10377	5.77194e-40	70	73	78
augustus-scaffold643862-size227-processed-gene-0.0-mRNA-1	32	-	-	-	-	-	-
augustus-scaffold1340-size519212-processed-gene-3.0-mRNA-1	92	-	-	-	-	-	-
augustus-scaffold6571-size118295-processed-gene-0.1-mRNA-1	196	LIM/homeobox protein Lhx9 [Acromyrmex echinatior]	EGI59261	7.77116e-40	92	114	180
augustus-scaffold23391-size22489-processed-gene-0.0-mRNA-1	81	-	-	-	-	-	-
augustus-scaffold584-size769035-processed-gene-2.1-mRNA-1	175	GTP-binding protein REM 1, partial [Zootermopsis nevadensis]	KDR18450	2.64677e-39	69	70	73
augustus-scaffold6376-size125328-processed-gene-0.11-mRNA-1	324	RecName: Full=Retrovirus-related Pol polyprotein from type-1 retrotransposable element R2; AltName: Full=Retrovirus-related Pol polyprotein from type I retrotransposable element R2; Includes: RecName: Full=Reverse transcriptase; Includes: RecName: Full=Endonuclease, partial [Nasonia vitripennis]	Q03278	1.44665e-15	55	71	154
augustus-scaffold563063-size249-processed-gene-0.0-mRNA-1	41	-	-	-	-	-	-
augustus-scaffold7763-size84192-processed-gene-0.0-mRNA-1	132	surface protein Pls [Streptococcus agalactiae COH1]	EAO76303	5.05428e-08	38	66	121
augustus-scaffold819-size663509-processed-gene-1.0-mRNA-1	217	-	-	-	-	-	-
augustus-scaffold897-size639067-processed-gene-0.0-mRNA-1	229	Angiopoietin-1 receptor [Zootermopsis nevadensis]	KDR10122	6.2253e-20	61	98	182
augustus-scaffold1744248-size150-processed-gene-0.0-mRNA-1	33	-	-	-	-	-	-
augustus-scaffold1706-size448842-processed-gene-3.0-mRNA-1	534	predicted protein [Nematostella vectensis]	XP_001626032	7.34893e-25	44	72	114
augustus-scaffold533-size1149377-processed-gene-3.0-mRNA-1	118	-	-	-	-	-	-
augustus-scaffold2150-size385540-processed-gene-0.0-mRNA-1	258	PREDICTED: ATP-binding cassette sub-family G member 1 [Acyrthosiphon pisum]	XP_001947776	5.244e-39	73	102	157
augustus-scaffold3359-size268064-processed-gene-1.6-mRNA-1	291	-	-	-	-	-	-
augustus-scaffold5995-size138301-processed-gene-0.1-mRNA-1	110	-	-	-	-	-	-
augustus-scaffold194-size1142197-processed-gene-7.0-mRNA-1	229	-	-	-	-	-	-
augustus-scaffold565237-size249-processed-gene-0.0-mRNA-1	29	-	-	-	-	-	-
augustus-scaffold6003-size137872-processed-gene-0.0-mRNA-1	295	-	-	-	-	-	-
augustus-scaffold1859638-size147-processed-gene-0.0-mRNA-1	44	-	-	-	-	-	-
augustus-scaffold207489-size561-processed-gene-0.0-mRNA-1	38	-	-	-	-	-	-
augustus-scaffold2115-size389738-processed-gene-2.0-mRNA-1	359	-	-	-	-	-	-
augustus-scaffold7266-size124435-processed-gene-0.2-mRNA-1	88	-	-	-	-	-	-
maker-scaffold2871-size416507-augustus-gene-1.2-mRNA-1	173	Transmembrane and coiled-coil domain-containing protein 4 [Zootermopsis nevadensis]	KDR13589	2.90113e-28	58	76	92
augustus-scaffold2902-size310672-processed-gene-1.1-mRNA-1	412	Von Willebrand factor type A (vWA) domain containing protein [Coptotermes formosanus]	AGM32899	1.46193e-19	70	96	179
maker-scaffold6250-size138360-augustus-gene-0.2-mRNA-1	205	PREDICTED: esterase FE4-like [Bombyx mori]	XP_004932947	1.63283e-61	101	136	195
maker-scaffold757-size686786-augustus-gene-5.4-mRNA-1	154	-	-	-	-	-	-
maker-scaffold301-size1419381-augustus-gene-10.5-mRNA-1	367	Protein pelota [Zootermopsis nevadensis]	KDR21904	3.12813e-177	237	259	276
augustus-scaffold322-size1034455-processed-gene-8.2-mRNA-1	332	Hemocyte protein-glutamine gamma-glutamyltransferase [Camponotus floridanus]	EFN61386	2.68577e-137	189	258	327
maker-scaffold433-size1108361-augustus-gene-9.13-mRNA-1	150	-	-	-	-	-	-
maker-scaffold4077-size225165-augustus-gene-1.6-mRNA-1	121	Dedicator of cytokinesis protein 9 [Harpegnathos saltator]	EFN81354	2.58564e-12	34	37	40
maker-scaffold1733-size446642-augustus-gene-2.2-mRNA-1	674	hypothetical protein D910_04933 [Dendroctonus ponderosae]	ERL87542	1.20378e-62	120	157	219
maker-scaffold2321-size365104-augustus-gene-1.3-mRNA-1	547	Juvenile hormone epoxide hydrolase 1 [Zootermopsis nevadensis]	KDR10172	0	271	352	436
maker-scaffold7501-size92988-augustus-gene-0.2-mRNA-1	159	-	-	-	-	-	-
maker-scaffold931-size627809-augustus-gene-0.1-mRNA-1	160	hypothetical protein KGM_12691 [Danaus plexippus]	EHJ65492	5.09276e-17	42	49	64
maker-scaffold5077-size174650-augustus-gene-0.4-mRNA-1	93	Serine-protein kinase ATM [Zootermopsis nevadensis]	KDR18216	1.22198e-13	33	52	81
maker-scaffold12613-size23100-augustus-gene-0.1-mRNA-1	185	-	-	-	-	-	-
maker-scaffold24-size1918667-augustus-gene-6.0-mRNA-1	249	Proteasome subunit alpha type-7-like [Zootermopsis nevadensis]	KDR19303	2.08091e-159	220	225	231
maker-scaffold53954-size4631-augustus-gene-0.1-mRNA-1	145	hypothetical protein L798_01609 [Zootermopsis nevadensis]	KDR07955	6.07756e-28	63	85	131
maker-scaffold2870-size306875-augustus-gene-2.4-mRNA-1	659	Inositol-tetrakisphosphate 1-kinase [Zootermopsis nevadensis]	KDR10607	9.59422e-43	91	112	175
maker-scaffold2089-size393200-augustus-gene-0.1-mRNA-1	283	hypothetical protein TcasGA2_TC010279 [Tribolium castaneum]	EFA12752	4.97697e-33	63	99	164
maker-scaffold220-size1107649-augustus-gene-10.2-mRNA-1	161	PREDICTED: glucose dehydrogenase [FAD, quinone]	XP_003249058	2.8695e-15	39	48	67
maker-scaffold9525-size49970-augustus-gene-0.1-mRNA-1	354	Cytochrome b5-related protein [Zootermopsis nevadensis]	KDR21019	6.95646e-123	181	233	342
maker-scaffold57-size1648567-augustus-gene-2.1-mRNA-1	553	orphan nuclear receptor nr6a1, putative [Pediculus humanus corporis]	XP_002425386	0	394	429	559
augustus-scaffold83293-size1667-processed-gene-0.0-mRNA-1	115	-	-	-	-	-	-
augustus-scaffold602-size756360-processed-gene-6.0-mRNA-1	66	-	-	-	-	-	-
augustus-scaffold2280-size372635-processed-gene-1.0-mRNA-1	163	-	-	-	-	-	-
augustus-scaffold4426-size203575-processed-gene-1.1-mRNA-1	121	-	-	-	-	-	-
augustus-scaffold66-size1598342-processed-gene-6.1-mRNA-1	69	-	-	-	-	-	-
augustus-scaffold1473-size490928-processed-gene-3.2-mRNA-1	301	Tenascin-R [Zootermopsis nevadensis]	KDR20978	1.19702e-79	155	177	281
augustus-scaffold375794-size322-processed-gene-0.0-mRNA-1	101	-	-	-	-	-	-
augustus-scaffold9552-size49214-processed-gene-0.0-mRNA-1	148	-	-	-	-	-	-
augustus-scaffold2984-size299783-processed-gene-0.0-mRNA-1	75	-	-	-	-	-	-
augustus-scaffold12077-size25062-processed-gene-0.0-mRNA-1	156	Synaptic vesicle membrane protein VAT-1-like protein-like, partial [Zootermopsis nevadensis]	KDR16462	3.44296e-86	128	145	156
augustus-scaffold1394-size748491-processed-gene-5.0-mRNA-1	212	-	-	-	-	-	-
augustus-scaffold2261-size374035-processed-gene-1.10-mRNA-1	137	Histone acetyltransferase MYST3 [Macaca fascicularis]	EHH64134	1.04034e-13	35	49	80
augustus-scaffold588249-size242-processed-gene-0.0-mRNA-1	48	-	-	-	-	-	-
augustus-scaffold15196-size16178-processed-gene-0.0-mRNA-1	213	hypothetical protein SINV_08858 [Solenopsis invicta]	EFZ09250	6.68588e-11	55	102	212
augustus-scaffold7492-size91748-processed-gene-0.1-mRNA-1	70	-	-	-	-	-	-
augustus-scaffold4705-size191560-processed-gene-0.0-mRNA-1	78	PREDICTED: transmembrane and TPR repeat-containing protein 1-like [Bombus impatiens]	XP_003491554	1.48453e-15	37	48	70
augustus-scaffold7697-size90451-processed-gene-0.1-mRNA-1	68	hypothetical protein SINV_14700 [Solenopsis invicta]	EFZ18514	7.83744e-08	24	29	43
augustus-scaffold120-size1377678-processed-gene-2.3-mRNA-1	128	-	-	-	-	-	-
augustus-scaffold35682-size5856-processed-gene-0.0-mRNA-1	49	-	-	-	-	-	-
augustus-scaffold2835186-size122-processed-gene-0.0-mRNA-1	11	-	-	-	-	-	-
augustus-scaffold1976-size411472-processed-gene-3.2-mRNA-1	92	-	-	-	-	-	-
augustus-scaffold130-size1337669-processed-gene-8.0-mRNA-1	458	Protein vav [Harpegnathos saltator]	EFN89171	2.87046e-45	95	119	188
augustus-scaffold207944-size560-processed-gene-0.0-mRNA-1	74	-	-	-	-	-	-
augustus-scaffold43-size1732329-processed-gene-11.1-mRNA-1	104	-	-	-	-	-	-
augustus-scaffold1989-size407693-processed-gene-3.2-mRNA-1	82	-	-	-	-	-	-
augustus-scaffold3181-size283127-processed-gene-1.2-mRNA-1	402	-	-	-	-	-	-
augustus-scaffold6217-size130280-processed-gene-0.1-mRNA-1	145	-	-	-	-	-	-
augustus-scaffold16192-size14914-processed-gene-0.0-mRNA-1	94	-	-	-	-	-	-
augustus-scaffold1191-size550268-processed-gene-0.0-mRNA-1	96	-	-	-	-	-	-
augustus-scaffold2505-size345961-processed-gene-1.0-mRNA-1	211	-	-	-	-	-	-
augustus-scaffold218-size1199926-processed-gene-8.2-mRNA-1	127	-	-	-	-	-	-
augustus-scaffold734-size1099370-processed-gene-6.0-mRNA-1	77	-	-	-	-	-	-
augustus-scaffold1952-size465560-processed-gene-2.0-mRNA-1	300	-	-	-	-	-	-
augustus-scaffold10279-size40173-processed-gene-0.1-mRNA-1	338	PREDICTED: uncharacterized protein LOC102102350 [Pseudopodoces humilis]	XP_005533919	4.7126e-19	51	92	152
augustus-scaffold272-size1187267-processed-gene-2.1-mRNA-1	103	-	-	-	-	-	-
augustus-scaffold3890532-size102-processed-gene-0.0-mRNA-1	33	-	-	-	-	-	-
augustus-scaffold575388-size246-processed-gene-0.0-mRNA-1	82	-	-	-	-	-	-
augustus-scaffold1687-size453155-processed-gene-3.4-mRNA-1	66	-	-	-	-	-	-
augustus-scaffold26658-size19237-processed-gene-0.0-mRNA-1	87	Guanine nucleotide-binding protein subunit beta-like protein 1 [Zootermopsis nevadensis]	KDR15858	4.75966e-08	30	51	85
augustus-scaffold1911405-size146-processed-gene-0.0-mRNA-1	41	-	-	-	-	-	-
augustus-scaffold874-size639934-processed-gene-4.0-mRNA-1	464	T-box transcription factor TBX1-A [Zootermopsis nevadensis]	KDR09232	7.62677e-132	197	210	249
augustus-scaffold2629-size332737-processed-gene-2.2-mRNA-1	89	-	-	-	-	-	-
augustus-scaffold1701395-size151-processed-gene-0.0-mRNA-1	49	-	-	-	-	-	-
augustus-scaffold2170-size382044-processed-gene-0.4-mRNA-1	133	-	-	-	-	-	-
augustus-scaffold516-size826350-processed-gene-2.1-mRNA-1	97	-	-	-	-	-	-
augustus-scaffold680-size715670-processed-gene-0.0-mRNA-1	63	-	-	-	-	-	-
augustus-scaffold2771790-size124-processed-gene-0.0-mRNA-1	4	-	-	-	-	-	-
augustus-scaffold883416-size186-processed-gene-0.0-mRNA-1	55	-	-	-	-	-	-
augustus-scaffold461583-size282-processed-gene-0.0-mRNA-1	61	-	-	-	-	-	-
augustus-scaffold913-size630508-processed-gene-5.0-mRNA-1	143	-	-	-	-	-	-
augustus-scaffold2169-size383709-processed-gene-2.3-mRNA-1	125	-	-	-	-	-	-
augustus-scaffold231678-size501-processed-gene-0.0-mRNA-1	120	PREDICTED: uncharacterized abhydrolase domain-containing protein DDB_G0269086-like [Latimeria chalumnae]	XP_005994166	1.99723e-08	47	55	109
augustus-scaffold1637-size824508-processed-gene-3.1-mRNA-1	92	-	-	-	-	-	-
augustus-scaffold476-size846711-processed-gene-7.2-mRNA-1	191	-	-	-	-	-	-
augustus-scaffold12449-size23341-processed-gene-0.0-mRNA-1	124	-	-	-	-	-	-
augustus-scaffold27880-size8083-processed-gene-0.0-mRNA-1	136	-	-	-	-	-	-
augustus-scaffold2521-size347700-processed-gene-1.0-mRNA-1	221	-	-	-	-	-	-
augustus-scaffold1512-size480926-processed-gene-3.0-mRNA-1	196	Neuropeptide Y receptor [Zootermopsis nevadensis]	KDR17076	7.18698e-60	100	112	137
augustus-scaffold736-size696701-processed-gene-0.0-mRNA-1	96	-	-	-	-	-	-
augustus-scaffold9340-size53877-processed-gene-0.1-mRNA-1	229	hypothetical protein SINV_15055 [Solenopsis invicta]	EFZ14801	9.78513e-79	139	163	252
augustus-scaffold5072-size174874-processed-gene-0.2-mRNA-1	81	-	-	-	-	-	-
augustus-scaffold14519-size17395-processed-gene-0.0-mRNA-1	171	-	-	-	-	-	-
augustus-scaffold4116-size223086-processed-gene-0.1-mRNA-1	238	PREDICTED: protein kibra isoform X2 [Acyrthosiphon pisum]	XP_003240627	2.52275e-78	178	193	241
augustus-scaffold14-size2124860-processed-gene-16.0-mRNA-1	149	-	-	-	-	-	-
augustus-scaffold18982-size12402-processed-gene-0.0-mRNA-1	954	reverse transcriptase [Rhynchosciara americana]	ACJ71597	2.61416e-74	223	357	786
augustus-scaffold1395404-size151-processed-gene-0.0-mRNA-1	46	-	-	-	-	-	-
augustus-scaffold204355-size571-processed-gene-0.0-mRNA-1	60	-	-	-	-	-	-
augustus-scaffold2011472-size144-processed-gene-0.0-mRNA-1	48	hypothetical protein HELRODRAFT_170013 [Helobdella robusta]	XP_009014092	8.11367e-08	34	40	45
augustus-scaffold20869-size17823-processed-gene-0.0-mRNA-1	115	26S proteasome non-ATPase regulatory subunit 10 [Camponotus floridanus]	EFN73968	5.22791e-09	36	47	87
augustus-scaffold911522-size182-processed-gene-0.0-mRNA-1	45	-	-	-	-	-	-
augustus-scaffold1546196-size151-processed-gene-0.0-mRNA-1	35	-	-	-	-	-	-
augustus-scaffold3557-size256852-processed-gene-1.0-mRNA-1	334	PREDICTED: adenylate cyclase type 1-like [Microplitis demolitor]	XP_008560532	3.9102e-09	35	57	87
augustus-scaffold37220-size12797-processed-gene-0.0-mRNA-1	113	-	-	-	-	-	-
augustus-scaffold8160-size76593-processed-gene-0.0-mRNA-1	137	hypothetical protein TcasGA2_TC006585 [Tribolium castaneum]	EFA08884	1.50714e-17	39	43	59
augustus-scaffold5127-size174135-processed-gene-0.3-mRNA-1	102	-	-	-	-	-	-
augustus-scaffold503-size842511-processed-gene-3.0-mRNA-1	108	-	-	-	-	-	-
augustus-scaffold2458223-size133-processed-gene-0.0-mRNA-1	29	-	-	-	-	-	-
augustus-scaffold6687-size113690-processed-gene-0.1-mRNA-1	334	serine carboxypeptidase [Coptotermes formosanus]	AGM32338	3.33078e-21	47	59	84
augustus-scaffold470485-size280-processed-gene-0.0-mRNA-1	93	-	-	-	-	-	-
augustus-scaffold1170-size557985-processed-gene-2.0-mRNA-1	199	-	-	-	-	-	-
augustus-scaffold1153-size560141-processed-gene-2.0-mRNA-1	163	-	-	-	-	-	-
augustus-scaffold1341431-size151-processed-gene-0.0-mRNA-1	38	-	-	-	-	-	-
augustus-scaffold3695-size244126-processed-gene-1.3-mRNA-1	76	-	-	-	-	-	-
augustus-scaffold13772-size28296-processed-gene-0.0-mRNA-1	106	-	-	-	-	-	-
augustus-scaffold46578-size4636-processed-gene-0.0-mRNA-1	123	-	-	-	-	-	-
augustus-scaffold630-size749510-processed-gene-5.2-mRNA-1	163	-	-	-	-	-	-
augustus-scaffold389-size1115929-processed-gene-2.2-mRNA-1	87	-	-	-	-	-	-
augustus-scaffold10490-size35937-processed-gene-0.1-mRNA-1	96	-	-	-	-	-	-
augustus-scaffold1485-size487883-processed-gene-3.0-mRNA-1	322	-	-	-	-	-	-
augustus-scaffold650-size736137-processed-gene-4.0-mRNA-1	166	-	-	-	-	-	-
augustus-scaffold1842573-size148-processed-gene-0.0-mRNA-1	31	-	-	-	-	-	-
augustus-scaffold7265-size220815-processed-gene-1.0-mRNA-1	342	-	-	-	-	-	-
augustus-scaffold2834404-size122-processed-gene-0.0-mRNA-1	26	-	-	-	-	-	-
augustus-scaffold15639-size15603-processed-gene-0.0-mRNA-1	45	-	-	-	-	-	-
augustus-scaffold3085710-size116-processed-gene-0.0-mRNA-1	38	-	-	-	-	-	-
augustus-scaffold3835-size237726-processed-gene-1.0-mRNA-1	169	-	-	-	-	-	-
augustus-scaffold513-size823449-processed-gene-1.0-mRNA-1	110	-	-	-	-	-	-
augustus-scaffold723-size701547-processed-gene-6.0-mRNA-1	238	-	-	-	-	-	-
augustus-scaffold23340-size16945-processed-gene-0.0-mRNA-1	53	-	-	-	-	-	-
augustus-scaffold23490-size9901-processed-gene-0.0-mRNA-1	104	-	-	-	-	-	-
augustus-scaffold114471-size8688-processed-gene-0.0-mRNA-1	77	Esterase FE4 precursor, putative [Pediculus humanus corporis]	XP_002432092	5.83467e-09	27	32	43
augustus-scaffold1292-size529619-processed-gene-0.0-mRNA-1	97	-	-	-	-	-	-
augustus-scaffold195865-size598-processed-gene-0.0-mRNA-1	77	-	-	-	-	-	-
augustus-scaffold4645-size195642-processed-gene-0.0-mRNA-1	229	-	-	-	-	-	-
augustus-scaffold4877-size184851-processed-gene-0.3-mRNA-1	244	-	-	-	-	-	-
augustus-scaffold1536635-size151-processed-gene-0.0-mRNA-1	4	-	-	-	-	-	-
augustus-scaffold11064-size31100-processed-gene-0.0-mRNA-1	108	-	-	-	-	-	-
augustus-scaffold1543-size476654-processed-gene-3.4-mRNA-1	444	Polypeptide N-acetylgalactosaminyltransferase 5 [Zootermopsis nevadensis]	KDR19630	0	304	333	475
augustus-scaffold8542-size69290-processed-gene-0.0-mRNA-1	390	hypothetical protein EAI_06768 [Harpegnathos saltator]	EFN87092	8.75273e-71	181	195	298
augustus-scaffold4901-size184945-processed-gene-0.0-mRNA-1	282	-	-	-	-	-	-
augustus-scaffold4832-size187561-processed-gene-0.3-mRNA-1	124	-	-	-	-	-	-
augustus-scaffold5207-size170305-processed-gene-0.1-mRNA-1	135	-	-	-	-	-	-
augustus-scaffold1350-size519539-processed-gene-2.1-mRNA-1	282	-	-	-	-	-	-
augustus-scaffold186-size1180337-processed-gene-6.0-mRNA-1	328	-	-	-	-	-	-
augustus-scaffold37514-size20593-processed-gene-0.0-mRNA-1	112	-	-	-	-	-	-
augustus-scaffold116403-size1095-processed-gene-0.0-mRNA-1	92	PREDICTED: sodium leak channel non-selective protein-like [Megachile rotundata]	XP_003704964	1.03255e-18	40	51	63
augustus-scaffold11869-size24269-processed-gene-0.0-mRNA-1	108	-	-	-	-	-	-
augustus-scaffold937680-size179-processed-gene-0.0-mRNA-1	58	-	-	-	-	-	-
augustus-scaffold3261484-size112-processed-gene-0.0-mRNA-1	14	-	-	-	-	-	-
augustus-scaffold854-size652873-processed-gene-3.0-mRNA-1	108	-	-	-	-	-	-
augustus-scaffold535634-size257-processed-gene-0.0-mRNA-1	60	-	-	-	-	-	-
augustus-scaffold417-size891229-processed-gene-7.1-mRNA-1	93	-	-	-	-	-	-
augustus-scaffold3118399-size115-processed-gene-0.0-mRNA-1	37	-	-	-	-	-	-
augustus-scaffold50726-size11818-processed-gene-0.0-mRNA-1	71	-	-	-	-	-	-
augustus-scaffold2653045-size127-processed-gene-0.0-mRNA-1	29	-	-	-	-	-	-
augustus-scaffold122286-size1034-processed-gene-0.0-mRNA-1	42	-	-	-	-	-	-
augustus-scaffold12374-size24157-processed-gene-0.0-mRNA-1	126	-	-	-	-	-	-
augustus-scaffold1237163-size151-processed-gene-0.0-mRNA-1	26	-	-	-	-	-	-
augustus-scaffold1588-size469871-processed-gene-2.0-mRNA-1	190	Atrial natriuretic peptide receptor B, partial [Zootermopsis nevadensis]	KDR21693	6.00393e-41	75	96	124
augustus-scaffold39-size2210837-processed-gene-5.0-mRNA-1	143	-	-	-	-	-	-
augustus-scaffold730-size696878-processed-gene-5.0-mRNA-1	111	PREDICTED: uncharacterized protein LOC104447361 [Eucalyptus grandis]	XP_010059409	3.35188e-11	27	37	53
augustus-scaffold1617-size464306-processed-gene-3.0-mRNA-1	78	-	-	-	-	-	-
augustus-scaffold437783-size291-processed-gene-0.0-mRNA-1	27	-	-	-	-	-	-
augustus-scaffold7324-size95342-processed-gene-0.0-mRNA-1	41	-	-	-	-	-	-
augustus-scaffold4617-size390887-processed-gene-2.4-mRNA-1	178	hypothetical protein HMPREF9428_02820 [Citrobacter freundii 4_7_47CFAA]	EHL83972	1.18055e-09	32	49	90
augustus-scaffold80547-size1747-processed-gene-0.0-mRNA-1	74	-	-	-	-	-	-
augustus-scaffold33959-size6599-processed-gene-0.0-mRNA-1	159	Vacuolar protein sorting-associated protein 54, partial [Zootermopsis nevadensis]	KDR08332	4.19484e-14	37	46	54
augustus-scaffold465691-size280-processed-gene-0.0-mRNA-1	29	-	-	-	-	-	-
augustus-scaffold517710-size263-processed-gene-0.0-mRNA-1	85	DNA polymerase III subunit gamma/tau [Blattabacterium sp. (Periplaneta americana)]	WP_012821214	3.53346e-17	37	51	78
augustus-scaffold6777-size111491-processed-gene-0.2-mRNA-1	72	-	-	-	-	-	-
augustus-scaffold1887340-size147-processed-gene-0.0-mRNA-1	49	-	-	-	-	-	-
augustus-scaffold2531915-size131-processed-gene-0.0-mRNA-1	41	-	-	-	-	-	-
augustus-scaffold1340-size519212-processed-gene-3.3-mRNA-1	86	-	-	-	-	-	-
augustus-scaffold6571-size118295-processed-gene-0.2-mRNA-1	196	-	-	-	-	-	-
augustus-scaffold7308-size175150-processed-gene-0.0-mRNA-1	115	metabotropic GABA-B receptor subtype 2 [Periplaneta americana]	CDK37792	1.70647e-39	67	72	79
augustus-scaffold584-size769035-processed-gene-2.0-mRNA-1	159	-	-	-	-	-	-
augustus-scaffold6376-size125328-processed-gene-0.9-mRNA-1	302	PREDICTED: uncharacterized protein LOC100571634 [Acyrthosiphon pisum]	XP_003240738	2.57277e-33	90	125	210
augustus-scaffold1281510-size151-processed-gene-0.0-mRNA-1	41	-	-	-	-	-	-
augustus-scaffold7763-size84192-processed-gene-0.1-mRNA-1	218	-	-	-	-	-	-
augustus-scaffold819-size663509-processed-gene-3.1-mRNA-1	126	-	-	-	-	-	-
augustus-scaffold897-size639067-processed-gene-1.0-mRNA-1	293	-	-	-	-	-	-
augustus-scaffold121747-size1040-processed-gene-0.0-mRNA-1	99	-	-	-	-	-	-
augustus-scaffold1706-size448842-processed-gene-3.1-mRNA-1	125	-	-	-	-	-	-
augustus-scaffold533-size1149377-processed-gene-4.1-mRNA-1	130	-	-	-	-	-	-
augustus-scaffold557193-size251-processed-gene-0.0-mRNA-1	52	-	-	-	-	-	-
augustus-scaffold3359-size268064-processed-gene-1.4-mRNA-1	279	-	-	-	-	-	-
augustus-scaffold1087277-size155-processed-gene-0.0-mRNA-1	31	-	-	-	-	-	-
augustus-scaffold194-size1142197-processed-gene-7.1-mRNA-1	159	-	-	-	-	-	-
augustus-scaffold17761-size15301-processed-gene-0.0-mRNA-1	38	-	-	-	-	-	-
augustus-scaffold3236-size279042-processed-gene-1.0-mRNA-1	72	-	-	-	-	-	-
augustus-scaffold27071-size16591-processed-gene-0.0-mRNA-1	57	-	-	-	-	-	-
augustus-scaffold6961-size105748-processed-gene-0.2-mRNA-1	85	-	-	-	-	-	-
augustus-scaffold2115-size389738-processed-gene-2.1-mRNA-1	177	-	-	-	-	-	-
augustus-scaffold2600474-size129-processed-gene-0.0-mRNA-1	30	-	-	-	-	-	-
maker-scaffold2871-size416507-augustus-gene-3.3-mRNA-1	104	-	-	-	-	-	-
augustus-scaffold454-size870616-processed-gene-4.4-mRNA-1	406	Ataxin-10 [Zootermopsis nevadensis]	KDR23180	8.9057e-104	187	260	454
maker-scaffold84-size1489961-augustus-gene-1.4-mRNA-1	504	Patched domain-containing protein 3 [Zootermopsis nevadensis]	KDR16223	3.46757e-136	216	301	446
maker-scaffold2875-size309363-augustus-gene-2.2-mRNA-1	870	-	-	-	-	-	-
maker-scaffold301-size1419381-augustus-gene-12.7-mRNA-1	142	putative restin [Danaus plexippus]	EHJ65776	2.16461e-17	41	61	86
maker-scaffold322-size1034455-augustus-gene-8.4-mRNA-1	479	Hemocyte protein-glutamine gamma-glutamyltransferase [Camponotus floridanus]	EFN61386	8.68443e-71	113	146	189
maker-scaffold433-size1108361-augustus-gene-10.2-mRNA-1	902	TRNA (uracil-5-)-methyltransferase-like protein A [Zootermopsis nevadensis]	KDR06356	0	571	659	911
augustus-scaffold4077-size225165-processed-gene-1.5-mRNA-1	139	putative ribosome biogenesis protein RLP24 [Zootermopsis nevadensis]	KDR23410	7.76666e-65	112	122	132
maker-scaffold2005-size415152-augustus-gene-0.1-mRNA-1	527	Esterase E4 [Zootermopsis nevadensis]	KDR24383	1.28831e-72	180	268	562
maker-scaffold2321-size365104-augustus-gene-2.4-mRNA-1	300	jazigo [Apis mellifera]	ACT21202	4.39501e-169	246	266	298
maker-scaffold2925-size303882-augustus-gene-1.4-mRNA-1	367	Angio-associated migratory cell protein [Zootermopsis nevadensis]	KDR18031	3.15894e-77	140	190	332
maker-scaffold931-size627809-augustus-gene-1.3-mRNA-1	508	hypothetical protein L798_08014 [Zootermopsis nevadensis]	KDR18154	0	318	368	519
maker-scaffold5077-size174650-augustus-gene-0.6-mRNA-1	278	SAGA-associated factor 29-like protein [Zootermopsis nevadensis]	KDR09432	1.61337e-170	234	255	278
maker-scaffold10659-size34126-augustus-gene-0.1-mRNA-1	321	tRNA isopentenyltransferase, mitochondrial [Zootermopsis nevadensis]	KDR17577	5.21529e-09	30	41	63
maker-scaffold24-size1918667-augustus-gene-10.1-mRNA-1	653	putative histone-lysine N-methyltransferase [Zootermopsis nevadensis]	KDR24367	0	330	367	496
maker-scaffold854-size652873-augustus-gene-0.0-mRNA-1	77	hypothetical protein DAPPUDRAFT_310490 [Daphnia pulex]	EFX89581	1.90568e-10	30	43	70
maker-scaffold57393-size8714-augustus-gene-0.1-mRNA-1	116	-	-	-	-	-	-
maker-scaffold4904-size187907-augustus-gene-0.4-mRNA-1	417	hypothetical protein YQE_04145, partial [Dendroctonus ponderosae]	ENN79417	1.05067e-97	168	234	390
augustus-scaffold2091-size395923-processed-gene-1.1-mRNA-1	1077	-	-	-	-	-	-
maker-scaffold3333-size271893-augustus-gene-1.5-mRNA-1	586	Long-chain-fatty-acid--CoA ligase 5 [Zootermopsis nevadensis]	KDR24063	0	491	548	634
maker-scaffold57-size1648567-augustus-gene-2.2-mRNA-1	393	hypothetical protein L798_07819, partial [Zootermopsis nevadensis]	KDR18027	6.49515e-31	125	142	280
augustus-scaffold131505-size953-processed-gene-0.0-mRNA-1	104	-	-	-	-	-	-
augustus-scaffold602-size756360-processed-gene-6.2-mRNA-1	158	-	-	-	-	-	-
augustus-scaffold2280-size372635-processed-gene-2.1-mRNA-1	71	-	-	-	-	-	-
augustus-scaffold715936-size211-processed-gene-0.0-mRNA-1	40	1-phosphatidylinositol-3-phosphate 5-kinase [Zootermopsis nevadensis]	KDR20319	6.57592e-10	28	33	40
augustus-scaffold66-size1598342-processed-gene-7.1-mRNA-1	152	-	-	-	-	-	-
augustus-scaffold1473-size490928-processed-gene-3.1-mRNA-1	181	-	-	-	-	-	-
augustus-scaffold42457-size5250-processed-gene-0.0-mRNA-1	52	-	-	-	-	-	-
augustus-scaffold159081-size901-processed-gene-0.0-mRNA-1	35	-	-	-	-	-	-
augustus-scaffold2984-size299783-processed-gene-0.1-mRNA-1	218	hypothetical protein [Epulopiscium sp. &apos;N.t. morphotype B&apos;]	WP_010169358	1.59512e-28	79	97	160
augustus-scaffold204802-size570-processed-gene-0.0-mRNA-1	30	-	-	-	-	-	-
augustus-scaffold1394-size748491-processed-gene-5.1-mRNA-1	152	-	-	-	-	-	-
augustus-scaffold2261-size374035-processed-gene-1.13-mRNA-1	135	Histone acetyltransferase MYST3 [Macaca fascicularis]	EHH64134	3.70642e-19	43	59	94
augustus-scaffold51144-size4785-processed-gene-0.0-mRNA-1	75	-	-	-	-	-	-
augustus-scaffold1003999-size169-processed-gene-0.0-mRNA-1	43	-	-	-	-	-	-
augustus-scaffold2619651-size128-processed-gene-0.0-mRNA-1	38	-	-	-	-	-	-
augustus-scaffold868961-size188-processed-gene-0.0-mRNA-1	47	-	-	-	-	-	-
augustus-scaffold86116-size1569-processed-gene-0.0-mRNA-1	78	hypothetical protein DAPPUDRAFT_10162 [Daphnia pulex]	EFX66475	1.75309e-21	46	54	58
augustus-scaffold120-size1377678-processed-gene-2.0-mRNA-1	81	-	-	-	-	-	-
augustus-scaffold108342-size1195-processed-gene-0.0-mRNA-1	74	-	-	-	-	-	-
augustus-scaffold379740-size320-processed-gene-0.0-mRNA-1	50	-	-	-	-	-	-
augustus-scaffold1976-size411472-processed-gene-3.3-mRNA-1	71	-	-	-	-	-	-
augustus-scaffold130-size1337669-processed-gene-11.1-mRNA-1	120	-	-	-	-	-	-
augustus-scaffold38515-size8962-processed-gene-0.0-mRNA-1	66	-	-	-	-	-	-
augustus-scaffold43-size1732329-processed-gene-11.2-mRNA-1	165	-	-	-	-	-	-
augustus-scaffold1989-size407693-processed-gene-3.0-mRNA-1	69	-	-	-	-	-	-
augustus-scaffold3181-size283127-processed-gene-1.0-mRNA-1	135	-	-	-	-	-	-
augustus-scaffold23326-size10089-processed-gene-0.0-mRNA-1	36	-	-	-	-	-	-
augustus-scaffold55524-size17168-processed-gene-0.0-mRNA-1	124	-	-	-	-	-	-
augustus-scaffold1191-size550268-processed-gene-2.0-mRNA-1	80	-	-	-	-	-	-
augustus-scaffold2505-size345961-processed-gene-1.1-mRNA-1	131	-	-	-	-	-	-
augustus-scaffold218-size1199926-processed-gene-10.1-mRNA-1	188	-	-	-	-	-	-
augustus-scaffold734-size1099370-processed-gene-7.0-mRNA-1	167	-	-	-	-	-	-
augustus-scaffold2118730-size142-processed-gene-0.0-mRNA-1	15	-	-	-	-	-	-
augustus-scaffold10279-size40173-processed-gene-0.0-mRNA-1	194	-	-	-	-	-	-
augustus-scaffold272-size1187267-processed-gene-2.0-mRNA-1	123	-	-	-	-	-	-
augustus-scaffold3213489-size113-processed-gene-0.0-mRNA-1	24	-	-	-	-	-	-
augustus-scaffold1033434-size164-processed-gene-0.0-mRNA-1	14	-	-	-	-	-	-
augustus-scaffold956072-size177-processed-gene-0.0-mRNA-1	34	-	-	-	-	-	-
augustus-scaffold19491-size11897-processed-gene-0.0-mRNA-1	320	-	-	-	-	-	-
augustus-scaffold23817-size17908-processed-gene-0.0-mRNA-1	72	-	-	-	-	-	-
augustus-scaffold874-size639934-processed-gene-4.1-mRNA-1	90	-	-	-	-	-	-
augustus-scaffold2629-size332737-processed-gene-2.3-mRNA-1	173	hypothetical protein SINV_09236 [Solenopsis invicta]	EFZ14769	4.52283e-85	123	132	144
augustus-scaffold703130-size214-processed-gene-0.0-mRNA-1	58	-	-	-	-	-	-
augustus-scaffold2170-size382044-processed-gene-0.3-mRNA-1	123	-	-	-	-	-	-
augustus-scaffold516-size826350-processed-gene-2.0-mRNA-1	745	Vascular cell adhesion protein 1 precursor, putative [Pediculus humanus corporis]	XP_002424114	3.01633e-43	116	170	330
augustus-scaffold680-size715670-processed-gene-1.1-mRNA-1	84	-	-	-	-	-	-
augustus-scaffold18842-size17817-processed-gene-0.0-mRNA-1	33	-	-	-	-	-	-
augustus-scaffold3858-size242828-processed-gene-0.0-mRNA-1	164	-	-	-	-	-	-
augustus-scaffold17212-size13397-processed-gene-0.0-mRNA-1	43	-	-	-	-	-	-
augustus-scaffold2602735-size129-processed-gene-0.0-mRNA-1	39	-	-	-	-	-	-
augustus-scaffold2169-size383709-processed-gene-2.4-mRNA-1	93	-	-	-	-	-	-
augustus-scaffold2661349-size127-processed-gene-0.0-mRNA-1	39	-	-	-	-	-	-
augustus-scaffold1637-size824508-processed-gene-3.2-mRNA-1	83	-	-	-	-	-	-
augustus-scaffold476-size846711-processed-gene-6.0-mRNA-1	183	-	-	-	-	-	-
augustus-scaffold4354-size209148-processed-gene-0.0-mRNA-1	71	-	-	-	-	-	-
augustus-scaffold27880-size8083-processed-gene-0.1-mRNA-1	135	-	-	-	-	-	-
augustus-scaffold2521-size347700-processed-gene-2.2-mRNA-1	174	-	-	-	-	-	-
augustus-scaffold1512-size480926-processed-gene-3.3-mRNA-1	25	-	-	-	-	-	-
augustus-scaffold736-size696701-processed-gene-1.0-mRNA-1	306	PREDICTED: twist-related protein 1 [Callorhinchus milii]	XP_007897889	5.97841e-35	73	79	98
augustus-scaffold9340-size53877-processed-gene-0.0-mRNA-1	82	DnaJ-like protein subfamily C member 13 [Zootermopsis nevadensis]	KDR22007	1.67255e-33	63	71	79
augustus-scaffold5072-size174874-processed-gene-0.1-mRNA-1	80	-	-	-	-	-	-
augustus-scaffold3320900-size111-processed-gene-0.0-mRNA-1	13	-	-	-	-	-	-
augustus-scaffold4116-size223086-processed-gene-1.0-mRNA-1	404	myosin-2 heavy chain, non muscle, putative [Pediculus humanus corporis]	XP_002429959	1.04967e-109	198	218	306
augustus-scaffold14-size2124860-processed-gene-16.2-mRNA-1	109	-	-	-	-	-	-
augustus-scaffold18982-size12402-processed-gene-0.1-mRNA-1	80	-	-	-	-	-	-
augustus-scaffold1260872-size151-processed-gene-0.0-mRNA-1	35	-	-	-	-	-	-
augustus-scaffold58098-size3333-processed-gene-0.0-mRNA-1	238	PREDICTED: papilin-like [Macaca fascicularis]	XP_005551481	6.7408e-49	79	164	238
augustus-scaffold3339049-size111-processed-gene-0.0-mRNA-1	34	-	-	-	-	-	-
augustus-scaffold5261-size175099-processed-gene-0.1-mRNA-1	133	-	-	-	-	-	-
augustus-scaffold2476-size352320-processed-gene-1.0-mRNA-1	145	Agrin, partial [Cerapachys biroi]	EZA61401	1.46468e-13	30	40	54
augustus-scaffold12111-size24811-processed-gene-0.0-mRNA-1	45	-	-	-	-	-	-
augustus-scaffold73705-size2007-processed-gene-0.0-mRNA-1	9	-	-	-	-	-	-
augustus-scaffold3524351-size107-processed-gene-0.0-mRNA-1	13	-	-	-	-	-	-
augustus-scaffold2282778-size139-processed-gene-0.0-mRNA-1	24	-	-	-	-	-	-
augustus-scaffold5127-size174135-processed-gene-0.2-mRNA-1	97	-	-	-	-	-	-
augustus-scaffold503-size842511-processed-gene-5.0-mRNA-1	226	PREDICTED: protein polybromo-1-like isoform X8 [Apis dorsata]	XP_006623476	9.8749e-09	50	83	178
augustus-scaffold412906-size302-processed-gene-0.0-mRNA-1	57	-	-	-	-	-	-
augustus-scaffold4651-size235924-processed-gene-0.0-mRNA-1	29	-	-	-	-	-	-
augustus-scaffold7138-size101715-processed-gene-0.0-mRNA-1	194	hypothetical protein [Sporosarcina sp. D27]	WP_025784362	2.34564e-15	45	63	114
augustus-scaffold1170-size557985-processed-gene-2.2-mRNA-1	156	-	-	-	-	-	-
augustus-scaffold1153-size560141-processed-gene-3.0-mRNA-1	475	PREDICTED: ELAV-like protein 2 [Diaphorina citri]	XP_008482999	1.3391e-30	73	87	118
augustus-scaffold34464-size6019-processed-gene-0.0-mRNA-1	33	-	-	-	-	-	-
augustus-scaffold3774346-size104-processed-gene-0.0-mRNA-1	24	-	-	-	-	-	-
augustus-scaffold20411-size11438-processed-gene-0.1-mRNA-1	195	-	-	-	-	-	-
augustus-scaffold46578-size4636-processed-gene-0.1-mRNA-1	111	-	-	-	-	-	-
augustus-scaffold630-size749510-processed-gene-6.2-mRNA-1	178	-	-	-	-	-	-
augustus-scaffold389-size1115929-processed-gene-3.2-mRNA-1	127	-	-	-	-	-	-
augustus-scaffold10490-size35937-processed-gene-0.2-mRNA-1	96	-	-	-	-	-	-
augustus-scaffold1485-size487883-processed-gene-3.1-mRNA-1	101	-	-	-	-	-	-
augustus-scaffold340937-size350-processed-gene-0.0-mRNA-1	85	-	-	-	-	-	-
augustus-scaffold7110-size101559-processed-gene-0.0-mRNA-1	170	unnamed protein product [Trypanosoma congolense IL3000]	CCD12685	3.43967e-38	41	84	126
augustus-scaffold7265-size220815-processed-gene-1.13-mRNA-1	301	-	-	-	-	-	-
augustus-scaffold486756-size273-processed-gene-0.0-mRNA-1	38	-	-	-	-	-	-
augustus-scaffold4778-size188032-processed-gene-0.1-mRNA-1	82	-	-	-	-	-	-
augustus-scaffold99431-size1401-processed-gene-0.0-mRNA-1	31	-	-	-	-	-	-
augustus-scaffold3835-size237726-processed-gene-1.1-mRNA-1	109	-	-	-	-	-	-
augustus-scaffold513-size823449-processed-gene-3.0-mRNA-1	431	PREDICTED: zinc finger protein 208-like, partial [Callithrix jacchus]	XP_008988926	5.42634e-37	102	144	375
augustus-scaffold723-size701547-processed-gene-6.1-mRNA-1	113	-	-	-	-	-	-
augustus-scaffold117791-size2108-processed-gene-0.0-mRNA-1	209	-	-	-	-	-	-
augustus-scaffold4708-size191312-processed-gene-0.0-mRNA-1	260	-	-	-	-	-	-
augustus-scaffold321279-size368-processed-gene-0.0-mRNA-1	48	-	-	-	-	-	-
augustus-scaffold1292-size529619-processed-gene-0.1-mRNA-1	97	PREDICTED: uncharacterized protein LOC103519065 [Diaphorina citri]	XP_008482368	8.16963e-08	28	50	81
augustus-scaffold4112538-size100-processed-gene-0.0-mRNA-1	33	-	-	-	-	-	-
augustus-scaffold4645-size195642-processed-gene-0.1-mRNA-1	229	-	-	-	-	-	-
augustus-scaffold4877-size184851-processed-gene-0.2-mRNA-1	98	hypothetical protein L798_08239 [Zootermopsis nevadensis]	KDR17810	4.53267e-09	38	44	60
augustus-scaffold2195216-size141-processed-gene-0.0-mRNA-1	4	-	-	-	-	-	-
augustus-scaffold11064-size31100-processed-gene-0.1-mRNA-1	77	-	-	-	-	-	-
augustus-scaffold1543-size476654-processed-gene-3.2-mRNA-1	97	-	-	-	-	-	-
augustus-scaffold8542-size69290-processed-gene-0.1-mRNA-1	123	-	-	-	-	-	-
augustus-scaffold4901-size184945-processed-gene-0.3-mRNA-1	161	-	-	-	-	-	-
augustus-scaffold4832-size187561-processed-gene-0.2-mRNA-1	90	-	-	-	-	-	-
augustus-scaffold5207-size170305-processed-gene-0.2-mRNA-1	145	-	-	-	-	-	-
augustus-scaffold1350-size519539-processed-gene-2.3-mRNA-1	432	hypothetical protein OCS_05354 [Ophiocordyceps sinensis CO18]	EQK98935	9.07742e-48	109	156	315
augustus-scaffold186-size1180337-processed-gene-6.2-mRNA-1	72	-	-	-	-	-	-
augustus-scaffold1445327-size151-processed-gene-0.0-mRNA-1	25	-	-	-	-	-	-
augustus-scaffold4424-size437088-processed-gene-1.1-mRNA-1	827	Eukaryotic translation initiation factor 3 subunit C [Acromyrmex echinatior]	EGI57595	0	458	611	845
augustus-scaffold3832-size239952-processed-gene-0.0-mRNA-1	105	-	-	-	-	-	-
augustus-scaffold1914663-size146-processed-gene-0.0-mRNA-1	41	-	-	-	-	-	-
augustus-scaffold8476-size69500-processed-gene-0.0-mRNA-1	147	-	-	-	-	-	-
augustus-scaffold854-size652873-processed-gene-4.1-mRNA-1	207	-	-	-	-	-	-
augustus-scaffold6889-size106920-processed-gene-0.1-mRNA-1	151	-	-	-	-	-	-
augustus-scaffold417-size891229-processed-gene-7.0-mRNA-1	1161	PREDICTED: Down syndrome cell adhesion molecule-like protein CG42256-like isoform X5 [Apis mellifera]	XP_006568257	0	379	561	1119
augustus-scaffold10705-size33762-processed-gene-0.0-mRNA-1	71	-	-	-	-	-	-
augustus-scaffold614967-size235-processed-gene-0.0-mRNA-1	58	-	-	-	-	-	-
augustus-scaffold95658-size1495-processed-gene-0.0-mRNA-1	130	hypothetical protein L798_11186, partial [Zootermopsis nevadensis]	KDR14606	3.29038e-21	47	68	114
augustus-scaffold17584-size14302-processed-gene-0.0-mRNA-1	152	conserved hypothetical protein [Pediculus humanus corporis]	XP_002432021	9.51021e-65	107	127	141
augustus-scaffold2863434-size121-processed-gene-0.0-mRNA-1	22	-	-	-	-	-	-
augustus-scaffold43567-size5214-processed-gene-0.0-mRNA-1	77	-	-	-	-	-	-
augustus-scaffold1588-size469871-processed-gene-3.0-mRNA-1	129	PREDICTED: atrial natriuretic peptide receptor 3-like [Acyrthosiphon pisum]	XP_008182507	4.05058e-13	33	36	42
augustus-scaffold39-size2210837-processed-gene-6.2-mRNA-1	268	-	-	-	-	-	-
augustus-scaffold730-size696878-processed-gene-5.1-mRNA-1	155	PREDICTED: glia maturation factor gamma-like [Musca domestica]	XP_005184156	9.78045e-43	65	81	90
augustus-scaffold1617-size464306-processed-gene-3.2-mRNA-1	87	-	-	-	-	-	-
augustus-scaffold1603876-size151-processed-gene-0.0-mRNA-1	29	-	-	-	-	-	-
augustus-scaffold64700-size2531-processed-gene-0.0-mRNA-1	43	-	-	-	-	-	-
augustus-scaffold4617-size390887-processed-gene-2.0-mRNA-1	134	-	-	-	-	-	-
augustus-scaffold1334013-size151-processed-gene-0.0-mRNA-1	50	PREDICTED: histone H2A-like, partial [Bombyx mori]	XP_004921551	2.00617e-25	49	49	50
augustus-scaffold98183-size1351-processed-gene-0.0-mRNA-1	446	PREDICTED: beta-mannosidase [Nasonia vitripennis]	XP_008205571	5.0226e-101	184	245	451
augustus-scaffold5494-size159179-processed-gene-0.1-mRNA-1	410	hypothetical protein L798_04035 [Zootermopsis nevadensis]	KDR21244	4.44827e-34	105	177	379
augustus-scaffold4621-size196199-processed-gene-0.2-mRNA-1	259	Thiamine transporter 2 [Zootermopsis nevadensis]	KDR11615	6.26788e-16	36	55	67
augustus-scaffold11166-size30477-processed-gene-0.0-mRNA-1	61	-	-	-	-	-	-
augustus-scaffold2124839-size142-processed-gene-0.0-mRNA-1	38	-	-	-	-	-	-
augustus-scaffold2383705-size136-processed-gene-0.0-mRNA-1	44	-	-	-	-	-	-
augustus-scaffold1340-size519212-processed-gene-3.1-mRNA-1	68	-	-	-	-	-	-
augustus-scaffold892-size908363-processed-gene-0.0-mRNA-1	97	-	-	-	-	-	-
augustus-scaffold7308-size175150-processed-gene-0.1-mRNA-1	73	-	-	-	-	-	-
augustus-scaffold584-size769035-processed-gene-3.0-mRNA-1	69	-	-	-	-	-	-
augustus-scaffold6376-size125328-processed-gene-0.10-mRNA-1	173	-	-	-	-	-	-
augustus-scaffold2919401-size120-processed-gene-0.0-mRNA-1	12	-	-	-	-	-	-
augustus-scaffold7763-size84192-processed-gene-0.2-mRNA-1	79	-	-	-	-	-	-
augustus-scaffold819-size663509-processed-gene-3.0-mRNA-1	168	-	-	-	-	-	-
augustus-scaffold897-size639067-processed-gene-3.1-mRNA-1	93	-	-	-	-	-	-
augustus-scaffold307219-size384-processed-gene-0.0-mRNA-1	105	hypothetical protein HELRODRAFT_167741 [Helobdella robusta]	XP_009011732	1.88171e-22	68	73	98
augustus-scaffold1706-size448842-processed-gene-3.4-mRNA-1	266	Eukaryotic translation initiation factor 3 subunit B [Zootermopsis nevadensis]	KDR10090	1.40495e-154	222	244	273
augustus-scaffold533-size1149377-processed-gene-4.0-mRNA-1	74	-	-	-	-	-	-
augustus-scaffold7567-size114814-processed-gene-0.0-mRNA-1	97	Multidrug resistance-associated protein 1 [Zootermopsis nevadensis]	KDR11623	9.1194e-43	69	83	95
augustus-scaffold3359-size268064-processed-gene-1.5-mRNA-1	78	-	-	-	-	-	-
augustus-scaffold233574-size496-processed-gene-0.0-mRNA-1	53	-	-	-	-	-	-
augustus-scaffold194-size1142197-processed-gene-8.0-mRNA-1	248	-	-	-	-	-	-
augustus-scaffold134660-size931-processed-gene-0.0-mRNA-1	50	-	-	-	-	-	-
augustus-scaffold6513-size121826-processed-gene-0.0-mRNA-1	70	-	-	-	-	-	-
augustus-scaffold13919-size18918-processed-gene-0.0-mRNA-1	184	-	-	-	-	-	-
augustus-scaffold1797497-size149-processed-gene-0.0-mRNA-1	26	-	-	-	-	-	-
augustus-scaffold2115-size389738-processed-gene-2.2-mRNA-1	74	-	-	-	-	-	-
augustus-scaffold4151-size219941-processed-gene-0.0-mRNA-1	338	-	-	-	-	-	-
maker-scaffold18744-size12188-augustus-gene-0.1-mRNA-1	134	RecName: Full=Cuticle protein 6; AltName: Full=BcNCP14.9 [Blaberus craniifer]	P82119	1.72967e-21	47	58	72
maker-scaffold454-size870616-augustus-gene-4.6-mRNA-1	412	Proline-rich protein PRCC [Zootermopsis nevadensis]	KDR11211	1.85123e-75	164	205	343
maker-scaffold84-size1489961-augustus-gene-5.2-mRNA-1	148	Sorting nexin-13 [Zootermopsis nevadensis]	KDR10032	1.67325e-58	92	120	143
maker-scaffold9750-size45395-augustus-gene-0.2-mRNA-1	232	Protein takeout [Zootermopsis nevadensis]	KDR22099	5.06037e-51	89	139	222
maker-scaffold301-size1419381-augustus-gene-12.8-mRNA-1	973	PREDICTED: CAP-Gly domain-containing linker protein 1 isoform X6 [Tribolium castaneum]	XP_008197957	8.55636e-38	213	364	746
augustus-scaffold322-size1034455-processed-gene-8.1-mRNA-1	93	PREDICTED: hemocyte protein-glutamine gamma-glutamyltransferase-like isoform X1 [Apis mellifera]	XP_392939	6.21007e-44	75	82	91
maker-scaffold2980-size303770-augustus-gene-0.1-mRNA-1	156	UDP-glucuronosyltransferase 2C1, partial [Zootermopsis nevadensis]	KDR22771	3.86689e-09	31	35	51
augustus-scaffold6005-size136508-processed-gene-0.2-mRNA-1	713	hypothetical protein L798_02520 [Zootermopsis nevadensis]	KDR22187	8.86247e-11	37	52	86
maker-scaffold2005-size415152-augustus-gene-1.1-mRNA-1	553	Esterase E4 [Zootermopsis nevadensis]	KDR24383	7.58076e-127	223	293	493
maker-scaffold2321-size365104-augustus-gene-2.5-mRNA-1	816	PREDICTED: FH1/FH2 domain-containing protein 3-like [Megachile rotundata]	XP_003708037	0	593	654	832
maker-scaffold2925-size303882-augustus-gene-1.5-mRNA-1	160	Leucine carboxyl methyltransferase 2 [Zootermopsis nevadensis]	KDR07938	4.71026e-33	64	90	136
maker-scaffold931-size627809-augustus-gene-2.3-mRNA-1	262	Endocuticle structural glycoprotein SgAbd-1 [Acromyrmex echinatior]	EGI61587	8.93446e-19	68	90	173
maker-scaffold1258-size535493-augustus-gene-1.3-mRNA-1	218	E3 SUMO-protein ligase PIAS1 [Zootermopsis nevadensis]	KDR14768	9.63943e-50	103	125	197
maker-scaffold5617-size155252-augustus-gene-0.2-mRNA-1	538	Eukaryotic translation initiation factor 3 subunit L [Zootermopsis nevadensis]	KDR15818	0	411	460	563
maker-scaffold24-size1918667-augustus-gene-17.1-mRNA-1	135	PREDICTED: protein crumbs-like [Megachile rotundata]	XP_003701654	1.97126e-09	44	56	145
maker-scaffold854-size652873-augustus-gene-1.1-mRNA-1	1243	Hemocytin, partial [Zootermopsis nevadensis]	KDR23192	4.78735e-10	75	101	283
maker-scaffold3050-size293356-augustus-gene-1.3-mRNA-1	702	D-glucuronyl C5-epimerase [Zootermopsis nevadensis]	KDR23187	0	403	456	593
maker-scaffold81058-size17113-augustus-gene-0.1-mRNA-1	151	39S ribosomal protein L39, mitochondrial [Zootermopsis nevadensis]	KDR10946	6.1965e-51	76	107	130
maker-scaffold2091-size395923-augustus-gene-2.4-mRNA-1	311	glutathione S-transferase theta 1 [Locusta migratoria]	AEB91980	3.89673e-94	138	169	227
maker-scaffold7929-size82709-augustus-gene-0.1-mRNA-1	355	Aldehyde dehydrogenase family 3 member B1, partial [Zootermopsis nevadensis]	KDR13306	8.38465e-131	199	252	376
maker-scaffold667-size726477-augustus-gene-4.1-mRNA-1	1184	-	-	-	-	-	-
augustus-scaffold27258-size15579-processed-gene-0.0-mRNA-1	80	-	-	-	-	-	-
augustus-scaffold1250307-size151-processed-gene-0.0-mRNA-1	46	-	-	-	-	-	-
augustus-scaffold2280-size372635-processed-gene-2.4-mRNA-1	251	conserved hypothetical protein [Pediculus humanus corporis]	XP_002431790	6.99092e-22	41	58	73
augustus-scaffold33396-size6193-processed-gene-0.0-mRNA-1	57	-	-	-	-	-	-
augustus-scaffold66-size1598342-processed-gene-7.0-mRNA-1	120	-	-	-	-	-	-
augustus-scaffold1473-size490928-processed-gene-3.0-mRNA-1	140	PREDICTED: fibronectin type III domain-containing protein 4 [Tribolium castaneum]	XP_008198328	2.46879e-16	41	42	47
augustus-scaffold42457-size5250-processed-gene-0.1-mRNA-1	33	-	-	-	-	-	-
augustus-scaffold2888320-size120-processed-gene-0.0-mRNA-1	40	-	-	-	-	-	-
augustus-scaffold2984-size299783-processed-gene-1.0-mRNA-1	205	-	-	-	-	-	-
augustus-scaffold52171-size4738-processed-gene-0.0-mRNA-1	182	Neurobeachin [Cerapachys biroi]	EZA55238	4.58818e-107	160	174	198
augustus-scaffold1394-size748491-processed-gene-6.1-mRNA-1	117	-	-	-	-	-	-
augustus-scaffold2261-size374035-processed-gene-1.14-mRNA-1	128	Histone acetyltransferase MYST3 [Macaca fascicularis]	EHH64134	6.78393e-15	35	51	82
augustus-scaffold146799-size854-processed-gene-0.0-mRNA-1	43	-	-	-	-	-	-
augustus-scaffold775159-size201-processed-gene-0.0-mRNA-1	42	-	-	-	-	-	-
augustus-scaffold31986-size14803-processed-gene-0.0-mRNA-1	115	-	-	-	-	-	-
augustus-scaffold1926935-size146-processed-gene-0.0-mRNA-1	47	-	-	-	-	-	-
augustus-scaffold1509753-size151-processed-gene-0.0-mRNA-1	32	-	-	-	-	-	-
augustus-scaffold120-size1377678-processed-gene-2.2-mRNA-1	857	GF24494 [Drosophila ananassae]	XP_001956624	3.13285e-119	200	302	859
augustus-scaffold577811-size245-processed-gene-0.0-mRNA-1	10	-	-	-	-	-	-
augustus-scaffold1104761-size152-processed-gene-0.0-mRNA-1	13	-	-	-	-	-	-
augustus-scaffold1976-size411472-processed-gene-3.5-mRNA-1	138	-	-	-	-	-	-
augustus-scaffold130-size1337669-processed-gene-11.0-mRNA-1	67	-	-	-	-	-	-
augustus-scaffold97950-size1383-processed-gene-0.0-mRNA-1	24	-	-	-	-	-	-
augustus-scaffold43-size1732329-processed-gene-11.4-mRNA-1	156	-	-	-	-	-	-
augustus-scaffold3776521-size104-processed-gene-0.0-mRNA-1	22	-	-	-	-	-	-
augustus-scaffold3181-size283127-processed-gene-1.3-mRNA-1	88	-	-	-	-	-	-
augustus-scaffold87923-size1602-processed-gene-0.0-mRNA-1	141	hypothetical protein L798_06626 [Zootermopsis nevadensis]	KDR18645	5.78714e-12	42	59	100
augustus-scaffold2685-size328707-processed-gene-0.0-mRNA-1	85	-	-	-	-	-	-
augustus-scaffold1191-size550268-processed-gene-3.0-mRNA-1	91	-	-	-	-	-	-
augustus-scaffold2505-size345961-processed-gene-1.2-mRNA-1	102	PREDICTED: putative uncharacterized protein FLJ37770-like isoform X1 [Monodelphis domestica]	XP_007496522	5.25227e-14	38	56	101
augustus-scaffold218-size1199926-processed-gene-10.0-mRNA-1	293	-	-	-	-	-	-
augustus-scaffold734-size1099370-processed-gene-7.1-mRNA-1	82	-	-	-	-	-	-
augustus-scaffold76419-size8912-processed-gene-0.0-mRNA-1	25	-	-	-	-	-	-
augustus-scaffold684369-size218-processed-gene-0.0-mRNA-1	46	-	-	-	-	-	-
augustus-scaffold272-size1187267-processed-gene-4.0-mRNA-1	328	-	-	-	-	-	-
augustus-scaffold379494-size321-processed-gene-0.0-mRNA-1	71	-	-	-	-	-	-
augustus-scaffold57213-size3547-processed-gene-0.0-mRNA-1	31	-	-	-	-	-	-
augustus-scaffold1481575-size151-processed-gene-0.0-mRNA-1	36	-	-	-	-	-	-
augustus-scaffold72630-size2042-processed-gene-0.0-mRNA-1	64	-	-	-	-	-	-
augustus-scaffold6517-size119369-processed-gene-0.0-mRNA-1	89	PREDICTED: discoidin domain-containing receptor 2-like [Apis mellifera]	XP_394686	1.58197e-08	27	30	34
augustus-scaffold874-size639934-processed-gene-4.2-mRNA-1	184	-	-	-	-	-	-
augustus-scaffold5970-size136949-processed-gene-0.0-mRNA-1	86	-	-	-	-	-	-
augustus-scaffold410430-size304-processed-gene-0.0-mRNA-1	59	-	-	-	-	-	-
augustus-scaffold2170-size382044-processed-gene-0.6-mRNA-1	103	-	-	-	-	-	-
augustus-scaffold516-size826350-processed-gene-4.1-mRNA-1	156	-	-	-	-	-	-
augustus-scaffold680-size715670-processed-gene-1.0-mRNA-1	219	-	-	-	-	-	-
augustus-scaffold38994-size5714-processed-gene-0.0-mRNA-1	141	-	-	-	-	-	-
augustus-scaffold3858-size242828-processed-gene-0.1-mRNA-1	247	substance P receptor [Culex quinquefasciatus]	XP_001865346	3.75543e-39	75	102	159
augustus-scaffold2343667-size137-processed-gene-0.0-mRNA-1	45	-	-	-	-	-	-
augustus-scaffold2889052-size120-processed-gene-0.0-mRNA-1	37	-	-	-	-	-	-
augustus-scaffold54323-size4585-processed-gene-0.0-mRNA-1	73	hypothetical protein [Trichomonas vaginalis G3]	XP_001303222	1.92673e-13	31	43	68
augustus-scaffold3179795-size114-processed-gene-0.0-mRNA-1	5	-	-	-	-	-	-
augustus-scaffold1637-size824508-processed-gene-5.0-mRNA-1	120	-	-	-	-	-	-
augustus-scaffold476-size846711-processed-gene-6.2-mRNA-1	170	-	-	-	-	-	-
augustus-scaffold4354-size209148-processed-gene-1.0-mRNA-1	96	-	-	-	-	-	-
augustus-scaffold28098-size9646-processed-gene-0.0-mRNA-1	78	-	-	-	-	-	-
augustus-scaffold2521-size347700-processed-gene-2.4-mRNA-1	274	-	-	-	-	-	-
augustus-scaffold1654269-size151-processed-gene-0.0-mRNA-1	46	-	-	-	-	-	-
augustus-scaffold736-size696701-processed-gene-1.1-mRNA-1	116	-	-	-	-	-	-
augustus-scaffold75056-size1934-processed-gene-0.0-mRNA-1	262	-	-	-	-	-	-
augustus-scaffold740811-size207-processed-gene-0.0-mRNA-1	23	-	-	-	-	-	-
augustus-scaffold27975-size14956-processed-gene-0.0-mRNA-1	120	PREDICTED: activating signal cointegrator 1 complex subunit 2-like [Bombus impatiens]	XP_003484987	1.92337e-27	65	81	121
augustus-scaffold774968-size201-processed-gene-0.0-mRNA-1	53	-	-	-	-	-	-
augustus-scaffold14-size2124860-processed-gene-17.0-mRNA-1	274	-	-	-	-	-	-
augustus-scaffold2886746-size120-processed-gene-0.0-mRNA-1	31	-	-	-	-	-	-
augustus-scaffold3703447-size105-processed-gene-0.0-mRNA-1	19	-	-	-	-	-	-
augustus-scaffold1273815-size151-processed-gene-0.0-mRNA-1	11	-	-	-	-	-	-
augustus-scaffold675-size719108-processed-gene-0.0-mRNA-1	148	INO80 complex subunit C [Zootermopsis nevadensis]	KDR18718	7.06096e-26	55	64	89
augustus-scaffold5261-size175099-processed-gene-0.2-mRNA-1	131	-	-	-	-	-	-
augustus-scaffold2476-size352320-processed-gene-2.0-mRNA-1	282	-	-	-	-	-	-
augustus-scaffold12111-size24811-processed-gene-0.1-mRNA-1	76	-	-	-	-	-	-
augustus-scaffold4034524-size100-processed-gene-0.0-mRNA-1	33	-	-	-	-	-	-
augustus-scaffold3788878-size104-processed-gene-0.0-mRNA-1	33	-	-	-	-	-	-
augustus-scaffold108747-size8261-processed-gene-0.0-mRNA-1	121	-	-	-	-	-	-
augustus-scaffold5127-size174135-processed-gene-0.0-mRNA-1	65	-	-	-	-	-	-
augustus-scaffold503-size842511-processed-gene-6.0-mRNA-1	317	hypothetical protein L798_12146, partial [Zootermopsis nevadensis]	KDR13747	1.67938e-08	49	59	87
augustus-scaffold463773-size281-processed-gene-0.0-mRNA-1	58	-	-	-	-	-	-
augustus-scaffold4651-size235924-processed-gene-0.2-mRNA-1	124	-	-	-	-	-	-
augustus-scaffold2809966-size123-processed-gene-0.0-mRNA-1	40	-	-	-	-	-	-
augustus-scaffold1170-size557985-processed-gene-2.1-mRNA-1	88	-	-	-	-	-	-
augustus-scaffold1153-size560141-processed-gene-3.1-mRNA-1	109	-	-	-	-	-	-
augustus-scaffold1698030-size151-processed-gene-0.0-mRNA-1	26	-	-	-	-	-	-
augustus-scaffold62887-size9313-processed-gene-0.0-mRNA-1	63	-	-	-	-	-	-
augustus-scaffold20411-size11438-processed-gene-0.0-mRNA-1	93	-	-	-	-	-	-
augustus-scaffold69066-size2233-processed-gene-0.0-mRNA-1	102	-	-	-	-	-	-
augustus-scaffold630-size749510-processed-gene-6.0-mRNA-1	70	PREDICTED: LOW QUALITY PROTEIN: alpha-tocopherol transfer protein-like [Tribolium castaneum]	XP_008193315	1.56826e-11	29	38	52
augustus-scaffold389-size1115929-processed-gene-3.3-mRNA-1	76	-	-	-	-	-	-
augustus-scaffold1021146-size166-processed-gene-0.0-mRNA-1	51	-	-	-	-	-	-
augustus-scaffold811582-size196-processed-gene-0.0-mRNA-1	54	-	-	-	-	-	-
augustus-scaffold44717-size5112-processed-gene-0.0-mRNA-1	84	-	-	-	-	-	-
augustus-scaffold7110-size101559-processed-gene-0.2-mRNA-1	113	-	-	-	-	-	-
augustus-scaffold7265-size220815-processed-gene-1.11-mRNA-1	235	-	-	-	-	-	-
augustus-scaffold679754-size219-processed-gene-0.0-mRNA-1	39	-	-	-	-	-	-
augustus-scaffold4778-size188032-processed-gene-0.2-mRNA-1	261	-	-	-	-	-	-
augustus-scaffold19918-size18396-processed-gene-0.0-mRNA-1	161	hypothetical protein TcasGA2_TC003933 [Tribolium castaneum]	EFA01019	8.58116e-17	48	75	128
augustus-scaffold31464-size12715-processed-gene-0.0-mRNA-1	41	-	-	-	-	-	-
augustus-scaffold513-size823449-processed-gene-5.0-mRNA-1	209	RING finger protein 126 [Zootermopsis nevadensis]	KDR23497	9.9625e-13	39	48	77
augustus-scaffold24264-size24523-processed-gene-0.0-mRNA-1	74	-	-	-	-	-	-
augustus-scaffold2818297-size122-processed-gene-0.0-mRNA-1	28	-	-	-	-	-	-
augustus-scaffold4708-size191312-processed-gene-0.2-mRNA-1	111	-	-	-	-	-	-
augustus-scaffold9740-size46551-processed-gene-0.0-mRNA-1	103	-	-	-	-	-	-
augustus-scaffold1292-size529619-processed-gene-2.2-mRNA-1	231	hypothetical protein X777_09688 [Cerapachys biroi]	EZA51419	1.45525e-41	91	126	226
augustus-scaffold1086801-size155-processed-gene-0.0-mRNA-1	50	Immunoglobulin G-binding protein A, partial [Buceros rhinoceros silvestris]	KFO91104	2.98972e-08	37	41	53
augustus-scaffold4645-size195642-processed-gene-0.2-mRNA-1	82	-	-	-	-	-	-
augustus-scaffold3883609-size102-processed-gene-0.0-mRNA-1	20	-	-	-	-	-	-
augustus-scaffold200792-size582-processed-gene-0.0-mRNA-1	187	-	-	-	-	-	-
augustus-scaffold11064-size31100-processed-gene-0.2-mRNA-1	68	PREDICTED: protein hid-1 homolog [Strongylocentrotus purpuratus]	XP_003730076	1.38752e-29	52	53	54
augustus-scaffold1543-size476654-processed-gene-3.3-mRNA-1	89	-	-	-	-	-	-
augustus-scaffold8542-size69290-processed-gene-0.2-mRNA-1	115	hypothetical protein HELRODRAFT_167741 [Helobdella robusta]	XP_009011732	1.72613e-22	65	74	83
augustus-scaffold4901-size184945-processed-gene-0.4-mRNA-1	107	-	-	-	-	-	-
augustus-scaffold1679354-size151-processed-gene-0.0-mRNA-1	43	-	-	-	-	-	-
augustus-scaffold621598-size233-processed-gene-0.0-mRNA-1	32	-	-	-	-	-	-
augustus-scaffold1350-size519539-processed-gene-2.0-mRNA-1	361	-	-	-	-	-	-
augustus-scaffold186-size1180337-processed-gene-6.1-mRNA-1	66	-	-	-	-	-	-
augustus-scaffold50616-size13149-processed-gene-0.0-mRNA-1	90	GK13212 [Drosophila willistoni]	XP_002073332	6.25548e-21	46	60	77
augustus-scaffold4424-size437088-processed-gene-1.0-mRNA-1	133	-	-	-	-	-	-
augustus-scaffold3832-size239952-processed-gene-0.1-mRNA-1	77	Neuronal acetylcholine receptor subunit alpha-7, partial [Zootermopsis nevadensis]	KDR18759	6.01094e-22	45	48	53
augustus-scaffold2820015-size122-processed-gene-0.0-mRNA-1	15	-	-	-	-	-	-
augustus-scaffold3341499-size111-processed-gene-0.0-mRNA-1	1	-	-	-	-	-	-
augustus-scaffold854-size652873-processed-gene-4.0-mRNA-1	113	-	-	-	-	-	-
augustus-scaffold6889-size106920-processed-gene-0.0-mRNA-1	124	-	-	-	-	-	-
augustus-scaffold471864-size278-processed-gene-0.0-mRNA-1	43	-	-	-	-	-	-
augustus-scaffold10705-size33762-processed-gene-0.1-mRNA-1	567	-	-	-	-	-	-
augustus-scaffold1313159-size151-processed-gene-0.0-mRNA-1	32	-	-	-	-	-	-
augustus-scaffold3890724-size102-processed-gene-0.0-mRNA-1	32	-	-	-	-	-	-
augustus-scaffold73106-size8101-processed-gene-0.0-mRNA-1	13	-	-	-	-	-	-
augustus-scaffold465021-size281-processed-gene-0.0-mRNA-1	67	hypothetical protein L798_05859 [Zootermopsis nevadensis]	KDR18980	1.01153e-11	30	35	44
augustus-scaffold46992-size8643-processed-gene-0.0-mRNA-1	69	-	-	-	-	-	-
augustus-scaffold281141-size416-processed-gene-0.0-mRNA-1	56	Integrator complex subunit 4 [Zootermopsis nevadensis]	KDR20101	4.8819e-20	43	51	55
augustus-scaffold39-size2210837-processed-gene-6.0-mRNA-1	157	-	-	-	-	-	-
augustus-scaffold217736-size533-processed-gene-0.0-mRNA-1	83	-	-	-	-	-	-
augustus-scaffold1617-size464306-processed-gene-3.3-mRNA-1	74	-	-	-	-	-	-
augustus-scaffold25495-size9260-processed-gene-0.1-mRNA-1	222	-	-	-	-	-	-
augustus-scaffold361-size949994-processed-gene-0.0-mRNA-1	76	-	-	-	-	-	-
augustus-scaffold4617-size390887-processed-gene-2.2-mRNA-1	100	hypothetical protein SINV_05370 [Solenopsis invicta]	EFZ13813	1.09664e-08	36	51	93
augustus-scaffold989976-size172-processed-gene-0.0-mRNA-1	52	-	-	-	-	-	-
augustus-scaffold1202222-size151-processed-gene-0.0-mRNA-1	43	-	-	-	-	-	-
augustus-scaffold5494-size159179-processed-gene-0.0-mRNA-1	155	-	-	-	-	-	-
augustus-scaffold595794-size240-processed-gene-0.0-mRNA-1	76	-	-	-	-	-	-
augustus-scaffold11166-size30477-processed-gene-0.1-mRNA-1	73	-	-	-	-	-	-
augustus-scaffold4046-size228511-processed-gene-1.1-mRNA-1	175	Golgin subfamily A member 7B [Zootermopsis nevadensis]	KDR17757	9.19039e-84	122	135	147
augustus-scaffold1471357-size151-processed-gene-0.0-mRNA-1	40	-	-	-	-	-	-
augustus-scaffold1340-size519212-processed-gene-4.1-mRNA-1	209	-	-	-	-	-	-
augustus-scaffold892-size908363-processed-gene-1.0-mRNA-1	107	-	-	-	-	-	-
augustus-scaffold7308-size175150-processed-gene-0.2-mRNA-1	96	-	-	-	-	-	-
augustus-scaffold584-size769035-processed-gene-4.0-mRNA-1	121	-	-	-	-	-	-
augustus-scaffold6376-size125328-processed-gene-0.12-mRNA-1	146	RecName: Full=Retrovirus-related Pol polyprotein from type-1 retrotransposable element R2; AltName: Full=Retrovirus-related Pol polyprotein from type I retrotransposable element R2; Includes: RecName: Full=Reverse transcriptase; Includes: RecName: Full=Endonuclease, partial [Nasonia vitripennis]	Q03278	5.22161e-20	60	77	129
augustus-scaffold169872-size720-processed-gene-0.0-mRNA-1	38	-	-	-	-	-	-
augustus-scaffold4680-size196267-processed-gene-0.0-mRNA-1	375	-	-	-	-	-	-
augustus-scaffold819-size663509-processed-gene-3.2-mRNA-1	105	-	-	-	-	-	-
augustus-scaffold897-size639067-processed-gene-3.0-mRNA-1	69	-	-	-	-	-	-
augustus-scaffold659354-size223-processed-gene-0.0-mRNA-1	48	-	-	-	-	-	-
augustus-scaffold1706-size448842-processed-gene-3.2-mRNA-1	125	-	-	-	-	-	-
augustus-scaffold533-size1149377-processed-gene-5.0-mRNA-1	106	-	-	-	-	-	-
augustus-scaffold1205480-size151-processed-gene-0.0-mRNA-1	17	-	-	-	-	-	-
augustus-scaffold1465326-size151-processed-gene-0.0-mRNA-1	22	-	-	-	-	-	-
augustus-scaffold53524-size4664-processed-gene-0.0-mRNA-1	82	PREDICTED: multidrug resistance-associated protein 1 isoform X3 [Nasonia vitripennis]	XP_003426121	2.10232e-19	40	59	81
augustus-scaffold194-size1142197-processed-gene-8.4-mRNA-1	224	hypothetical protein CAPTEDRAFT_95794 [Capitella teleta]	ELU00532	2.86086e-29	55	80	154
augustus-scaffold17922-size14915-processed-gene-0.0-mRNA-1	55	Multidrug resistance-associated protein 1, partial [Zootermopsis nevadensis]	KDR24195	1.07006e-21	38	44	52
augustus-scaffold6513-size121826-processed-gene-0.3-mRNA-1	403	hypothetical protein SS50377_fx037 [Spironucleus salmonicida]	EST47714	4.77854e-79	140	198	312
augustus-scaffold6554-size117848-processed-gene-0.0-mRNA-1	104	-	-	-	-	-	-
augustus-scaffold3110142-size115-processed-gene-0.0-mRNA-1	36	-	-	-	-	-	-
augustus-scaffold60285-size10031-processed-gene-0.0-mRNA-1	67	-	-	-	-	-	-
augustus-scaffold4151-size219941-processed-gene-1.3-mRNA-1	73	-	-	-	-	-	-
maker-scaffold1079-size595124-augustus-gene-3.2-mRNA-1	874	hypothetical protein L798_06627, partial [Zootermopsis nevadensis]	KDR18646	0	589	685	936
maker-scaffold454-size870616-augustus-gene-5.1-mRNA-1	588	SHC-transforming protein 1 [Zootermopsis nevadensis]	KDR18487	3.98003e-12	42	47	79
maker-scaffold84-size1489961-augustus-gene-7.2-mRNA-1	499	hypothetical protein L798_15693, partial [Zootermopsis nevadensis]	KDR10031	1.12991e-143	224	262	369
maker-scaffold5453-size165750-augustus-gene-0.2-mRNA-1	223	PREDICTED: lipoamide acyltransferase component of branched-chain alpha-keto acid dehydrogenase complex, mitochondrial-like [Bombyx mori]	XP_004926652	4.13941e-55	95	133	182
maker-scaffold301-size1419381-augustus-gene-12.10-mRNA-1	469	Stress-activated map kinase-interacting protein 1 [Zootermopsis nevadensis]	KDR18087	0	314	383	483
maker-scaffold322-size1034455-augustus-gene-9.3-mRNA-1	517	PREDICTED: hemocyte protein-glutamine gamma-glutamyltransferase-like [Megachile rotundata]	XP_003707216	2.03778e-38	79	101	138
maker-scaffold2980-size303770-augustus-gene-0.2-mRNA-1	215	UDP-glucuronosyltransferase 2C1, partial [Zootermopsis nevadensis]	KDR22771	1.18921e-08	31	35	51
maker-scaffold3395-size351377-augustus-gene-2.1-mRNA-1	253	PREDICTED: uncharacterized protein LOC100213631 [Hydra vulgaris]	XP_004209776	1.22581e-33	79	110	192
maker-scaffold2005-size415152-augustus-gene-2.1-mRNA-1	560	PREDICTED: laccase-5-like, partial [Diaphorina citri]	XP_008475745	6.19376e-21	57	91	171
maker-scaffold10188-size39778-augustus-gene-0.2-mRNA-1	287	Sulfotransferase 1C4 [Zootermopsis nevadensis]	KDR11875	1.00228e-92	142	179	262
maker-scaffold2925-size303882-augustus-gene-1.6-mRNA-1	343	Leucine carboxyl methyltransferase 2 [Zootermopsis nevadensis]	KDR07938	4.62736e-54	144	193	394
augustus-scaffold931-size627809-processed-gene-2.1-mRNA-1	175	Larval cuticle protein 2 [Zootermopsis nevadensis]	KDR18153	6.4148e-13	34	36	43
maker-scaffold1258-size535493-augustus-gene-1.2-mRNA-1	286	E3 SUMO-protein ligase PIAS1 [Zootermopsis nevadensis]	KDR14768	3.61709e-80	130	163	219
maker-scaffold5617-size155252-augustus-gene-0.3-mRNA-1	291	Platelet-activating factor acetylhydrolase [Zootermopsis nevadensis]	KDR24156	1.87411e-88	138	195	315
maker-scaffold24-size1918667-augustus-gene-18.2-mRNA-1	323	PREDICTED: protein crumbs [Acyrthosiphon pisum]	XP_008182243	5.45807e-18	48	68	114
maker-scaffold854-size652873-augustus-gene-1.3-mRNA-1	249	hypothetical protein TcasGA2_TC012551 [Tribolium castaneum]	EFA10333	6.30149e-17	67	84	210
maker-scaffold3050-size293356-augustus-gene-1.4-mRNA-1	286	PREDICTED: dynein assembly factor 3, axonemal homolog [Acyrthosiphon pisum]	XP_001948372	1.03119e-43	92	147	285
augustus-scaffold1759-size445345-processed-gene-3.2-mRNA-1	169	-	-	-	-	-	-
augustus-scaffold21064-size12670-processed-gene-0.0-mRNA-1	96	catalase, partial [Littorina sp. JV-2012]	AEZ67421	6.92039e-47	71	85	96
maker-scaffold3002-size297400-augustus-gene-1.8-mRNA-1	599	laccase [Macrotermes barneyi]	AFD33366	0	331	406	560
maker-scaffold1152-size562938-augustus-gene-4.5-mRNA-1	890	dual 3&apos;,5&apos;-cyclic-AMP and -GMP phosphodiesterase, putative [Pediculus humanus corporis]	XP_002430732	0	672	721	910
augustus-scaffold40364-size5825-processed-gene-0.0-mRNA-1	50	-	-	-	-	-	-
augustus-scaffold389910-size313-processed-gene-0.0-mRNA-1	104	PREDICTED: uncharacterized protein LOC102256989 [Myotis brandtii]	XP_005885236	1.47466e-08	40	72	111
augustus-scaffold25799-size9645-processed-gene-0.0-mRNA-1	386	-	-	-	-	-	-
augustus-scaffold184595-size642-processed-gene-0.0-mRNA-1	73	-	-	-	-	-	-
augustus-scaffold66-size1598342-processed-gene-8.0-mRNA-1	158	-	-	-	-	-	-
augustus-scaffold1016531-size167-processed-gene-0.0-mRNA-1	43	-	-	-	-	-	-
augustus-scaffold134378-size934-processed-gene-0.0-mRNA-1	75	-	-	-	-	-	-
augustus-scaffold3169-size283435-processed-gene-0.0-mRNA-1	114	-	-	-	-	-	-
augustus-scaffold2984-size299783-processed-gene-1.2-mRNA-1	114	-	-	-	-	-	-
augustus-scaffold48744-size4898-processed-gene-0.0-mRNA-1	35	-	-	-	-	-	-
augustus-scaffold1394-size748491-processed-gene-6.3-mRNA-1	275	-	-	-	-	-	-
augustus-scaffold2261-size374035-processed-gene-1.18-mRNA-1	126	Histone acetyltransferase MYST3 [Macaca fascicularis]	EHH64134	1.3525e-35	59	82	124
augustus-scaffold501118-size268-processed-gene-0.0-mRNA-1	82	-	-	-	-	-	-
augustus-scaffold7370-size95134-processed-gene-0.0-mRNA-1	136	-	-	-	-	-	-
augustus-scaffold982-size604138-processed-gene-0.1-mRNA-1	221	-	-	-	-	-	-
augustus-scaffold42964-size5673-processed-gene-0.0-mRNA-1	97	Neurobeachin [Cerapachys biroi]	EZA55238	7.28186e-48	83	85	92
augustus-scaffold502734-size268-processed-gene-0.0-mRNA-1	84	PREDICTED: uncharacterized protein LOC100117488 isoform X3 [Nasonia vitripennis]	XP_008207804	1.82128e-09	32	38	59
augustus-scaffold120-size1377678-processed-gene-3.0-mRNA-1	129	-	-	-	-	-	-
augustus-scaffold2468098-size133-processed-gene-0.0-mRNA-1	36	prohibitin, putative [Aedes aegypti]	XP_001661914	1.00565e-12	30	32	36
augustus-scaffold22725-size9574-processed-gene-0.0-mRNA-1	226	Serine-protein kinase ATM [Zootermopsis nevadensis]	KDR18216	2.1404e-34	85	117	226
augustus-scaffold1976-size411472-processed-gene-3.1-mRNA-1	107	-	-	-	-	-	-
augustus-scaffold130-size1337669-processed-gene-11.2-mRNA-1	219	-	-	-	-	-	-
augustus-scaffold3684297-size105-processed-gene-0.0-mRNA-1	21	-	-	-	-	-	-
augustus-scaffold43-size1732329-processed-gene-11.3-mRNA-1	126	PREDICTED: jerky protein homolog-like [Acyrthosiphon pisum]	XP_003241471	8.26203e-10	34	49	83
augustus-scaffold539604-size256-processed-gene-0.0-mRNA-1	58	Leucine-rich repeat-containing protein 56 [Zootermopsis nevadensis]	KDR24342	4.46336e-12	34	38	57
augustus-scaffold3181-size283127-processed-gene-1.4-mRNA-1	66	-	-	-	-	-	-
augustus-scaffold337179-size353-processed-gene-0.0-mRNA-1	44	PREDICTED: epsin-2-like [Megachile rotundata]	XP_003708463	9.47582e-08	31	34	42
augustus-scaffold2685-size328707-processed-gene-0.2-mRNA-1	194	Pre-mRNA-splicing factor SPF27 [Zootermopsis nevadensis]	KDR23022	7.77944e-27	51	51	52
augustus-scaffold1191-size550268-processed-gene-3.1-mRNA-1	75	-	-	-	-	-	-
augustus-scaffold2505-size345961-processed-gene-2.0-mRNA-1	161	-	-	-	-	-	-
augustus-scaffold218-size1199926-processed-gene-10.2-mRNA-1	144	-	-	-	-	-	-
augustus-scaffold734-size1099370-processed-gene-8.1-mRNA-1	190	-	-	-	-	-	-
augustus-scaffold65690-size2556-processed-gene-0.0-mRNA-1	54	-	-	-	-	-	-
augustus-scaffold215905-size539-processed-gene-0.0-mRNA-1	21	-	-	-	-	-	-
augustus-scaffold272-size1187267-processed-gene-6.1-mRNA-1	74	-	-	-	-	-	-
augustus-scaffold1835478-size148-processed-gene-0.0-mRNA-1	45	-	-	-	-	-	-
augustus-scaffold3681921-size105-processed-gene-0.0-mRNA-1	23	-	-	-	-	-	-
augustus-scaffold958272-size177-processed-gene-0.0-mRNA-1	25	-	-	-	-	-	-
augustus-scaffold49596-size10931-processed-gene-0.0-mRNA-1	139	-	-	-	-	-	-
augustus-scaffold9068-size57959-processed-gene-0.0-mRNA-1	206	carboxylesterase [Laodelphax striatella]	AFN66430	1.15025e-33	75	108	186
augustus-scaffold874-size639934-processed-gene-5.1-mRNA-1	229	PREDICTED: uncharacterized protein LOC103034867 [Astyanax mexicanus]	XP_007239338	1.29211e-24	58	61	96
augustus-scaffold5970-size136949-processed-gene-0.1-mRNA-1	495	-	-	-	-	-	-
augustus-scaffold1459831-size151-processed-gene-0.0-mRNA-1	34	-	-	-	-	-	-
augustus-scaffold2170-size382044-processed-gene-0.2-mRNA-1	85	-	-	-	-	-	-
augustus-scaffold516-size826350-processed-gene-4.0-mRNA-1	113	-	-	-	-	-	-
augustus-scaffold680-size715670-processed-gene-2.0-mRNA-1	482	cell division protein FtsK [Raoultella planticola]	WP_032695655	1.54378e-09	61	82	163
augustus-scaffold112455-size1140-processed-gene-0.0-mRNA-1	63	-	-	-	-	-	-
augustus-scaffold4559-size198095-processed-gene-0.0-mRNA-1	125	-	-	-	-	-	-
augustus-scaffold3642280-size106-processed-gene-0.0-mRNA-1	24	-	-	-	-	-	-
augustus-scaffold2989-size299667-processed-gene-0.0-mRNA-1	92	-	-	-	-	-	-
augustus-scaffold31436-size16122-processed-gene-0.0-mRNA-1	97	-	-	-	-	-	-
augustus-scaffold1863165-size147-processed-gene-0.0-mRNA-1	37	-	-	-	-	-	-
augustus-scaffold1637-size824508-processed-gene-6.1-mRNA-1	105	-	-	-	-	-	-
augustus-scaffold476-size846711-processed-gene-6.1-mRNA-1	94	-	-	-	-	-	-
augustus-scaffold4354-size209148-processed-gene-1.3-mRNA-1	94	-	-	-	-	-	-
augustus-scaffold13780-size22699-processed-gene-0.0-mRNA-1	324	-	-	-	-	-	-
augustus-scaffold2521-size347700-processed-gene-2.1-mRNA-1	138	-	-	-	-	-	-
augustus-scaffold9363-size52421-processed-gene-0.0-mRNA-1	61	-	-	-	-	-	-
augustus-scaffold736-size696701-processed-gene-3.1-mRNA-1	148	-	-	-	-	-	-
augustus-scaffold26907-size21821-processed-gene-0.0-mRNA-1	111	-	-	-	-	-	-
augustus-scaffold26128-size9330-processed-gene-0.0-mRNA-1	115	-	-	-	-	-	-
augustus-scaffold29072-size23174-processed-gene-0.0-mRNA-1	126	PREDICTED: probable multidrug resistance-associated protein lethal(2)03659 isoform X2 [Acyrthosiphon pisum]	XP_008188571	1.16515e-24	52	65	88
augustus-scaffold2214232-size140-processed-gene-0.0-mRNA-1	20	-	-	-	-	-	-
augustus-scaffold14-size2124860-processed-gene-17.1-mRNA-1	102	-	-	-	-	-	-
augustus-scaffold31801-size6569-processed-gene-0.0-mRNA-1	58	-	-	-	-	-	-
augustus-scaffold1599598-size151-processed-gene-0.0-mRNA-1	31	-	-	-	-	-	-
augustus-scaffold10030-size42199-processed-gene-0.0-mRNA-1	178	hypothetical protein L798_00047 [Zootermopsis nevadensis]	KDQ65291	2.55024e-08	39	47	80
augustus-scaffold675-size719108-processed-gene-2.2-mRNA-1	173	-	-	-	-	-	-
augustus-scaffold5261-size175099-processed-gene-0.0-mRNA-1	71	-	-	-	-	-	-
augustus-scaffold2476-size352320-processed-gene-2.1-mRNA-1	196	-	-	-	-	-	-
augustus-scaffold272417-size427-processed-gene-0.0-mRNA-1	102	-	-	-	-	-	-
augustus-scaffold691265-size216-processed-gene-0.0-mRNA-1	63	-	-	-	-	-	-
augustus-scaffold104960-size7610-processed-gene-0.0-mRNA-1	162	-	-	-	-	-	-
augustus-scaffold1331282-size151-processed-gene-0.0-mRNA-1	35	-	-	-	-	-	-
augustus-scaffold661498-size223-processed-gene-0.0-mRNA-1	55	-	-	-	-	-	-
augustus-scaffold503-size842511-processed-gene-7.0-mRNA-1	109	-	-	-	-	-	-
augustus-scaffold87502-size1625-processed-gene-0.0-mRNA-1	52	PREDICTED: uncharacterized protein LOC100570028, partial [Acyrthosiphon pisum]	XP_003249038	7.50221e-15	30	41	52
augustus-scaffold4651-size235924-processed-gene-0.1-mRNA-1	159	-	-	-	-	-	-
augustus-scaffold500165-size269-processed-gene-0.0-mRNA-1	44	-	-	-	-	-	-
augustus-scaffold1170-size557985-processed-gene-4.1-mRNA-1	378	PREDICTED: phospholipase A1 member A-like [Bombus impatiens]	XP_003490796	8.98328e-101	164	206	322
augustus-scaffold1153-size560141-processed-gene-4.1-mRNA-1	186	RNA binding protein Gbfne [Gryllus bimaculatus]	BAN59994	9.37073e-128	183	185	195
augustus-scaffold2828388-size122-processed-gene-0.0-mRNA-1	40	-	-	-	-	-	-
augustus-scaffold50784-size4801-processed-gene-0.0-mRNA-1	51	dynein beta chain, ciliary, putative [Pediculus humanus corporis]	XP_002427535	1.11446e-10	27	38	49
augustus-scaffold20411-size11438-processed-gene-0.4-mRNA-1	364	PREDICTED: uncharacterized protein LOC103308687 [Acyrthosiphon pisum]	XP_008180715	1.21737e-21	80	123	295
augustus-scaffold1493-size486132-processed-gene-1.0-mRNA-1	246	PREDICTED: octapeptide-repeat protein T2-like, partial [Xenopus (Silurana) tropicalis]	XP_004921082	4.32412e-24	99	118	196
augustus-scaffold630-size749510-processed-gene-6.3-mRNA-1	204	Alpha-tocopherol transfer protein-like [Zootermopsis nevadensis]	KDR08117	3.25008e-48	78	132	213
augustus-scaffold389-size1115929-processed-gene-3.0-mRNA-1	152	beta tubulin [Haplopelma schmidti]	ACH48200	3.00565e-18	38	42	47
augustus-scaffold2417500-size135-processed-gene-0.0-mRNA-1	40	-	-	-	-	-	-
augustus-scaffold1607363-size151-processed-gene-0.0-mRNA-1	24	-	-	-	-	-	-
augustus-scaffold20793-size16631-processed-gene-0.0-mRNA-1	53	-	-	-	-	-	-
augustus-scaffold7110-size101559-processed-gene-0.1-mRNA-1	100	-	-	-	-	-	-
augustus-scaffold7265-size220815-processed-gene-1.3-mRNA-1	226	-	-	-	-	-	-
augustus-scaffold3048-size311150-processed-gene-0.0-mRNA-1	126	-	-	-	-	-	-
augustus-scaffold4778-size188032-processed-gene-0.3-mRNA-1	72	hypothetical protein L798_00972 [Zootermopsis nevadensis]	KDR08793	9.24974e-29	51	52	56
augustus-scaffold769919-size202-processed-gene-0.0-mRNA-1	67	-	-	-	-	-	-
augustus-scaffold596390-size240-processed-gene-0.0-mRNA-1	63	-	-	-	-	-	-
augustus-scaffold513-size823449-processed-gene-6.0-mRNA-1	220	-	-	-	-	-	-
augustus-scaffold33757-size20436-processed-gene-0.0-mRNA-1	18	-	-	-	-	-	-
augustus-scaffold91456-size8228-processed-gene-0.0-mRNA-1	82	-	-	-	-	-	-
augustus-scaffold4708-size191312-processed-gene-0.1-mRNA-1	93	-	-	-	-	-	-
augustus-scaffold61529-size9568-processed-gene-0.0-mRNA-1	319	-	-	-	-	-	-
augustus-scaffold1292-size529619-processed-gene-2.1-mRNA-1	161	-	-	-	-	-	-
augustus-scaffold3754972-size104-processed-gene-0.0-mRNA-1	15	-	-	-	-	-	-
augustus-scaffold4645-size195642-processed-gene-0.5-mRNA-1	94	-	-	-	-	-	-
augustus-scaffold3203876-size113-processed-gene-0.0-mRNA-1	37	unnamed protein product [Blastocystis hominis]	CBK24737	2.18755e-08	34	34	37
augustus-scaffold549474-size253-processed-gene-0.0-mRNA-1	43	-	-	-	-	-	-
augustus-scaffold9574-size48686-processed-gene-0.1-mRNA-1	273	PREDICTED: uncharacterized protein LOC100883237 [Megachile rotundata]	XP_003699995	3.98137e-28	75	91	172
augustus-scaffold1543-size476654-processed-gene-3.0-mRNA-1	153	-	-	-	-	-	-
augustus-scaffold8542-size69290-processed-gene-0.3-mRNA-1	363	hypothetical protein EAI_14633 [Harpegnathos saltator]	EFN85417	1.0549e-76	126	166	341
augustus-scaffold94570-size1416-processed-gene-0.0-mRNA-1	37	-	-	-	-	-	-
augustus-scaffold906609-size183-processed-gene-0.0-mRNA-1	43	-	-	-	-	-	-
augustus-scaffold673096-size220-processed-gene-0.0-mRNA-1	52	-	-	-	-	-	-
augustus-scaffold1350-size519539-processed-gene-2.2-mRNA-1	131	-	-	-	-	-	-
augustus-scaffold186-size1180337-processed-gene-7.0-mRNA-1	147	-	-	-	-	-	-
augustus-scaffold52058-size4973-processed-gene-0.0-mRNA-1	46	-	-	-	-	-	-
augustus-scaffold4424-size437088-processed-gene-3.2-mRNA-1	162	-	-	-	-	-	-
augustus-scaffold3832-size239952-processed-gene-1.0-mRNA-1	218	-	-	-	-	-	-
augustus-scaffold557343-size251-processed-gene-0.0-mRNA-1	52	-	-	-	-	-	-
augustus-scaffold320527-size369-processed-gene-0.0-mRNA-1	36	-	-	-	-	-	-
augustus-scaffold854-size652873-processed-gene-4.3-mRNA-1	101	-	-	-	-	-	-
augustus-scaffold6889-size106920-processed-gene-0.2-mRNA-1	134	-	-	-	-	-	-
augustus-scaffold4421-size207238-processed-gene-1.2-mRNA-1	430	PREDICTED: uncharacterized protein LOC754317 [Strongylocentrotus purpuratus]	XP_001185162	5.54338e-26	72	110	194
augustus-scaffold3034-size298190-processed-gene-1.0-mRNA-1	600	PREDICTED: uncharacterized protein LOC100571097 [Acyrthosiphon pisum]	XP_003241645	3.75424e-59	107	145	226
augustus-scaffold39926-size8860-processed-gene-0.0-mRNA-1	77	-	-	-	-	-	-
augustus-scaffold1869776-size147-processed-gene-0.0-mRNA-1	45	-	-	-	-	-	-
augustus-scaffold2107138-size142-processed-gene-0.0-mRNA-1	35	-	-	-	-	-	-
augustus-scaffold3160814-size114-processed-gene-0.0-mRNA-1	37	-	-	-	-	-	-
augustus-scaffold6471-size124486-processed-gene-0.0-mRNA-1	255	-	-	-	-	-	-
augustus-scaffold2643401-size127-processed-gene-0.0-mRNA-1	38	hypothetical protein SINV_10194 [Solenopsis invicta]	EFZ10973	6.33531e-11	28	33	36
augustus-scaffold39-size2210837-processed-gene-6.1-mRNA-1	81	-	-	-	-	-	-
augustus-scaffold1623756-size151-processed-gene-0.0-mRNA-1	41	-	-	-	-	-	-
augustus-scaffold14451-size17269-processed-gene-0.0-mRNA-1	95	-	-	-	-	-	-
augustus-scaffold25495-size9260-processed-gene-0.0-mRNA-1	109	-	-	-	-	-	-
augustus-scaffold361-size949994-processed-gene-2.1-mRNA-1	468	hypothetical protein L798_04035 [Zootermopsis nevadensis]	KDR21244	4.1447e-88	155	221	352
augustus-scaffold4617-size390887-processed-gene-2.6-mRNA-1	93	-	-	-	-	-	-
augustus-scaffold10028-size43413-processed-gene-0.0-mRNA-1	175	-	-	-	-	-	-
augustus-scaffold20704-size24029-processed-gene-0.0-mRNA-1	37	-	-	-	-	-	-
augustus-scaffold5494-size159179-processed-gene-0.2-mRNA-1	589	PREDICTED: coagulation factor V-like [Hydra vulgaris]	XP_002155114	1.59833e-19	78	119	182
augustus-scaffold57899-size3396-processed-gene-0.0-mRNA-1	84	-	-	-	-	-	-
augustus-scaffold2705-size325694-processed-gene-0.0-mRNA-1	368	-	-	-	-	-	-
augustus-scaffold4046-size228511-processed-gene-1.0-mRNA-1	463	hypothetical protein L798_07501 [Zootermopsis nevadensis]	KDR17760	7.50922e-17	73	109	249
augustus-scaffold3649-size250211-processed-gene-1.1-mRNA-1	561	-	-	-	-	-	-
augustus-scaffold1340-size519212-processed-gene-4.0-mRNA-1	226	-	-	-	-	-	-
augustus-scaffold892-size908363-processed-gene-6.2-mRNA-1	139	-	-	-	-	-	-
augustus-scaffold600746-size239-processed-gene-0.0-mRNA-1	4	-	-	-	-	-	-
augustus-scaffold584-size769035-processed-gene-4.1-mRNA-1	88	-	-	-	-	-	-
augustus-scaffold6376-size125328-processed-gene-0.8-mRNA-1	125	-	-	-	-	-	-
augustus-scaffold19660-size11570-processed-gene-0.0-mRNA-1	121	-	-	-	-	-	-
augustus-scaffold4680-size196267-processed-gene-0.1-mRNA-1	88	-	-	-	-	-	-
augustus-scaffold819-size663509-processed-gene-5.0-mRNA-1	117	-	-	-	-	-	-
augustus-scaffold897-size639067-processed-gene-4.1-mRNA-1	242	-	-	-	-	-	-
augustus-scaffold3189943-size113-processed-gene-0.0-mRNA-1	29	-	-	-	-	-	-
augustus-scaffold1706-size448842-processed-gene-3.5-mRNA-1	102	PREDICTED: LOW QUALITY PROTEIN: eukaryotic translation initiation factor 3 subunit B [Papio anubis]	XP_009200773	7.23365e-44	70	88	102
augustus-scaffold533-size1149377-processed-gene-6.0-mRNA-1	221	-	-	-	-	-	-
augustus-scaffold22772-size16285-processed-gene-0.0-mRNA-1	70	-	-	-	-	-	-
augustus-scaffold15288-size18813-processed-gene-0.0-mRNA-1	462	PREDICTED: chorion protein S38 [Tribolium castaneum]	XP_976117	9.97615e-16	48	58	98
augustus-scaffold395609-size310-processed-gene-0.0-mRNA-1	103	-	-	-	-	-	-
augustus-scaffold194-size1142197-processed-gene-8.5-mRNA-1	139	hypothetical protein CAPTEDRAFT_95794 [Capitella teleta]	ELU00532	2.35607e-21	44	67	136
augustus-scaffold445042-size7679-processed-gene-0.0-mRNA-1	12	-	-	-	-	-	-
augustus-scaffold6513-size121826-processed-gene-0.2-mRNA-1	149	-	-	-	-	-	-
augustus-scaffold6554-size117848-processed-gene-0.2-mRNA-1	230	-	-	-	-	-	-
augustus-scaffold503582-size267-processed-gene-0.0-mRNA-1	4	-	-	-	-	-	-
augustus-scaffold17402-size21302-processed-gene-0.0-mRNA-1	73	-	-	-	-	-	-
augustus-scaffold4151-size219941-processed-gene-1.2-mRNA-1	71	-	-	-	-	-	-
maker-scaffold3953-size241435-augustus-gene-0.3-mRNA-1	119	mitotic checkpoint protein BUB3, putative [Pediculus humanus corporis]	XP_002431216	1.56581e-69	101	110	119
maker-scaffold454-size870616-augustus-gene-6.2-mRNA-1	403	28S ribosomal protein S29, mitochondrial [Zootermopsis nevadensis]	KDR19525	6.87487e-159	229	287	400
maker-scaffold84-size1489961-augustus-gene-8.2-mRNA-1	375	PREDICTED: actin-binding Rho-activating protein isoform X3 [Tribolium castaneum]	XP_008194291	1.06541e-24	67	88	159
augustus-scaffold531-size812438-processed-gene-0.0-mRNA-1	567	26-kDa lectin [Periplaneta americana]	BAA32800	1.20478e-42	76	113	185
maker-scaffold301-size1419381-augustus-gene-12.9-mRNA-1	200	PREDICTED: CAP-Gly domain-containing linker protein 1-like isoform X14 [Apis mellifera]	XP_006560518	1.05686e-35	70	85	129
augustus-scaffold5896-size141044-processed-gene-0.0-mRNA-1	265	Plasma kallikrein [Zootermopsis nevadensis]	KDR09772	1.14351e-121	165	203	260
maker-scaffold9263-size54682-augustus-gene-0.2-mRNA-1	228	Peroxisome assembly factor 1 [Zootermopsis nevadensis]	KDR23620	1.95233e-24	54	87	157
maker-scaffold2818-size314507-augustus-gene-0.2-mRNA-1	301	Transmembrane and coiled-coil domains protein 1 [Zootermopsis nevadensis]	KDR19652	4.04811e-145	225	248	284
maker-scaffold2005-size415152-augustus-gene-3.3-mRNA-1	305	-	-	-	-	-	-
maker-scaffold6790-size111590-augustus-gene-0.2-mRNA-1	590	PREDICTED: serine protease 27-like [Neolamprologus brichardi]	XP_006805390	1.20885e-44	100	147	270
maker-scaffold2925-size303882-augustus-gene-1.7-mRNA-1	160	Centromere protein S [Zootermopsis nevadensis]	KDR15492	1.32383e-17	36	53	65
maker-scaffold555-size790105-augustus-gene-1.1-mRNA-1	265	PREDICTED: uncharacterized protein LOC101738727 [Bombyx mori]	XP_004933637	2.19231e-29	77	113	226
maker-scaffold1258-size535493-augustus-gene-3.3-mRNA-1	231	PREDICTED: uncharacterized protein LOC103576185 [Microplitis demolitor]	XP_008554514	1.00563e-67	110	160	241
maker-scaffold1807-size575132-augustus-gene-4.6-mRNA-1	139	Trafficking protein particle complex subunit 2-like protein [Zootermopsis nevadensis]	KDR18458	1.89591e-83	119	130	138
maker-scaffold15573-size16385-augustus-gene-0.2-mRNA-1	220	hypothetical protein L798_05050 [Zootermopsis nevadensis]	KDR20265	4.05259e-78	120	160	212
maker-scaffold854-size652873-augustus-gene-1.2-mRNA-1	322	Hemocytin, partial [Zootermopsis nevadensis]	KDR23192	8.84998e-08	52	79	188
maker-scaffold7114-size100933-augustus-gene-0.1-mRNA-1	289	Dehydrogenase/reductase SDR family member 11 [Zootermopsis nevadensis]	KDR14277	2.57533e-106	158	196	274
maker-scaffold2987-size298359-augustus-gene-1.9-mRNA-1	449	Techylectin-5B [Zootermopsis nevadensis]	KDR18776	3.96162e-10	39	46	78
maker-scaffold1686-size463981-augustus-gene-3.7-mRNA-1	525	hypothetical protein EAI_11719 [Harpegnathos saltator]	EFN79136	1.47614e-08	34	63	133
augustus-scaffold6758-size112048-processed-gene-0.0-mRNA-1	372	Aprataxin and PNK-like factor [Zootermopsis nevadensis]	KDR22686	1.00105e-12	75	106	233
augustus-scaffold1152-size562938-processed-gene-4.4-mRNA-1	157	-	-	-	-	-	-
augustus-scaffold1035537-size163-processed-gene-0.0-mRNA-1	46	-	-	-	-	-	-
augustus-scaffold1100895-size153-processed-gene-0.0-mRNA-1	51	-	-	-	-	-	-
augustus-scaffold827388-size193-processed-gene-0.0-mRNA-1	48	-	-	-	-	-	-
augustus-scaffold49215-size4883-processed-gene-0.0-mRNA-1	130	threonine dehydrogenase, putative [Pediculus humanus corporis]	XP_002427988	4.15186e-80	117	125	129
augustus-scaffold66-size1598342-processed-gene-9.2-mRNA-1	100	-	-	-	-	-	-
augustus-scaffold1876889-size147-processed-gene-0.0-mRNA-1	42	-	-	-	-	-	-
augustus-scaffold51425-size4689-processed-gene-0.0-mRNA-1	75	-	-	-	-	-	-
augustus-scaffold3169-size283435-processed-gene-0.1-mRNA-1	107	extensin-like protein:NEAr transporter [Photobacterium damselae]	WP_005306748	5.06958e-09	28	42	51
augustus-scaffold2984-size299783-processed-gene-1.1-mRNA-1	79	-	-	-	-	-	-
augustus-scaffold28136-size8251-processed-gene-0.0-mRNA-1	83	-	-	-	-	-	-
augustus-scaffold1394-size748491-processed-gene-6.2-mRNA-1	232	-	-	-	-	-	-
augustus-scaffold2261-size374035-processed-gene-1.3-mRNA-1	121	Hypothetical protein CBG07099 [Caenorhabditis briggsae]	XP_002632228	5.85428e-08	28	43	60
augustus-scaffold118383-size1074-processed-gene-0.0-mRNA-1	32	-	-	-	-	-	-
augustus-scaffold14619-size28664-processed-gene-0.0-mRNA-1	69	-	-	-	-	-	-
augustus-scaffold982-size604138-processed-gene-0.0-mRNA-1	133	-	-	-	-	-	-
augustus-scaffold1469936-size151-processed-gene-0.0-mRNA-1	24	-	-	-	-	-	-
augustus-scaffold922953-size181-processed-gene-0.0-mRNA-1	60	hypothetical protein EAI_05148 [Harpegnathos saltator]	EFN82202	1.06116e-08	44	44	56
augustus-scaffold120-size1377678-processed-gene-4.0-mRNA-1	931	E3 ubiquitin-protein ligase mind-bomb [Zootermopsis nevadensis]	KDR15200	0	409	418	426
augustus-scaffold575351-size246-processed-gene-0.0-mRNA-1	73	-	-	-	-	-	-
augustus-scaffold3191594-size113-processed-gene-0.0-mRNA-1	29	-	-	-	-	-	-
augustus-scaffold1976-size411472-processed-gene-3.4-mRNA-1	97	-	-	-	-	-	-
augustus-scaffold130-size1337669-processed-gene-12.0-mRNA-1	230	PREDICTED: pickpocket protein 28-like [Tribolium castaneum]	XP_972346	9.7722e-63	105	148	232
augustus-scaffold49282-size4871-processed-gene-0.0-mRNA-1	93	-	-	-	-	-	-
augustus-scaffold43-size1732329-processed-gene-14.5-mRNA-1	123	-	-	-	-	-	-
augustus-scaffold6494-size242120-processed-gene-0.0-mRNA-1	47	-	-	-	-	-	-
augustus-scaffold3181-size283127-processed-gene-1.5-mRNA-1	140	-	-	-	-	-	-
augustus-scaffold441044-size290-processed-gene-0.0-mRNA-1	65	-	-	-	-	-	-
augustus-scaffold2685-size328707-processed-gene-0.3-mRNA-1	152	-	-	-	-	-	-
augustus-scaffold1191-size550268-processed-gene-4.1-mRNA-1	133	-	-	-	-	-	-
augustus-scaffold2505-size345961-processed-gene-2.2-mRNA-1	99	-	-	-	-	-	-
augustus-scaffold218-size1199926-processed-gene-10.3-mRNA-1	103	-	-	-	-	-	-
augustus-scaffold734-size1099370-processed-gene-8.0-mRNA-1	160	-	-	-	-	-	-
augustus-scaffold290509-size403-processed-gene-0.0-mRNA-1	85	-	-	-	-	-	-
augustus-scaffold900526-size184-processed-gene-0.0-mRNA-1	61	Immunoglobulin G-binding protein A, partial [Buceros rhinoceros silvestris]	KFO91104	2.59546e-08	38	45	61
augustus-scaffold272-size1187267-processed-gene-6.0-mRNA-1	171	PREDICTED: ribonucleoprotein PTB-binding 1-like isoform X2 [Acyrthosiphon pisum]	XP_003245909	5.3133e-35	61	80	100
augustus-scaffold10377-size37607-processed-gene-0.1-mRNA-1	242	3-oxoacyl-[acyl-carrier-protein]	KDR07531	1.88519e-87	131	164	197
augustus-scaffold578278-size245-processed-gene-0.0-mRNA-1	40	-	-	-	-	-	-
augustus-scaffold180459-size659-processed-gene-0.1-mRNA-1	99	-	-	-	-	-	-
augustus-scaffold54756-size4398-processed-gene-0.0-mRNA-1	110	hypothetical protein YQE_08141, partial [Dendroctonus ponderosae]	ENN75366	5.36299e-48	87	95	111
augustus-scaffold606571-size237-processed-gene-0.0-mRNA-1	61	-	-	-	-	-	-
augustus-scaffold874-size639934-processed-gene-5.2-mRNA-1	110	-	-	-	-	-	-
augustus-scaffold70866-size2128-processed-gene-0.0-mRNA-1	35	-	-	-	-	-	-
augustus-scaffold1530578-size151-processed-gene-0.0-mRNA-1	32	-	-	-	-	-	-
augustus-scaffold2170-size382044-processed-gene-0.7-mRNA-1	70	-	-	-	-	-	-
augustus-scaffold516-size826350-processed-gene-4.2-mRNA-1	118	-	-	-	-	-	-
augustus-scaffold680-size715670-processed-gene-4.3-mRNA-1	114	-	-	-	-	-	-
augustus-scaffold4670-size193494-processed-gene-0.0-mRNA-1	156	-	-	-	-	-	-
augustus-scaffold4559-size198095-processed-gene-0.2-mRNA-1	746	-	-	-	-	-	-
augustus-scaffold5400-size163070-processed-gene-0.1-mRNA-1	143	-	-	-	-	-	-
augustus-scaffold2989-size299667-processed-gene-1.0-mRNA-1	288	hypothetical protein D910_09323 [Dendroctonus ponderosae]	ERL92001	9.59134e-20	46	48	49
augustus-scaffold3464-size261353-processed-gene-0.0-mRNA-1	127	-	-	-	-	-	-
augustus-scaffold10245-size39555-processed-gene-0.0-mRNA-1	86	-	-	-	-	-	-
augustus-scaffold1637-size824508-processed-gene-6.0-mRNA-1	89	-	-	-	-	-	-
augustus-scaffold2776773-size123-processed-gene-0.0-mRNA-1	25	-	-	-	-	-	-
augustus-scaffold4354-size209148-processed-gene-1.4-mRNA-1	72	-	-	-	-	-	-
augustus-scaffold436250-size292-processed-gene-0.0-mRNA-1	43	-	-	-	-	-	-
augustus-scaffold2521-size347700-processed-gene-2.0-mRNA-1	94	-	-	-	-	-	-
augustus-scaffold1829279-size148-processed-gene-0.0-mRNA-1	27	-	-	-	-	-	-
augustus-scaffold736-size696701-processed-gene-4.1-mRNA-1	193	-	-	-	-	-	-
augustus-scaffold6425-size123511-processed-gene-0.1-mRNA-1	133	-	-	-	-	-	-
augustus-scaffold1028383-size165-processed-gene-0.0-mRNA-1	47	-	-	-	-	-	-
augustus-scaffold37869-size5874-processed-gene-0.0-mRNA-1	101	-	-	-	-	-	-
augustus-scaffold77137-size1855-processed-gene-0.0-mRNA-1	23	-	-	-	-	-	-
augustus-scaffold14-size2124860-processed-gene-18.0-mRNA-1	573	-	-	-	-	-	-
augustus-scaffold6980-size104085-processed-gene-0.2-mRNA-1	572	Hexosaminidase domain-containing protein [Zootermopsis nevadensis]	KDR23005	0	353	399	460
augustus-scaffold68917-size8655-processed-gene-0.0-mRNA-1	40	-	-	-	-	-	-
augustus-scaffold6332-size126833-processed-gene-0.0-mRNA-1	154	-	-	-	-	-	-
augustus-scaffold675-size719108-processed-gene-2.1-mRNA-1	103	-	-	-	-	-	-
augustus-scaffold8049-size80821-processed-gene-0.0-mRNA-1	271	-	-	-	-	-	-
augustus-scaffold495630-size270-processed-gene-0.0-mRNA-1	88	-	-	-	-	-	-
augustus-scaffold697091-size215-processed-gene-0.0-mRNA-1	43	-	-	-	-	-	-
augustus-scaffold305522-size385-processed-gene-0.0-mRNA-1	34	-	-	-	-	-	-
augustus-scaffold104960-size7610-processed-gene-0.1-mRNA-1	39	-	-	-	-	-	-
augustus-scaffold3194775-size113-processed-gene-0.0-mRNA-1	28	-	-	-	-	-	-
augustus-scaffold1731530-size150-processed-gene-0.0-mRNA-1	37	histone [Giardia intestinalis]	ABE01394	2.93589e-16	37	37	37
augustus-scaffold957105-size177-processed-gene-0.0-mRNA-1	41	-	-	-	-	-	-
augustus-scaffold249372-size464-processed-gene-0.0-mRNA-1	78	PREDICTED: probable ATP-dependent RNA helicase DDX27 [Tribolium castaneum]	XP_008195091	1.3035e-36	63	68	71
augustus-scaffold4651-size235924-processed-gene-1.1-mRNA-1	235	-	-	-	-	-	-
augustus-scaffold10519-size36326-processed-gene-0.0-mRNA-1	361	hypothetical protein X975_00160, partial [Stegodyphus mimosarum]	KFM74248	1.0869e-27	59	64	81
augustus-scaffold40405-size13126-processed-gene-0.0-mRNA-1	90	-	-	-	-	-	-
augustus-scaffold1153-size560141-processed-gene-4.0-mRNA-1	139	unnamed protein product [Oncorhynchus mykiss]	CDQ94591	3.25591e-14	49	67	123
augustus-scaffold65828-size9666-processed-gene-0.0-mRNA-1	99	PREDICTED: jmjC domain-containing histone demethylation protein 1-like [Nasonia vitripennis]	XP_001606028	3.48813e-40	71	79	99
augustus-scaffold6703-size116462-processed-gene-0.0-mRNA-1	98	hypothetical protein SINV_12670 [Solenopsis invicta]	EFZ09462	1.46504e-46	82	91	98
augustus-scaffold20411-size11438-processed-gene-0.3-mRNA-1	233	PREDICTED: RNA-directed DNA polymerase from mobile element jockey-like [Acyrthosiphon pisum]	XP_008185317	2.42767e-18	65	101	210
augustus-scaffold1493-size486132-processed-gene-1.1-mRNA-1	95	-	-	-	-	-	-
augustus-scaffold260230-size446-processed-gene-0.0-mRNA-1	135	-	-	-	-	-	-
augustus-scaffold389-size1115929-processed-gene-3.4-mRNA-1	120	-	-	-	-	-	-
augustus-scaffold26065-size14581-processed-gene-0.0-mRNA-1	78	Pikachurin, partial [Zootermopsis nevadensis]	KDR12352	1.02783e-27	51	57	62
augustus-scaffold97706-size8540-processed-gene-0.0-mRNA-1	47	phosphogluconate dehydrogenase, partial [Eudonia spenceri]	AGB89154	3.13749e-11	27	30	32
augustus-scaffold2317734-size138-processed-gene-0.0-mRNA-1	46	Immunoglobulin G-binding protein A, partial [Corvus brachyrhynchos]	KFO52993	9.45539e-08	37	40	46
augustus-scaffold990409-size172-processed-gene-0.0-mRNA-1	57	-	-	-	-	-	-
augustus-scaffold7265-size220815-processed-gene-1.7-mRNA-1	177	-	-	-	-	-	-
augustus-scaffold3048-size311150-processed-gene-2.0-mRNA-1	264	PREDICTED: Kv channel-interacting protein 2-like [Acyrthosiphon pisum]	XP_001947995	3.19291e-30	53	59	66
augustus-scaffold4778-size188032-processed-gene-0.5-mRNA-1	122	-	-	-	-	-	-
augustus-scaffold1708114-size151-processed-gene-0.0-mRNA-1	25	-	-	-	-	-	-
augustus-scaffold12522-size25980-processed-gene-0.0-mRNA-1	78	-	-	-	-	-	-
augustus-scaffold1701-size450670-processed-gene-0.0-mRNA-1	206	-	-	-	-	-	-
augustus-scaffold387518-size316-processed-gene-0.0-mRNA-1	21	-	-	-	-	-	-
augustus-scaffold296126-size396-processed-gene-0.0-mRNA-1	125	-	-	-	-	-	-
augustus-scaffold4708-size191312-processed-gene-0.3-mRNA-1	156	-	-	-	-	-	-
augustus-scaffold61529-size9568-processed-gene-0.1-mRNA-1	68	-	-	-	-	-	-
augustus-scaffold1292-size529619-processed-gene-3.0-mRNA-1	320	-	-	-	-	-	-
augustus-scaffold1915567-size146-processed-gene-0.0-mRNA-1	17	-	-	-	-	-	-
augustus-scaffold4645-size195642-processed-gene-0.4-mRNA-1	90	-	-	-	-	-	-
augustus-scaffold95518-size1399-processed-gene-0.0-mRNA-1	21	-	-	-	-	-	-
augustus-scaffold2725375-size125-processed-gene-0.0-mRNA-1	23	-	-	-	-	-	-
augustus-scaffold9574-size48686-processed-gene-0.0-mRNA-1	113	-	-	-	-	-	-
augustus-scaffold30950-size18143-processed-gene-0.0-mRNA-1	189	-	-	-	-	-	-
augustus-scaffold20063-size12113-processed-gene-0.0-mRNA-1	34	-	-	-	-	-	-
augustus-scaffold1338339-size151-processed-gene-0.0-mRNA-1	33	GI17569 [Drosophila mojavensis]	XP_002012692	5.0778e-15	33	33	33
augustus-scaffold1008705-size168-processed-gene-0.0-mRNA-1	18	-	-	-	-	-	-
augustus-scaffold1110273-size152-processed-gene-0.0-mRNA-1	42	type III restriction endonuclease subunit M [Neisseria meningitidis]	WP_014581039	7.59328e-10	31	31	39
augustus-scaffold1350-size519539-processed-gene-4.2-mRNA-1	132	-	-	-	-	-	-
augustus-scaffold186-size1180337-processed-gene-7.1-mRNA-1	89	-	-	-	-	-	-
augustus-scaffold57038-size3892-processed-gene-0.0-mRNA-1	206	-	-	-	-	-	-
augustus-scaffold5441-size161240-processed-gene-0.2-mRNA-1	127	-	-	-	-	-	-
augustus-scaffold1377508-size151-processed-gene-0.0-mRNA-1	20	-	-	-	-	-	-
augustus-scaffold88305-size9098-processed-gene-0.0-mRNA-1	68	-	-	-	-	-	-
augustus-scaffold8618-size66642-processed-gene-0.0-mRNA-1	89	hypothetical protein X975_17117, partial [Stegodyphus mimosarum]	KFM58189	2.95485e-14	32	44	62
augustus-scaffold854-size652873-processed-gene-5.2-mRNA-1	212	Nose resistant to fluoxetine protein 6 [Harpegnathos saltator]	EFN89881	2.72906e-22	58	79	130
augustus-scaffold715952-size211-processed-gene-0.0-mRNA-1	23	-	-	-	-	-	-
augustus-scaffold13011-size29713-processed-gene-0.0-mRNA-1	134	Phosphatidylinositol 4-kinase beta [Zootermopsis nevadensis]	KDR09872	2.00752e-23	66	76	116
augustus-scaffold3034-size298190-processed-gene-1.1-mRNA-1	202	hypothetical protein TcasGA2_TC004166 [Tribolium castaneum]	EFA12640	1.07174e-09	28	42	67
augustus-scaffold5019-size177157-processed-gene-0.1-mRNA-1	617	Titin [Zootermopsis nevadensis]	KDR21735	2.08352e-26	90	133	254
augustus-scaffold2643083-size127-processed-gene-0.0-mRNA-1	25	-	-	-	-	-	-
augustus-scaffold173747-size696-processed-gene-0.0-mRNA-1	165	-	-	-	-	-	-
augustus-scaffold763302-size203-processed-gene-0.0-mRNA-1	56	-	-	-	-	-	-
augustus-scaffold1756228-size150-processed-gene-0.0-mRNA-1	31	-	-	-	-	-	-
augustus-scaffold2975027-size118-processed-gene-0.0-mRNA-1	38	-	-	-	-	-	-
augustus-scaffold39-size2210837-processed-gene-8.0-mRNA-1	191	-	-	-	-	-	-
augustus-scaffold1775231-size149-processed-gene-0.0-mRNA-1	39	-	-	-	-	-	-
augustus-scaffold2289-size369214-processed-gene-1.0-mRNA-1	428	-	-	-	-	-	-
augustus-scaffold25495-size9260-processed-gene-0.2-mRNA-1	896	-	-	-	-	-	-
augustus-scaffold361-size949994-processed-gene-2.2-mRNA-1	438	PREDICTED: MORN repeat-containing protein 3-like [Bombyx mori]	XP_004930389	1.06907e-54	104	152	277
augustus-scaffold4617-size390887-processed-gene-2.1-mRNA-1	458	-	-	-	-	-	-
augustus-scaffold10028-size43413-processed-gene-0.2-mRNA-1	205	-	-	-	-	-	-
augustus-scaffold19102-size12311-processed-gene-0.0-mRNA-1	90	hypothetical protein L798_13128 [Zootermopsis nevadensis]	KDR12902	6.68808e-09	28	37	56
augustus-scaffold1401921-size151-processed-gene-0.0-mRNA-1	10	-	-	-	-	-	-
augustus-scaffold111298-size1156-processed-gene-0.0-mRNA-1	46	Rab proteins geranylgeranyltransferase component A 1 [Zootermopsis nevadensis]	KDR09526	7.14645e-16	34	38	44
augustus-scaffold2705-size325694-processed-gene-1.2-mRNA-1	94	-	-	-	-	-	-
augustus-scaffold4425-size210430-processed-gene-0.0-mRNA-1	88	-	-	-	-	-	-
augustus-scaffold3649-size250211-processed-gene-1.0-mRNA-1	406	neuropeptide GPCR B4 [Nilaparvata lugens]	BAO01104	6.15254e-38	73	90	132
augustus-scaffold1340-size519212-processed-gene-4.2-mRNA-1	174	-	-	-	-	-	-
augustus-scaffold892-size908363-processed-gene-6.3-mRNA-1	97	-	-	-	-	-	-
augustus-scaffold75654-size1955-processed-gene-0.0-mRNA-1	26	-	-	-	-	-	-
augustus-scaffold584-size769035-processed-gene-4.2-mRNA-1	76	-	-	-	-	-	-
augustus-scaffold6376-size125328-processed-gene-0.6-mRNA-1	97	-	-	-	-	-	-
augustus-scaffold3486875-size108-processed-gene-0.0-mRNA-1	12	-	-	-	-	-	-
augustus-scaffold23197-size9944-processed-gene-0.0-mRNA-1	93	-	-	-	-	-	-
augustus-scaffold819-size663509-processed-gene-5.1-mRNA-1	97	-	-	-	-	-	-
augustus-scaffold897-size639067-processed-gene-4.3-mRNA-1	88	-	-	-	-	-	-
augustus-scaffold62030-size2816-processed-gene-0.0-mRNA-1	45	-	-	-	-	-	-
augustus-scaffold1706-size448842-processed-gene-3.3-mRNA-1	79	-	-	-	-	-	-
augustus-scaffold533-size1149377-processed-gene-6.1-mRNA-1	78	-	-	-	-	-	-
augustus-scaffold135266-size927-processed-gene-0.0-mRNA-1	40	-	-	-	-	-	-
augustus-scaffold17991-size13208-processed-gene-0.0-mRNA-1	206	-	-	-	-	-	-
augustus-scaffold2109414-size142-processed-gene-0.0-mRNA-1	35	-	-	-	-	-	-
augustus-scaffold194-size1142197-processed-gene-8.6-mRNA-1	119	-	-	-	-	-	-
augustus-scaffold11606-size39833-processed-gene-0.0-mRNA-1	94	-	-	-	-	-	-
augustus-scaffold6513-size121826-processed-gene-0.1-mRNA-1	147	-	-	-	-	-	-
augustus-scaffold6554-size117848-processed-gene-0.1-mRNA-1	81	-	-	-	-	-	-
augustus-scaffold1133425-size151-processed-gene-0.0-mRNA-1	41	-	-	-	-	-	-
augustus-scaffold609-size951319-processed-gene-3.1-mRNA-1	104	-	-	-	-	-	-
augustus-scaffold4151-size219941-processed-gene-1.1-mRNA-1	128	-	-	-	-	-	-
maker-scaffold1814-size438893-augustus-gene-2.1-mRNA-1	677	Arginyl-tRNA--protein transferase 1 [Acromyrmex echinatior]	EGI68951	4.25709e-96	171	233	376
maker-scaffold454-size870616-augustus-gene-6.1-mRNA-1	229	GTP-binding protein Rit1 [Zootermopsis nevadensis]	KDR11212	8.09901e-113	174	184	234
maker-scaffold84-size1489961-augustus-gene-9.1-mRNA-1	743	tyrosine-protein phosphatase corkscrew, putative [Pediculus humanus corporis]	XP_002430772	2.07727e-19	49	71	101
maker-scaffold531-size812438-augustus-gene-1.7-mRNA-1	347	BTB/POZ domain-containing protein KCTD9 [Zootermopsis nevadensis]	KDR23553	0	274	304	333
maker-scaffold301-size1419381-augustus-gene-13.5-mRNA-1	116	DNA-directed RNA polymerase II subunit RPB11 [Zootermopsis nevadensis]	KDR21907	6.57286e-70	107	114	117
maker-scaffold18827-size33305-augustus-gene-0.2-mRNA-1	307	hypothetical protein KGM_12691 [Danaus plexippus]	EHJ65492	1.43559e-30	80	101	156
augustus-scaffold19974-size17523-processed-gene-0.0-mRNA-1	131	RecName: Full=Cytochrome P450 6k1; AltName: Full=CYPVIK1 [Blattella germanica]	Q964R0	7.73534e-22	42	73	121
maker-scaffold2818-size314507-augustus-gene-0.1-mRNA-1	271	Transmembrane and coiled-coil domains protein 1 [Zootermopsis nevadensis]	KDR19652	1.0058e-107	177	199	268
maker-scaffold1388-size508712-augustus-gene-3.3-mRNA-1	157	PREDICTED: neuroligin-4, Y-linked-like [Acyrthosiphon pisum]	XP_008181564	1.27151e-48	81	91	121
maker-scaffold11612-size26833-augustus-gene-0.2-mRNA-1	136	Hydroxyacid oxidase 1 [Zootermopsis nevadensis]	KDR24426	1.36612e-56	91	107	135
maker-scaffold2925-size303882-augustus-gene-2.1-mRNA-1	625	Protein deadpan [Zootermopsis nevadensis]	KDR07937	1.00209e-87	154	185	241
maker-scaffold555-size790105-augustus-gene-1.2-mRNA-1	131	hypothetical protein L798_03171 [Zootermopsis nevadensis]	KDR21395	1.8966e-29	65	82	158
maker-scaffold1258-size535493-augustus-gene-3.4-mRNA-1	223	-	-	-	-	-	-
maker-scaffold1807-size575132-augustus-gene-4.5-mRNA-1	266	TPA_exp: chymotrypsin 1 [Locusta migratoria]	DAA64576	5.84339e-38	89	125	236
maker-scaffold2877-size307340-augustus-gene-1.3-mRNA-1	250	hypothetical protein L798_11452 [Zootermopsis nevadensis]	KDR14680	9.71973e-145	195	221	250
maker-scaffold854-size652873-augustus-gene-3.2-mRNA-1	179	hypothetical protein SINV_04407 [Solenopsis invicta]	EFZ15209	7.60265e-34	69	91	145
maker-scaffold207-size1178031-augustus-gene-1.4-mRNA-1	331	hypothetical protein L798_12770 [Zootermopsis nevadensis]	KDR22638	3.2309e-39	78	81	90
maker-scaffold4704-size192340-augustus-gene-0.3-mRNA-1	418	Vacuolar protein sorting-associated protein 4A [Zootermopsis nevadensis]	KDR22866	0	337	357	394
maker-scaffold1686-size463981-augustus-gene-3.9-mRNA-1	831	Poly(ADP-ribose) polymerase catalytic domain protein [Necator americanus]	ETN76058	1.69089e-143	298	437	830
maker-scaffold1745-size444968-augustus-gene-1.1-mRNA-1	285	Serine/threonine-protein kinase Nek7 [Zootermopsis nevadensis]	KDR16342	0	244	263	282
maker-scaffold5392-size161798-augustus-gene-0.4-mRNA-1	250	-	-	-	-	-	-
augustus-scaffold2098652-size142-processed-gene-0.0-mRNA-1	20	-	-	-	-	-	-
augustus-scaffold1768-size439742-processed-gene-2.0-mRNA-1	168	-	-	-	-	-	-
augustus-scaffold13558-size21963-processed-gene-0.0-mRNA-1	11	-	-	-	-	-	-
augustus-scaffold1144607-size151-processed-gene-0.0-mRNA-1	41	-	-	-	-	-	-
augustus-scaffold66-size1598342-processed-gene-9.1-mRNA-1	299	-	-	-	-	-	-
augustus-scaffold543138-size255-processed-gene-0.0-mRNA-1	37	-	-	-	-	-	-
augustus-scaffold293868-size400-processed-gene-0.0-mRNA-1	78	-	-	-	-	-	-
augustus-scaffold3169-size283435-processed-gene-1.1-mRNA-1	596	PREDICTED: nuclear pore complex-interacting protein-like 3-like [Dasypus novemcinctus]	XP_004464804	1.23922e-18	55	87	200
augustus-scaffold2984-size299783-processed-gene-1.3-mRNA-1	73	-	-	-	-	-	-
augustus-scaffold5195-size178833-processed-gene-0.1-mRNA-1	161	-	-	-	-	-	-
augustus-scaffold1394-size748491-processed-gene-6.0-mRNA-1	162	-	-	-	-	-	-
augustus-scaffold2261-size374035-processed-gene-1.15-mRNA-1	106	Histone acetyltransferase MYST3 [Macaca fascicularis]	EHH64134	1.63428e-11	33	46	75
augustus-scaffold899935-size184-processed-gene-0.0-mRNA-1	41	-	-	-	-	-	-
augustus-scaffold7108-size101258-processed-gene-0.0-mRNA-1	136	-	-	-	-	-	-
augustus-scaffold982-size604138-processed-gene-0.2-mRNA-1	59	-	-	-	-	-	-
augustus-scaffold208099-size561-processed-gene-0.0-mRNA-1	90	-	-	-	-	-	-
augustus-scaffold583719-size243-processed-gene-0.0-mRNA-1	46	-	-	-	-	-	-
augustus-scaffold120-size1377678-processed-gene-5.1-mRNA-1	173	-	-	-	-	-	-
augustus-scaffold5758-size147572-processed-gene-0.0-mRNA-1	74	-	-	-	-	-	-
augustus-scaffold9984-size42637-processed-gene-0.0-mRNA-1	52	-	-	-	-	-	-
augustus-scaffold1976-size411472-processed-gene-3.0-mRNA-1	78	-	-	-	-	-	-
augustus-scaffold130-size1337669-processed-gene-12.2-mRNA-1	184	PREDICTED: pickpocket protein 28-like [Ceratitis capitata]	XP_004519948	4.21078e-36	68	102	156
augustus-scaffold586225-size243-processed-gene-0.0-mRNA-1	70	-	-	-	-	-	-
augustus-scaffold43-size1732329-processed-gene-14.2-mRNA-1	74	-	-	-	-	-	-
augustus-scaffold6494-size242120-processed-gene-1.1-mRNA-1	155	-	-	-	-	-	-
augustus-scaffold3181-size283127-processed-gene-1.1-mRNA-1	139	-	-	-	-	-	-
augustus-scaffold92522-size1454-processed-gene-0.0-mRNA-1	29	-	-	-	-	-	-
augustus-scaffold2685-size328707-processed-gene-2.2-mRNA-1	277	hypothetical protein L798_13523, partial [Zootermopsis nevadensis]	KDR12516	4.58822e-46	81	90	96
augustus-scaffold1191-size550268-processed-gene-4.2-mRNA-1	85	-	-	-	-	-	-
augustus-scaffold2505-size345961-processed-gene-2.3-mRNA-1	67	-	-	-	-	-	-
augustus-scaffold214974-size7752-processed-gene-0.0-mRNA-1	20	-	-	-	-	-	-
augustus-scaffold734-size1099370-processed-gene-9.1-mRNA-1	402	PREDICTED: LOW QUALITY PROTEIN: dynein heavy chain 17, axonemal [Tupaia chinensis]	XP_006145975	1.46612e-34	114	163	261
augustus-scaffold130320-size964-processed-gene-0.0-mRNA-1	84	-	-	-	-	-	-
augustus-scaffold1307994-size151-processed-gene-0.0-mRNA-1	33	-	-	-	-	-	-
augustus-scaffold272-size1187267-processed-gene-6.2-mRNA-1	171	-	-	-	-	-	-
augustus-scaffold623695-size232-processed-gene-0.0-mRNA-1	41	-	-	-	-	-	-
augustus-scaffold3531078-size107-processed-gene-0.0-mRNA-1	10	-	-	-	-	-	-
augustus-scaffold180459-size659-processed-gene-0.0-mRNA-1	85	-	-	-	-	-	-
augustus-scaffold320679-size369-processed-gene-0.0-mRNA-1	58	-	-	-	-	-	-
augustus-scaffold734511-size208-processed-gene-0.0-mRNA-1	45	-	-	-	-	-	-
augustus-scaffold874-size639934-processed-gene-5.3-mRNA-1	110	-	-	-	-	-	-
augustus-scaffold15480-size16364-processed-gene-0.0-mRNA-1	137	hypothetical protein SINV_13167 [Solenopsis invicta]	EFZ11670	1.36173e-75	107	124	137
augustus-scaffold618550-size234-processed-gene-0.0-mRNA-1	16	-	-	-	-	-	-
augustus-scaffold2170-size382044-processed-gene-1.1-mRNA-1	159	-	-	-	-	-	-
augustus-scaffold516-size826350-processed-gene-5.0-mRNA-1	85	-	-	-	-	-	-
augustus-scaffold680-size715670-processed-gene-4.5-mRNA-1	104	hypothetical protein BRAFLDRAFT_199004 [Branchiostoma floridae]	XP_002602406	5.44735e-09	30	47	87
augustus-scaffold4670-size193494-processed-gene-0.1-mRNA-1	108	-	-	-	-	-	-
augustus-scaffold4559-size198095-processed-gene-0.3-mRNA-1	226	-	-	-	-	-	-
augustus-scaffold5400-size163070-processed-gene-0.0-mRNA-1	136	-	-	-	-	-	-
augustus-scaffold2989-size299667-processed-gene-1.1-mRNA-1	212	hypothetical protein D910_09323 [Dendroctonus ponderosae]	ERL92001	1.25475e-70	126	137	179
augustus-scaffold3464-size261353-processed-gene-1.0-mRNA-1	325	-	-	-	-	-	-
augustus-scaffold10245-size39555-processed-gene-0.1-mRNA-1	113	-	-	-	-	-	-
augustus-scaffold1637-size824508-processed-gene-7.0-mRNA-1	85	hypothetical protein X777_06973 [Cerapachys biroi]	EZA53575	5.54704e-11	34	45	79
augustus-scaffold245055-size472-processed-gene-0.0-mRNA-1	74	-	-	-	-	-	-
augustus-scaffold4354-size209148-processed-gene-1.5-mRNA-1	123	-	-	-	-	-	-
augustus-scaffold26495-size13027-processed-gene-0.0-mRNA-1	187	-	-	-	-	-	-
augustus-scaffold2521-size347700-processed-gene-2.3-mRNA-1	87	-	-	-	-	-	-
augustus-scaffold9095-size57528-processed-gene-0.0-mRNA-1	148	-	-	-	-	-	-
augustus-scaffold736-size696701-processed-gene-4.0-mRNA-1	68	tubulin beta 2C [Homo sapiens]	ABO65085	5.8951e-29	49	51	60
augustus-scaffold6425-size123511-processed-gene-0.2-mRNA-1	74	-	-	-	-	-	-
augustus-scaffold4040-size227895-processed-gene-0.1-mRNA-1	83	-	-	-	-	-	-
augustus-scaffold1422539-size151-processed-gene-0.0-mRNA-1	42	-	-	-	-	-	-
augustus-scaffold41919-size9061-processed-gene-0.0-mRNA-1	99	-	-	-	-	-	-
augustus-scaffold14-size2124860-processed-gene-18.1-mRNA-1	89	-	-	-	-	-	-
augustus-scaffold6980-size104085-processed-gene-0.1-mRNA-1	119	Hexosaminidase domain-containing protein [Zootermopsis nevadensis]	KDR23005	1.57103e-55	91	106	120
augustus-scaffold6174-size131652-processed-gene-0.0-mRNA-1	123	PREDICTED: jerky protein homolog-like [Acyrthosiphon pisum]	XP_001944491	4.35709e-23	56	83	124
augustus-scaffold1418002-size151-processed-gene-0.0-mRNA-1	23	-	-	-	-	-	-
augustus-scaffold675-size719108-processed-gene-2.0-mRNA-1	76	-	-	-	-	-	-
augustus-scaffold8049-size80821-processed-gene-0.1-mRNA-1	387	-	-	-	-	-	-
augustus-scaffold690112-size216-processed-gene-0.0-mRNA-1	50	-	-	-	-	-	-
augustus-scaffold30426-size7103-processed-gene-0.0-mRNA-1	85	Peptidyl-prolyl cis-trans isomerase-like 4 [Zootermopsis nevadensis]	KDR10189	4.55184e-37	66	76	83
augustus-scaffold4103053-size100-processed-gene-0.0-mRNA-1	32	-	-	-	-	-	-
augustus-scaffold3936287-size102-processed-gene-0.0-mRNA-1	20	-	-	-	-	-	-
augustus-scaffold54020-size4625-processed-gene-0.0-mRNA-1	41	SGT1-like protein ecdysoneless [Zootermopsis nevadensis]	KDR15813	8.33848e-12	29	34	41
augustus-scaffold27458-size8631-processed-gene-0.0-mRNA-1	186	Chain A, 4ank: A Designed Ankyrin Repeat Protein With Four Identical Consensus Repeats]	1N0R_A	1.96854e-11	42	59	95
augustus-scaffold1-size4944527-processed-gene-0.0-mRNA-1	82	-	-	-	-	-	-
augustus-scaffold7962-size81408-processed-gene-0.0-mRNA-1	80	-	-	-	-	-	-
augustus-scaffold4651-size235924-processed-gene-1.0-mRNA-1	91	-	-	-	-	-	-
augustus-scaffold21138-size10854-processed-gene-0.0-mRNA-1	66	Solute carrier family 2, facilitated glucose transporter member 4, partial [Zootermopsis nevadensis]	KDQ65316	2.52905e-23	44	55	61
augustus-scaffold10272-size38120-processed-gene-0.0-mRNA-1	143	PREDICTED: uncharacterized protein LOC100202107 [Hydra vulgaris]	XP_002159060	9.38101e-18	40	59	97
augustus-scaffold2239-size377940-processed-gene-0.1-mRNA-1	118	-	-	-	-	-	-
augustus-scaffold3174636-size114-processed-gene-0.0-mRNA-1	34	-	-	-	-	-	-
augustus-scaffold101734-size1291-processed-gene-0.0-mRNA-1	19	-	-	-	-	-	-
augustus-scaffold20411-size11438-processed-gene-0.2-mRNA-1	153	hypothetical protein TcasGA2_TC001646 [Tribolium castaneum]	EFA09320	3.52685e-08	41	58	125
augustus-scaffold1493-size486132-processed-gene-3.1-mRNA-1	145	Transforming growth factor-beta receptor-associated protein 1 [Zootermopsis nevadensis]	KDR19092	1.19092e-15	37	55	68
augustus-scaffold16518-size14602-processed-gene-0.0-mRNA-1	211	alpha amylase catalytic domain protein, partial [Coptotermes formosanus]	AGM32822	7.99918e-62	108	138	218
augustus-scaffold389-size1115929-processed-gene-3.1-mRNA-1	114	-	-	-	-	-	-
augustus-scaffold1405037-size151-processed-gene-0.0-mRNA-1	25	-	-	-	-	-	-
augustus-scaffold2711-size325800-processed-gene-0.0-mRNA-1	103	Disks large-like protein 5 [Zootermopsis nevadensis]	KDR24048	5.03734e-50	88	94	103
augustus-scaffold3597-size307537-processed-gene-0.0-mRNA-1	144	-	-	-	-	-	-
augustus-scaffold1547717-size151-processed-gene-0.0-mRNA-1	44	-	-	-	-	-	-
augustus-scaffold7265-size220815-processed-gene-1.5-mRNA-1	172	-	-	-	-	-	-
augustus-scaffold3048-size311150-processed-gene-2.1-mRNA-1	77	-	-	-	-	-	-
augustus-scaffold4778-size188032-processed-gene-0.4-mRNA-1	121	-	-	-	-	-	-
augustus-scaffold2962953-size119-processed-gene-0.0-mRNA-1	21	-	-	-	-	-	-
augustus-scaffold2472162-size133-processed-gene-0.0-mRNA-1	38	-	-	-	-	-	-
augustus-scaffold1701-size450670-processed-gene-0.1-mRNA-1	71	-	-	-	-	-	-
augustus-scaffold25408-size16459-processed-gene-0.0-mRNA-1	126	-	-	-	-	-	-
augustus-scaffold92548-size8557-processed-gene-0.0-mRNA-1	259	PREDICTED: RNA-directed DNA polymerase from mobile element jockey-like [Microplitis demolitor]	XP_008550158	2.2774e-20	50	80	163
augustus-scaffold4272-size213139-processed-gene-1.0-mRNA-1	215	hypothetical protein L798_13163 [Zootermopsis nevadensis]	KDR12858	3.18501e-19	65	72	120
augustus-scaffold1767129-size150-processed-gene-0.0-mRNA-1	29	-	-	-	-	-	-
augustus-scaffold1292-size529619-processed-gene-3.3-mRNA-1	173	-	-	-	-	-	-
augustus-scaffold11495-size27859-processed-gene-0.0-mRNA-1	168	-	-	-	-	-	-
augustus-scaffold4645-size195642-processed-gene-0.6-mRNA-1	58	-	-	-	-	-	-
augustus-scaffold7943-size93710-processed-gene-0.0-mRNA-1	374	-	-	-	-	-	-
augustus-scaffold2745-size442288-processed-gene-0.0-mRNA-1	163	Histone-lysine N-methyltransferase SETMAR, partial [Stegodyphus mimosarum]	KFM59540	5.13191e-18	40	59	90
augustus-scaffold134719-size931-processed-gene-0.0-mRNA-1	107	-	-	-	-	-	-
augustus-scaffold570323-size247-processed-gene-0.0-mRNA-1	49	-	-	-	-	-	-
augustus-scaffold29153-size7669-processed-gene-0.0-mRNA-1	18	-	-	-	-	-	-
augustus-scaffold871-size948731-processed-gene-0.1-mRNA-1	95	-	-	-	-	-	-
augustus-scaffold2685326-size126-processed-gene-0.0-mRNA-1	33	-	-	-	-	-	-
augustus-scaffold351066-size342-processed-gene-0.0-mRNA-1	76	-	-	-	-	-	-
augustus-scaffold1350-size519539-processed-gene-4.3-mRNA-1	129	nucleoplasmin isoform 1-like protein [Maconellicoccus hirsutus]	ABM55590	3.19919e-18	38	50	70
augustus-scaffold186-size1180337-processed-gene-7.2-mRNA-1	225	-	-	-	-	-	-
augustus-scaffold1972005-size145-processed-gene-0.0-mRNA-1	23	-	-	-	-	-	-
augustus-scaffold5441-size161240-processed-gene-0.3-mRNA-1	71	-	-	-	-	-	-
augustus-scaffold407362-size304-processed-gene-0.0-mRNA-1	31	-	-	-	-	-	-
augustus-scaffold8003-size94402-processed-gene-0.0-mRNA-1	79	Metabotropic glutamate receptor [Cerapachys biroi]	EZA60702	1.7281e-38	64	71	77
augustus-scaffold1200891-size151-processed-gene-0.0-mRNA-1	40	-	-	-	-	-	-
augustus-scaffold854-size652873-processed-gene-5.0-mRNA-1	159	-	-	-	-	-	-
augustus-scaffold1379017-size151-processed-gene-0.0-mRNA-1	38	mangetout, isoform E [Drosophila melanogaster]	NP_610386	3.59057e-14	32	35	38
augustus-scaffold225058-size515-processed-gene-0.0-mRNA-1	40	-	-	-	-	-	-
augustus-scaffold13665-size19254-processed-gene-0.0-mRNA-1	91	-	-	-	-	-	-
augustus-scaffold5019-size177157-processed-gene-0.2-mRNA-1	76	-	-	-	-	-	-
augustus-scaffold89547-size1583-processed-gene-0.0-mRNA-1	54	PREDICTED: glycerol-3-phosphate acyltransferase 1, mitochondrial isoform X2 [Nasonia vitripennis]	XP_008214605	1.27621e-11	30	40	54
augustus-scaffold855760-size190-processed-gene-0.0-mRNA-1	15	-	-	-	-	-	-
augustus-scaffold125989-size999-processed-gene-0.0-mRNA-1	35	-	-	-	-	-	-
augustus-scaffold52995-size14955-processed-gene-0.0-mRNA-1	139	PREDICTED: uncharacterized protein LOC658825 [Tribolium castaneum]	XP_008199473	1.99529e-25	64	82	154
augustus-scaffold3740511-size104-processed-gene-0.0-mRNA-1	5	-	-	-	-	-	-
augustus-scaffold39-size2210837-processed-gene-9.1-mRNA-1	152	PREDICTED: uncharacterized protein LOC103518307 [Diaphorina citri]	XP_008481590	4.85978e-10	32	56	110
augustus-scaffold1902-size712672-processed-gene-0.0-mRNA-1	140	hypothetical protein TcasGA2_TC003738 [Tribolium castaneum]	EFA12526	4.96513e-18	42	65	102
augustus-scaffold2289-size369214-processed-gene-2.1-mRNA-1	365	-	-	-	-	-	-
augustus-scaffold25495-size9260-processed-gene-0.3-mRNA-1	117	-	-	-	-	-	-
augustus-scaffold361-size949994-processed-gene-2.0-mRNA-1	315	hypothetical protein L798_04031 [Zootermopsis nevadensis]	KDR21240	4.00794e-65	141	188	361
augustus-scaffold4617-size390887-processed-gene-2.9-mRNA-1	380	-	-	-	-	-	-
augustus-scaffold10028-size43413-processed-gene-0.1-mRNA-1	70	-	-	-	-	-	-
augustus-scaffold22766-size11880-processed-gene-0.0-mRNA-1	107	-	-	-	-	-	-
augustus-scaffold7118-size102246-processed-gene-0.0-mRNA-1	85	-	-	-	-	-	-
augustus-scaffold1388457-size151-processed-gene-0.0-mRNA-1	14	-	-	-	-	-	-
augustus-scaffold2705-size325694-processed-gene-2.2-mRNA-1	168	PREDICTED: ubiquitin-conjugating enzyme E2 G1-like [Ceratitis capitata]	XP_004524247	2.33227e-108	149	162	166
augustus-scaffold4425-size210430-processed-gene-0.1-mRNA-1	119	-	-	-	-	-	-
augustus-scaffold3649-size250211-processed-gene-1.2-mRNA-1	254	calcitonin-like diuretic hormone receptor 2 [Rhodnius prolixus]	AHB86571	2.34101e-89	147	176	252
augustus-scaffold1340-size519212-processed-gene-4.3-mRNA-1	64	-	-	-	-	-	-
augustus-scaffold892-size908363-processed-gene-6.1-mRNA-1	71	-	-	-	-	-	-
augustus-scaffold3609246-size106-processed-gene-0.0-mRNA-1	22	-	-	-	-	-	-
augustus-scaffold584-size769035-processed-gene-5.0-mRNA-1	176	GTP-binding protein REM 1, partial [Zootermopsis nevadensis]	KDR18450	3.973e-34	62	68	76
augustus-scaffold169965-size718-processed-gene-0.0-mRNA-1	123	-	-	-	-	-	-
augustus-scaffold608904-size236-processed-gene-0.0-mRNA-1	73	-	-	-	-	-	-
augustus-scaffold1413944-size151-processed-gene-0.0-mRNA-1	50	-	-	-	-	-	-
augustus-scaffold65724-size2449-processed-gene-0.0-mRNA-1	63	PREDICTED: melanopsin-like [Diaphorina citri]	XP_008469480	1.36724e-13	34	40	48
augustus-scaffold897-size639067-processed-gene-4.2-mRNA-1	85	-	-	-	-	-	-
augustus-scaffold40215-size5412-processed-gene-0.0-mRNA-1	95	-	-	-	-	-	-
augustus-scaffold5314-size169800-processed-gene-0.0-mRNA-1	89	-	-	-	-	-	-
augustus-scaffold533-size1149377-processed-gene-7.0-mRNA-1	137	-	-	-	-	-	-
augustus-scaffold1747791-size150-processed-gene-0.0-mRNA-1	17	-	-	-	-	-	-
augustus-scaffold1566-size474845-processed-gene-1.0-mRNA-1	140	hypothetical protein AaeL_AAEL006953 [Aedes aegypti]	XP_001652358	6.23984e-11	29	37	59
augustus-scaffold21627-size10139-processed-gene-0.0-mRNA-1	91	-	-	-	-	-	-
augustus-scaffold194-size1142197-processed-gene-8.3-mRNA-1	115	-	-	-	-	-	-
augustus-scaffold11606-size39833-processed-gene-0.1-mRNA-1	185	-	-	-	-	-	-
augustus-scaffold798961-size198-processed-gene-0.0-mRNA-1	18	-	-	-	-	-	-
augustus-scaffold1292509-size151-processed-gene-0.0-mRNA-1	28	-	-	-	-	-	-
augustus-scaffold206622-size564-processed-gene-0.0-mRNA-1	55	casein kinase [Tomocerus sp. &apos;Tom2&apos;]	ACY44468	7.035e-33	55	55	55
augustus-scaffold609-size951319-processed-gene-3.2-mRNA-1	524	conserved hypothetical protein [Pediculus humanus corporis]	XP_002424125	3.1222e-29	52	57	61
augustus-scaffold4151-size219941-processed-gene-1.0-mRNA-1	83	-	-	-	-	-	-
maker-scaffold1814-size438893-augustus-gene-3.5-mRNA-1	110	-	-	-	-	-	-
maker-scaffold454-size870616-augustus-gene-7.4-mRNA-1	163	conserved hypothetical protein [Pediculus humanus corporis]	XP_002423096	1.17232e-58	110	141	206
maker-scaffold590-size763765-augustus-gene-0.2-mRNA-1	123	-	-	-	-	-	-
augustus-scaffold531-size812438-processed-gene-1.5-mRNA-1	259	Clathrin interactor 1, partial [Zootermopsis nevadensis]	KDR23554	2.48916e-47	133	171	299
maker-scaffold301-size1419381-augustus-gene-13.7-mRNA-1	326	UDP-glucuronosyltransferase 2B4 [Zootermopsis nevadensis]	KDR09454	8.67292e-70	130	186	322
maker-scaffold9739-size46930-augustus-gene-0.2-mRNA-1	200	ankyrin [Burkholderia sp. YI23]	WP_014251255	2.92928e-10	44	55	106
maker-scaffold19974-size17523-augustus-gene-0.2-mRNA-1	156	PREDICTED: probable cytochrome P450 6a13 [Tribolium castaneum]	XP_966437	1.34522e-49	84	109	155
maker-scaffold2818-size314507-augustus-gene-1.5-mRNA-1	335	F-box only protein, putative [Pediculus humanus corporis]	XP_002429666	7.79365e-54	119	196	369
maker-scaffold2539-size563712-augustus-gene-0.2-mRNA-1	797	Multidrug resistance-associated protein 1 [Zootermopsis nevadensis]	KDR11623	8.15805e-10	116	232	530
maker-scaffold227-size1088326-augustus-gene-3.5-mRNA-1	760	Regucalcin [Zootermopsis nevadensis]	KDQ89564	4.93631e-96	161	217	321
maker-scaffold9585-size81987-augustus-gene-0.9-mRNA-1	501	PREDICTED: katanin p60 ATPase-containing subunit A-like 2 [Diaphorina citri]	XP_008474550	5.70788e-70	155	220	418
maker-scaffold555-size790105-augustus-gene-6.3-mRNA-1	1278	hypothetical protein L798_15145 [Zootermopsis nevadensis]	KDR10617	0	664	776	1253
maker-scaffold1258-size535493-augustus-gene-4.6-mRNA-1	1177	Ras GTPase-activating-like protein IQGAP2 [Zootermopsis nevadensis]	KDR09638	0	524	728	1169
maker-scaffold4334-size218005-augustus-gene-1.2-mRNA-1	382	PREDICTED: LIM domain-binding protein 2 isoform X4 [Tribolium castaneum]	XP_008190349	2.67562e-173	243	255	290
maker-scaffold2877-size307340-augustus-gene-1.4-mRNA-1	187	hypothetical protein L798_11452 [Zootermopsis nevadensis]	KDR14680	1.26092e-38	79	103	150
maker-scaffold854-size652873-augustus-gene-4.4-mRNA-1	431	Nose resistant to fluoxetine protein 6 [Zootermopsis nevadensis]	KDR21235	1.54811e-112	182	268	421
augustus-scaffold207-size1178031-processed-gene-1.1-mRNA-1	220	translation initiation factor 2, gamma subunit [Medauroidea extradentata]	CAX17290	8.18457e-145	205	207	215
maker-scaffold4704-size192340-augustus-gene-0.4-mRNA-1	707	Histone-lysine N-methyltransferase EZH2 [Zootermopsis nevadensis]	KDR22980	0	523	574	774
augustus-scaffold1686-size463981-processed-gene-3.4-mRNA-1	367	hypothetical protein L798_15728, partial [Zootermopsis nevadensis]	KDR10229	2.29405e-84	133	223	371
maker-scaffold4146-size220178-augustus-gene-1.1-mRNA-1	366	hypothetical protein L798_07583, partial [Zootermopsis nevadensis]	KDR24177	6.4907e-113	167	202	258
maker-scaffold6787-size145612-augustus-gene-0.2-mRNA-1	493	putative serine carboxypeptidase CPVL [Zootermopsis nevadensis]	KDR24388	1.15506e-147	236	300	481
augustus-scaffold60981-size8572-processed-gene-0.0-mRNA-1	92	-	-	-	-	-	-
augustus-scaffold1768-size439742-processed-gene-3.0-mRNA-1	225	Inhibin beta chain, partial [Zootermopsis nevadensis]	KDR22706	2.42274e-19	50	61	85
augustus-scaffold3108375-size115-processed-gene-0.0-mRNA-1	32	-	-	-	-	-	-
augustus-scaffold2250575-size140-processed-gene-0.0-mRNA-1	28	-	-	-	-	-	-
augustus-scaffold66-size1598342-processed-gene-9.0-mRNA-1	167	-	-	-	-	-	-
augustus-scaffold20268-size10341-processed-gene-0.0-mRNA-1	84	Pikachurin, partial [Zootermopsis nevadensis]	KDR12352	2.1272e-33	57	68	84
augustus-scaffold3105-size289440-processed-gene-0.0-mRNA-1	155	-	-	-	-	-	-
augustus-scaffold3169-size283435-processed-gene-1.4-mRNA-1	230	-	-	-	-	-	-
augustus-scaffold2984-size299783-processed-gene-1.5-mRNA-1	260	-	-	-	-	-	-
augustus-scaffold5195-size178833-processed-gene-0.3-mRNA-1	260	-	-	-	-	-	-
augustus-scaffold2022409-size144-processed-gene-0.0-mRNA-1	26	-	-	-	-	-	-
augustus-scaffold2261-size374035-processed-gene-1.7-mRNA-1	100	Histone acetyltransferase MYST3 [Macaca fascicularis]	EHH64134	4.61297e-23	50	63	95
augustus-scaffold47710-size4563-processed-gene-0.0-mRNA-1	98	PREDICTED: neuropeptide FF receptor 2-like [Microplitis demolitor]	XP_008553158	3.70052e-22	49	66	84
augustus-scaffold7108-size101258-processed-gene-0.1-mRNA-1	190	-	-	-	-	-	-
augustus-scaffold982-size604138-processed-gene-1.0-mRNA-1	334	-	-	-	-	-	-
augustus-scaffold1519786-size151-processed-gene-0.0-mRNA-1	4	-	-	-	-	-	-
augustus-scaffold1329306-size151-processed-gene-0.0-mRNA-1	27	-	-	-	-	-	-
augustus-scaffold120-size1377678-processed-gene-5.2-mRNA-1	196	-	-	-	-	-	-
augustus-scaffold778560-size201-processed-gene-0.0-mRNA-1	21	-	-	-	-	-	-
augustus-scaffold1441199-size151-processed-gene-0.0-mRNA-1	31	-	-	-	-	-	-
augustus-scaffold3712178-size105-processed-gene-0.0-mRNA-1	7	-	-	-	-	-	-
augustus-scaffold130-size1337669-processed-gene-12.1-mRNA-1	122	hypothetical protein TcasGA2_TC006574 [Tribolium castaneum]	EFA08873	3.69868e-33	56	71	91
augustus-scaffold900729-size184-processed-gene-0.0-mRNA-1	51	hypothetical protein L798_01091 [Zootermopsis nevadensis]	KDR22377	2.593e-23	47	48	51
augustus-scaffold43-size1732329-processed-gene-14.3-mRNA-1	172	-	-	-	-	-	-
augustus-scaffold6494-size242120-processed-gene-1.0-mRNA-1	72	-	-	-	-	-	-
augustus-scaffold8620-size66090-processed-gene-0.0-mRNA-1	98	-	-	-	-	-	-
augustus-scaffold37523-size5649-processed-gene-0.0-mRNA-1	28	-	-	-	-	-	-
augustus-scaffold2685-size328707-processed-gene-2.1-mRNA-1	129	-	-	-	-	-	-
augustus-scaffold1191-size550268-processed-gene-4.0-mRNA-1	134	-	-	-	-	-	-
augustus-scaffold2505-size345961-processed-gene-2.1-mRNA-1	115	-	-	-	-	-	-
augustus-scaffold1959-size415630-processed-gene-1.0-mRNA-1	102	-	-	-	-	-	-
augustus-scaffold734-size1099370-processed-gene-9.0-mRNA-1	203	-	-	-	-	-	-
augustus-scaffold800098-size197-processed-gene-0.0-mRNA-1	32	-	-	-	-	-	-
augustus-scaffold27382-size8745-processed-gene-0.0-mRNA-1	77	-	-	-	-	-	-
augustus-scaffold272-size1187267-processed-gene-9.1-mRNA-1	234	reverse transcriptase [Bombyx mori]	AAC13649	1.51394e-14	68	97	209
augustus-scaffold12049-size34680-processed-gene-0.0-mRNA-1	48	-	-	-	-	-	-
augustus-scaffold6034-size137024-processed-gene-0.1-mRNA-1	183	hypothetical protein L798_13406 [Zootermopsis nevadensis]	KDR12345	2.03033e-13	43	46	64
augustus-scaffold784405-size200-processed-gene-0.0-mRNA-1	48	-	-	-	-	-	-
augustus-scaffold2720-size324709-processed-gene-1.0-mRNA-1	459	hypothetical protein L798_12736, partial [Zootermopsis nevadensis]	KDR22606	4.19886e-36	111	130	164
augustus-scaffold471255-size278-processed-gene-0.0-mRNA-1	68	Small subunit processome component 20-like protein [Zootermopsis nevadensis]	KDR19264	1.25683e-18	44	53	66
augustus-scaffold874-size639934-processed-gene-5.0-mRNA-1	512	-	-	-	-	-	-
augustus-scaffold3535014-size107-processed-gene-0.0-mRNA-1	28	-	-	-	-	-	-
augustus-scaffold1508751-size151-processed-gene-0.0-mRNA-1	23	-	-	-	-	-	-
augustus-scaffold2170-size382044-processed-gene-1.0-mRNA-1	111	-	-	-	-	-	-
augustus-scaffold516-size826350-processed-gene-6.0-mRNA-1	157	-	-	-	-	-	-
augustus-scaffold680-size715670-processed-gene-4.4-mRNA-1	78	-	-	-	-	-	-
augustus-scaffold4670-size193494-processed-gene-0.2-mRNA-1	210	-	-	-	-	-	-
augustus-scaffold601255-size239-processed-gene-0.0-mRNA-1	60	PREDICTED: DNA replication licensing factor Mcm6-like isoform X3 [Apis mellifera]	XP_006558369	7.73807e-20	40	46	50
augustus-scaffold5400-size163070-processed-gene-0.3-mRNA-1	131	-	-	-	-	-	-
augustus-scaffold2989-size299667-processed-gene-1.3-mRNA-1	133	-	-	-	-	-	-
augustus-scaffold3464-size261353-processed-gene-1.1-mRNA-1	326	-	-	-	-	-	-
augustus-scaffold665164-size222-processed-gene-0.0-mRNA-1	17	-	-	-	-	-	-
augustus-scaffold1637-size824508-processed-gene-7.1-mRNA-1	208	-	-	-	-	-	-
augustus-scaffold353514-size339-processed-gene-0.0-mRNA-1	33	-	-	-	-	-	-
augustus-scaffold4354-size209148-processed-gene-1.2-mRNA-1	92	-	-	-	-	-	-
augustus-scaffold2724675-size125-processed-gene-0.0-mRNA-1	31	-	-	-	-	-	-
augustus-scaffold242463-size477-processed-gene-0.0-mRNA-1	126	Charged multivesicular body protein 7 [Zootermopsis nevadensis]	KDR10675	1.15903e-14	45	70	106
augustus-scaffold1670794-size151-processed-gene-0.0-mRNA-1	40	PREDICTED: endothelial differentiation-related factor 1 homolog isoform X1 [Apis mellifera]	XP_006569514	2.92264e-14	35	35	37
augustus-scaffold736-size696701-processed-gene-5.2-mRNA-1	99	PREDICTED: TPPP family protein CG45057 [Tribolium castaneum]	XP_967368	6.8026e-23	45	63	93
augustus-scaffold6092-size141505-processed-gene-0.1-mRNA-1	118	-	-	-	-	-	-
augustus-scaffold4040-size227895-processed-gene-0.0-mRNA-1	81	-	-	-	-	-	-
augustus-scaffold2267571-size139-processed-gene-0.0-mRNA-1	17	-	-	-	-	-	-
augustus-scaffold1138-size564540-processed-gene-0.0-mRNA-1	130	-	-	-	-	-	-
augustus-scaffold14-size2124860-processed-gene-18.2-mRNA-1	140	-	-	-	-	-	-
augustus-scaffold2135084-size142-processed-gene-0.0-mRNA-1	36	-	-	-	-	-	-
augustus-scaffold6174-size131652-processed-gene-0.1-mRNA-1	84	hypothetical protein ZHAS_00009124 [Anopheles sinensis]	KFB41519	3.8782e-13	30	46	74
augustus-scaffold16213-size15038-processed-gene-0.0-mRNA-1	300	Acetyl-CoA carboxylase [Acromyrmex echinatior]	EGI61712	1.26015e-102	174	217	315
augustus-scaffold675-size719108-processed-gene-2.3-mRNA-1	107	-	-	-	-	-	-
augustus-scaffold8049-size80821-processed-gene-0.2-mRNA-1	93	-	-	-	-	-	-
augustus-scaffold406936-size304-processed-gene-0.0-mRNA-1	101	-	-	-	-	-	-
augustus-scaffold1154340-size151-processed-gene-0.0-mRNA-1	20	-	-	-	-	-	-
augustus-scaffold1539857-size151-processed-gene-0.0-mRNA-1	46	-	-	-	-	-	-
augustus-scaffold6318-size129049-processed-gene-0.0-mRNA-1	89	-	-	-	-	-	-
augustus-scaffold212411-size548-processed-gene-0.0-mRNA-1	54	-	-	-	-	-	-
augustus-scaffold734020-size208-processed-gene-0.0-mRNA-1	40	-	-	-	-	-	-
augustus-scaffold1-size4944527-processed-gene-4.0-mRNA-1	144	-	-	-	-	-	-
augustus-scaffold2207830-size140-processed-gene-0.0-mRNA-1	37	phenylalanine hydroxylase [Polyrhachis vicina]	AFL02790	3.20311e-13	33	35	37
augustus-scaffold6928-size107485-processed-gene-0.0-mRNA-1	730	Metal-response element-binding transcription factor 2 [Zootermopsis nevadensis]	KDR09113	1.21039e-80	125	150	198
augustus-scaffold12656-size22816-processed-gene-0.0-mRNA-1	1402	-	-	-	-	-	-
augustus-scaffold2583410-size129-processed-gene-0.0-mRNA-1	33	-	-	-	-	-	-
augustus-scaffold2239-size377940-processed-gene-0.0-mRNA-1	73	-	-	-	-	-	-
augustus-scaffold137604-size910-processed-gene-0.0-mRNA-1	66	-	-	-	-	-	-
augustus-scaffold23670-size10168-processed-gene-0.0-mRNA-1	38	-	-	-	-	-	-
augustus-scaffold3486335-size108-processed-gene-0.0-mRNA-1	11	-	-	-	-	-	-
augustus-scaffold1493-size486132-processed-gene-3.0-mRNA-1	126	-	-	-	-	-	-
augustus-scaffold1454025-size151-processed-gene-0.0-mRNA-1	41	-	-	-	-	-	-
augustus-scaffold389-size1115929-processed-gene-3.5-mRNA-1	93	-	-	-	-	-	-
augustus-scaffold271662-size429-processed-gene-0.0-mRNA-1	9	-	-	-	-	-	-
augustus-scaffold2711-size325800-processed-gene-1.1-mRNA-1	126	-	-	-	-	-	-
augustus-scaffold3597-size307537-processed-gene-0.1-mRNA-1	199	PREDICTED: carbonic anhydrase-related protein 10 [Tribolium castaneum]	XP_008192571	2.05663e-17	38	41	44
augustus-scaffold2983898-size118-processed-gene-0.0-mRNA-1	25	-	-	-	-	-	-
augustus-scaffold7265-size220815-processed-gene-1.10-mRNA-1	160	-	-	-	-	-	-
augustus-scaffold4339-size209989-processed-gene-0.0-mRNA-1	108	-	-	-	-	-	-
augustus-scaffold4778-size188032-processed-gene-0.6-mRNA-1	121	-	-	-	-	-	-
augustus-scaffold563422-size249-processed-gene-0.0-mRNA-1	64	-	-	-	-	-	-
augustus-scaffold86993-size1673-processed-gene-0.0-mRNA-1	19	-	-	-	-	-	-
augustus-scaffold1701-size450670-processed-gene-3.0-mRNA-1	437	PREDICTED: membralin-like [Bombus impatiens]	XP_003486047	4.20093e-52	99	106	164
augustus-scaffold3463267-size108-processed-gene-0.0-mRNA-1	34	-	-	-	-	-	-
augustus-scaffold5598-size155008-processed-gene-0.1-mRNA-1	397	predicted protein [Nematostella vectensis]	XP_001625278	1.62542e-12	56	89	209
augustus-scaffold4272-size213139-processed-gene-1.1-mRNA-1	88	-	-	-	-	-	-
augustus-scaffold16607-size14454-processed-gene-0.0-mRNA-1	92	-	-	-	-	-	-
augustus-scaffold1292-size529619-processed-gene-3.1-mRNA-1	103	PREDICTED: histone-lysine N-methyltransferase SETMAR-like [Alligator sinensis]	XP_006029730	7.11821e-10	27	40	65
augustus-scaffold2984736-size118-processed-gene-0.0-mRNA-1	38	-	-	-	-	-	-
augustus-scaffold539261-size257-processed-gene-0.0-mRNA-1	31	-	-	-	-	-	-
augustus-scaffold7943-size93710-processed-gene-0.1-mRNA-1	200	-	-	-	-	-	-
augustus-scaffold2745-size442288-processed-gene-1.0-mRNA-1	82	-	-	-	-	-	-
augustus-scaffold85712-size8391-processed-gene-0.0-mRNA-1	37	-	-	-	-	-	-
augustus-scaffold13004-size20943-processed-gene-0.0-mRNA-1	127	-	-	-	-	-	-
augustus-scaffold935055-size180-processed-gene-0.0-mRNA-1	43	-	-	-	-	-	-
augustus-scaffold871-size948731-processed-gene-0.0-mRNA-1	27	-	-	-	-	-	-
augustus-scaffold1250519-size151-processed-gene-0.0-mRNA-1	36	-	-	-	-	-	-
augustus-scaffold1135170-size151-processed-gene-0.0-mRNA-1	28	-	-	-	-	-	-
augustus-scaffold587478-size242-processed-gene-0.0-mRNA-1	56	-	-	-	-	-	-
augustus-scaffold186-size1180337-processed-gene-8.0-mRNA-1	145	-	-	-	-	-	-
augustus-scaffold163402-size762-processed-gene-0.0-mRNA-1	88	hypothetical protein L798_04035 [Zootermopsis nevadensis]	KDR21244	9.51592e-14	35	51	76
augustus-scaffold5441-size161240-processed-gene-0.7-mRNA-1	89	-	-	-	-	-	-
augustus-scaffold1124-size565828-processed-gene-0.0-mRNA-1	203	-	-	-	-	-	-
augustus-scaffold12075-size25161-processed-gene-0.0-mRNA-1	68	-	-	-	-	-	-
augustus-scaffold3267726-size112-processed-gene-0.0-mRNA-1	29	-	-	-	-	-	-
augustus-scaffold854-size652873-processed-gene-5.1-mRNA-1	93	-	-	-	-	-	-
augustus-scaffold5364-size182393-processed-gene-0.0-mRNA-1	79	-	-	-	-	-	-
augustus-scaffold73470-size7985-processed-gene-0.0-mRNA-1	100	hypothetical protein L798_13927, partial [Zootermopsis nevadensis]	KDR12191	3.8864e-13	37	52	83
augustus-scaffold1689-size453174-processed-gene-0.0-mRNA-1	170	hypothetical protein TcasGA2_TC000808 [Tribolium castaneum]	EEZ99236	9.7965e-47	93	117	172
augustus-scaffold5019-size177157-processed-gene-0.4-mRNA-1	103	-	-	-	-	-	-
augustus-scaffold1374076-size151-processed-gene-0.0-mRNA-1	49	PREDICTED: protein tincar-like [Megachile rotundata]	XP_003703497	3.29547e-11	33	38	44
augustus-scaffold10132-size40674-processed-gene-0.0-mRNA-1	108	-	-	-	-	-	-
augustus-scaffold1293187-size151-processed-gene-0.0-mRNA-1	36	-	-	-	-	-	-
augustus-scaffold998922-size170-processed-gene-0.0-mRNA-1	33	-	-	-	-	-	-
augustus-scaffold4428-size206090-processed-gene-0.0-mRNA-1	209	-	-	-	-	-	-
augustus-scaffold39-size2210837-processed-gene-9.2-mRNA-1	206	-	-	-	-	-	-
augustus-scaffold1902-size712672-processed-gene-1.0-mRNA-1	111	-	-	-	-	-	-
augustus-scaffold2289-size369214-processed-gene-2.2-mRNA-1	102	-	-	-	-	-	-
augustus-scaffold25495-size9260-processed-gene-0.4-mRNA-1	86	-	-	-	-	-	-
augustus-scaffold361-size949994-processed-gene-3.1-mRNA-1	106	-	-	-	-	-	-
augustus-scaffold4617-size390887-processed-gene-2.8-mRNA-1	89	-	-	-	-	-	-
augustus-scaffold411076-size304-processed-gene-0.0-mRNA-1	24	-	-	-	-	-	-
augustus-scaffold32110-size11276-processed-gene-0.0-mRNA-1	75	hypothetical protein L798_07812 [Zootermopsis nevadensis]	KDR18020	6.68484e-24	46	57	75
augustus-scaffold42821-size5222-processed-gene-0.0-mRNA-1	98	Feline leukemia virus subgroup C receptor-related protein 2 [Zootermopsis nevadensis]	KDR23718	2.80656e-09	29	37	61
augustus-scaffold2343296-size137-processed-gene-0.0-mRNA-1	38	-	-	-	-	-	-
augustus-scaffold2705-size325694-processed-gene-2.3-mRNA-1	90	-	-	-	-	-	-
augustus-scaffold4425-size210430-processed-gene-1.0-mRNA-1	147	-	-	-	-	-	-
augustus-scaffold3958815-size101-processed-gene-0.0-mRNA-1	16	-	-	-	-	-	-
augustus-scaffold605053-size237-processed-gene-0.0-mRNA-1	67	-	-	-	-	-	-
augustus-scaffold892-size908363-processed-gene-8.0-mRNA-1	95	-	-	-	-	-	-
augustus-scaffold3944058-size102-processed-gene-0.0-mRNA-1	11	-	-	-	-	-	-
augustus-scaffold584-size769035-processed-gene-5.1-mRNA-1	52	-	-	-	-	-	-
augustus-scaffold2813032-size122-processed-gene-0.0-mRNA-1	38	-	-	-	-	-	-
augustus-scaffold3878486-size102-processed-gene-0.0-mRNA-1	33	-	-	-	-	-	-
augustus-scaffold197520-size677-processed-gene-0.0-mRNA-1	210	hypothetical protein N307_00405, partial [Picoides pubescens]	KFV64738	7.22328e-44	111	116	207
augustus-scaffold8006-size80841-processed-gene-0.0-mRNA-1	203	-	-	-	-	-	-
augustus-scaffold897-size639067-processed-gene-5.2-mRNA-1	307	-	-	-	-	-	-
augustus-scaffold3677-size379573-processed-gene-0.0-mRNA-1	97	-	-	-	-	-	-
augustus-scaffold5314-size169800-processed-gene-0.1-mRNA-1	118	-	-	-	-	-	-
augustus-scaffold533-size1149377-processed-gene-7.1-mRNA-1	86	-	-	-	-	-	-
augustus-scaffold9701-size46779-processed-gene-0.0-mRNA-1	33	hypothetical protein KGM_01829 [Danaus plexippus]	EHJ78103	1.97971e-08	26	30	33
augustus-scaffold1566-size474845-processed-gene-1.2-mRNA-1	85	-	-	-	-	-	-
augustus-scaffold75033-size9291-processed-gene-0.0-mRNA-1	44	-	-	-	-	-	-
augustus-scaffold194-size1142197-processed-gene-8.2-mRNA-1	82	-	-	-	-	-	-
augustus-scaffold11606-size39833-processed-gene-0.2-mRNA-1	44	hypothetical protein DAPPUDRAFT_236433 [Daphnia pulex]	EFX86576	1.53058e-13	30	36	44
augustus-scaffold4790-size194163-processed-gene-0.2-mRNA-1	242	hypothetical protein TcasGA2_TC011137 [Tribolium castaneum]	EEZ97326	3.98143e-89	159	170	244
augustus-scaffold3527979-size107-processed-gene-0.0-mRNA-1	26	-	-	-	-	-	-
augustus-scaffold69839-size2186-processed-gene-0.0-mRNA-1	19	-	-	-	-	-	-
augustus-scaffold609-size951319-processed-gene-4.0-mRNA-1	218	-	-	-	-	-	-
augustus-scaffold4151-size219941-processed-gene-1.4-mRNA-1	66	CLIP-associating protein [Camponotus floridanus]	EFN62867	2.03563e-10	23	30	49
maker-scaffold9193-size54999-augustus-gene-0.1-mRNA-1	238	Synaptic vesicle membrane protein VAT-1-like protein [Zootermopsis nevadensis]	KDR07481	1.56028e-79	132	156	247
augustus-scaffold454-size870616-processed-gene-7.3-mRNA-1	456	4-aminobutyrate aminotransferase, mitochondrial [Zootermopsis nevadensis]	KDR09977	0	268	331	471
maker-scaffold590-size763765-augustus-gene-1.1-mRNA-1	116	-	-	-	-	-	-
maker-scaffold531-size812438-augustus-gene-1.6-mRNA-1	472	PREDICTED: uncharacterized protein LOC102804297 [Saccoglossus kowalevskii]	XP_006821913	6.16087e-32	80	108	222
maker-scaffold301-size1419381-augustus-gene-13.6-mRNA-1	226	UDP-glucuronosyltransferase 2C1 [Zootermopsis nevadensis]	KDR22768	1.73021e-51	83	116	165
maker-scaffold2352-size418804-augustus-gene-0.1-mRNA-1	352	PREDICTED: calcium/calmodulin-dependent 3&apos;,5&apos;-cyclic nucleotide phosphodiesterase 1B-like [Diaphorina citri]	XP_008475642	1.51415e-171	235	274	328
maker-scaffold1378-size512979-augustus-gene-0.1-mRNA-1	826	amino acid transporter [Riptortus pedestris]	BAN20785	4.43654e-27	73	113	187
maker-scaffold4945-size346729-augustus-gene-0.3-mRNA-1	406	RING finger protein 37 [Zootermopsis nevadensis]	KDR22949	3.80454e-66	140	209	433
maker-scaffold2539-size563712-augustus-gene-2.2-mRNA-1	138	hypothetical protein D910_09435 [Dendroctonus ponderosae]	ERL92115	2.29833e-08	36	79	139
maker-scaffold227-size1088326-augustus-gene-3.6-mRNA-1	361	-	-	-	-	-	-
maker-scaffold175-size1220744-augustus-gene-2.1-mRNA-1	255	hypothetical protein DAPPUDRAFT_191209 [Daphnia pulex]	EFX88994	4.32377e-115	169	214	261
maker-scaffold3388-size409158-augustus-gene-2.3-mRNA-1	228	GTP-binding nuclear protein Ran [Zootermopsis nevadensis]	KDR15447	4.93346e-153	212	214	228
augustus-scaffold1258-size535493-processed-gene-4.1-mRNA-1	130	putative IQ motif containing GTPase activating protein 1 [Danaus plexippus]	EHJ73653	2.094e-44	77	96	119
maker-scaffold1735-size447908-augustus-gene-1.1-mRNA-1	1140	PREDICTED: multidrug resistance-associated protein 4-like [Apis mellifera]	XP_006563569	0	467	715	1244
maker-scaffold2877-size307340-augustus-gene-2.6-mRNA-1	323	Ubiquitin thioesterase OTU1 [Zootermopsis nevadensis]	KDR09586	5.8541e-147	208	253	310
maker-scaffold854-size652873-augustus-gene-5.4-mRNA-1	496	Nose resistant to fluoxetine protein 6 [Zootermopsis nevadensis]	KDR21234	2.1238e-170	237	315	451
augustus-scaffold207-size1178031-processed-gene-2.0-mRNA-1	158	ATP synthase subunit D [Coptotermes formosanus]	AGM32743	9.31866e-27	68	95	174
maker-scaffold4704-size192340-augustus-gene-0.5-mRNA-1	369	[Pyruvate dehydrogenase [acetyl-transferring]	KDR22865	1.77142e-13	44	52	73
maker-scaffold1686-size463981-augustus-gene-3.11-mRNA-1	533	PREDICTED: E3 ubiquitin-protein ligase Mdm2-like [Tribolium castaneum]	XP_975310	3.47021e-08	36	55	97
maker-scaffold4146-size220178-augustus-gene-1.2-mRNA-1	459	-	-	-	-	-	-
maker-scaffold6787-size145612-augustus-gene-0.3-mRNA-1	163	-	-	-	-	-	-
augustus-scaffold14972-size22880-processed-gene-0.0-mRNA-1	100	-	-	-	-	-	-
augustus-scaffold2343186-size137-processed-gene-0.0-mRNA-1	10	-	-	-	-	-	-
augustus-scaffold5433-size156644-processed-gene-0.0-mRNA-1	156	-	-	-	-	-	-
augustus-scaffold44300-size4631-processed-gene-0.0-mRNA-1	102	-	-	-	-	-	-
augustus-scaffold66-size1598342-processed-gene-10.0-mRNA-1	66	-	-	-	-	-	-
augustus-scaffold23983-size9627-processed-gene-0.0-mRNA-1	118	hypothetical protein L798_08377, partial [Zootermopsis nevadensis]	KDR17120	3.44813e-69	110	114	118
augustus-scaffold3105-size289440-processed-gene-1.1-mRNA-1	147	-	-	-	-	-	-
augustus-scaffold3169-size283435-processed-gene-1.2-mRNA-1	96	-	-	-	-	-	-
augustus-scaffold2984-size299783-processed-gene-1.7-mRNA-1	142	-	-	-	-	-	-
augustus-scaffold5195-size178833-processed-gene-0.2-mRNA-1	178	-	-	-	-	-	-
augustus-scaffold32106-size6666-processed-gene-0.0-mRNA-1	83	Eukaryotic translation initiation factor 4 gamma 3 [Zootermopsis nevadensis]	KDR13887	9.74748e-25	51	63	73
augustus-scaffold2261-size374035-processed-gene-1.6-mRNA-1	95	Histone acetyltransferase MYST3 [Macaca fascicularis]	EHH64134	3.25474e-21	45	61	98
augustus-scaffold20066-size11533-processed-gene-0.0-mRNA-1	81	-	-	-	-	-	-
augustus-scaffold7108-size101258-processed-gene-0.2-mRNA-1	23	-	-	-	-	-	-
augustus-scaffold982-size604138-processed-gene-1.1-mRNA-1	189	-	-	-	-	-	-
augustus-scaffold507925-size266-processed-gene-0.0-mRNA-1	74	PREDICTED: forkhead box protein D3-like [Diaphorina citri]	XP_008479442	1.36781e-46	72	74	74
augustus-scaffold3687034-size105-processed-gene-0.0-mRNA-1	35	-	-	-	-	-	-
augustus-scaffold120-size1377678-processed-gene-5.0-mRNA-1	144	Serine/threonine-protein kinase 25, partial [Stegodyphus mimosarum]	KFM57805	7.42022e-41	74	78	86
augustus-scaffold102631-size1276-processed-gene-0.0-mRNA-1	45	putative BSC1 sodium channel protein [Blattella germanica]	AAK01090	1.28005e-12	30	39	42
augustus-scaffold3757435-size104-processed-gene-0.0-mRNA-1	17	-	-	-	-	-	-
augustus-scaffold6039-size136427-processed-gene-0.3-mRNA-1	658	E3 ubiquitin-protein ligase RFWD2, partial [Zootermopsis nevadensis]	KDR15937	0	473	543	649
augustus-scaffold239480-size484-processed-gene-0.0-mRNA-1	33	-	-	-	-	-	-
augustus-scaffold2848898-size121-processed-gene-0.0-mRNA-1	20	-	-	-	-	-	-
augustus-scaffold43-size1732329-processed-gene-14.6-mRNA-1	129	-	-	-	-	-	-
augustus-scaffold3108553-size115-processed-gene-0.0-mRNA-1	27	-	-	-	-	-	-
augustus-scaffold39323-size5112-processed-gene-0.0-mRNA-1	27	-	-	-	-	-	-
augustus-scaffold1374106-size151-processed-gene-0.0-mRNA-1	43	-	-	-	-	-	-
augustus-scaffold3461477-size108-processed-gene-0.0-mRNA-1	34	-	-	-	-	-	-
augustus-scaffold1191-size550268-processed-gene-4.4-mRNA-1	112	-	-	-	-	-	-
augustus-scaffold2505-size345961-processed-gene-2.4-mRNA-1	114	-	-	-	-	-	-
augustus-scaffold1959-size415630-processed-gene-3.0-mRNA-1	206	-	-	-	-	-	-
augustus-scaffold734-size1099370-processed-gene-9.5-mRNA-1	309	-	-	-	-	-	-
augustus-scaffold3292149-size111-processed-gene-0.0-mRNA-1	32	-	-	-	-	-	-
augustus-scaffold3103914-size115-processed-gene-0.0-mRNA-1	30	-	-	-	-	-	-
augustus-scaffold272-size1187267-processed-gene-9.0-mRNA-1	132	-	-	-	-	-	-
augustus-scaffold3749-size242858-processed-gene-1.1-mRNA-1	146	-	-	-	-	-	-
augustus-scaffold6034-size137024-processed-gene-0.0-mRNA-1	169	-	-	-	-	-	-
augustus-scaffold2476344-size133-processed-gene-0.0-mRNA-1	42	-	-	-	-	-	-
augustus-scaffold2720-size324709-processed-gene-1.1-mRNA-1	130	PREDICTED: uncharacterized protein LOC103310332 [Acyrthosiphon pisum]	XP_008186498	8.12343e-12	34	50	78
augustus-scaffold970726-size176-processed-gene-0.0-mRNA-1	13	-	-	-	-	-	-
augustus-scaffold874-size639934-processed-gene-5.4-mRNA-1	384	-	-	-	-	-	-
augustus-scaffold2688187-size126-processed-gene-0.0-mRNA-1	41	-	-	-	-	-	-
augustus-scaffold2284918-size139-processed-gene-0.0-mRNA-1	45	-	-	-	-	-	-
augustus-scaffold2170-size382044-processed-gene-1.2-mRNA-1	106	-	-	-	-	-	-
augustus-scaffold516-size826350-processed-gene-7.0-mRNA-1	111	-	-	-	-	-	-
augustus-scaffold680-size715670-processed-gene-4.6-mRNA-1	692	PREDICTED: histone-lysine N-methyltransferase 2C [Apis mellifera]	XP_006558002	8.97998e-171	358	436	739
augustus-scaffold3365-size270082-processed-gene-1.0-mRNA-1	298	-	-	-	-	-	-
augustus-scaffold9575-size48166-processed-gene-0.0-mRNA-1	28	-	-	-	-	-	-
augustus-scaffold5400-size163070-processed-gene-0.2-mRNA-1	85	-	-	-	-	-	-
augustus-scaffold2989-size299667-processed-gene-1.2-mRNA-1	111	-	-	-	-	-	-
augustus-scaffold732855-size208-processed-gene-0.0-mRNA-1	64	-	-	-	-	-	-
augustus-scaffold65178-size2494-processed-gene-0.0-mRNA-1	46	-	-	-	-	-	-
augustus-scaffold20236-size24704-processed-gene-0.0-mRNA-1	26	-	-	-	-	-	-
augustus-scaffold562627-size249-processed-gene-0.0-mRNA-1	67	-	-	-	-	-	-
augustus-scaffold4354-size209148-processed-gene-1.1-mRNA-1	70	-	-	-	-	-	-
augustus-scaffold3059925-size116-processed-gene-0.0-mRNA-1	21	-	-	-	-	-	-
augustus-scaffold2919697-size120-processed-gene-0.0-mRNA-1	30	-	-	-	-	-	-
augustus-scaffold17128-size13964-processed-gene-0.0-mRNA-1	99	hypothetical protein L798_15762 [Zootermopsis nevadensis]	KDR10361	8.36581e-23	46	64	97
augustus-scaffold2270109-size139-processed-gene-0.0-mRNA-1	36	-	-	-	-	-	-
augustus-scaffold6092-size141505-processed-gene-0.0-mRNA-1	42	PREDICTED: gelsolin-like isoform X1 [Ceratitis capitata]	XP_004530034	4.46489e-14	34	39	42
augustus-scaffold4040-size227895-processed-gene-0.2-mRNA-1	147	-	-	-	-	-	-
augustus-scaffold12079-size25011-processed-gene-0.0-mRNA-1	307	50 kDa midgut protein [Phlebotomus papatasi]	ABV44742	2.74483e-10	65	124	261
augustus-scaffold1138-size564540-processed-gene-1.1-mRNA-1	171	conserved hypothetical protein [Culex quinquefasciatus]	XP_001843178	1.36653e-11	49	72	163
augustus-scaffold14-size2124860-processed-gene-19.0-mRNA-1	120	-	-	-	-	-	-
augustus-scaffold722931-size210-processed-gene-0.0-mRNA-1	6	-	-	-	-	-	-
augustus-scaffold6174-size131652-processed-gene-0.2-mRNA-1	107	-	-	-	-	-	-
augustus-scaffold1901970-size146-processed-gene-0.0-mRNA-1	41	-	-	-	-	-	-
augustus-scaffold675-size719108-processed-gene-3.1-mRNA-1	73	-	-	-	-	-	-
augustus-scaffold11437-size28449-processed-gene-0.1-mRNA-1	538	WD repeat-containing protein [Acromyrmex echinatior]	EGI57262	3.02372e-32	95	166	305
augustus-scaffold5423-size161246-processed-gene-0.0-mRNA-1	188	PREDICTED: 1-phosphatidylinositol 4,5-bisphosphate phosphodiesterase epsilon-1-like [Microplitis demolitor]	XP_008557274	2.15117e-27	59	68	77
augustus-scaffold269579-size430-processed-gene-0.0-mRNA-1	42	-	-	-	-	-	-
augustus-scaffold5354-size164591-processed-gene-0.0-mRNA-1	455	hypothetical protein BRAFLDRAFT_118158 [Branchiostoma floridae]	XP_002597277	9.26266e-167	260	309	474
augustus-scaffold6318-size129049-processed-gene-0.1-mRNA-1	439	abc transporter [Culex quinquefasciatus]	XP_001845787	2.92255e-68	126	162	261
augustus-scaffold268265-size432-processed-gene-0.0-mRNA-1	28	-	-	-	-	-	-
augustus-scaffold7042-size114270-processed-gene-0.1-mRNA-1	79	-	-	-	-	-	-
augustus-scaffold1-size4944527-processed-gene-8.0-mRNA-1	103	-	-	-	-	-	-
augustus-scaffold1063-size579229-processed-gene-1.0-mRNA-1	164	-	-	-	-	-	-
augustus-scaffold2019513-size144-processed-gene-0.0-mRNA-1	30	-	-	-	-	-	-
augustus-scaffold1497339-size151-processed-gene-0.0-mRNA-1	6	-	-	-	-	-	-
augustus-scaffold1022306-size166-processed-gene-0.0-mRNA-1	43	-	-	-	-	-	-
augustus-scaffold2239-size377940-processed-gene-1.1-mRNA-1	418	hypothetical protein L798_08009 [Zootermopsis nevadensis]	KDR18149	8.45934e-93	201	255	410
augustus-scaffold168881-size725-processed-gene-0.0-mRNA-1	101	-	-	-	-	-	-
augustus-scaffold1109156-size152-processed-gene-0.0-mRNA-1	40	-	-	-	-	-	-
augustus-scaffold10872-size32673-processed-gene-0.0-mRNA-1	50	-	-	-	-	-	-
augustus-scaffold1493-size486132-processed-gene-3.3-mRNA-1	123	-	-	-	-	-	-
augustus-scaffold52328-size4732-processed-gene-0.0-mRNA-1	72	-	-	-	-	-	-
augustus-scaffold389-size1115929-processed-gene-5.2-mRNA-1	163	-	-	-	-	-	-
augustus-scaffold2143388-size141-processed-gene-0.0-mRNA-1	23	-	-	-	-	-	-
augustus-scaffold2711-size325800-processed-gene-1.2-mRNA-1	71	-	-	-	-	-	-
augustus-scaffold3597-size307537-processed-gene-1.1-mRNA-1	212	-	-	-	-	-	-
augustus-scaffold1567661-size151-processed-gene-0.0-mRNA-1	48	-	-	-	-	-	-
augustus-scaffold7265-size220815-processed-gene-1.8-mRNA-1	131	-	-	-	-	-	-
augustus-scaffold4339-size209989-processed-gene-1.1-mRNA-1	83	-	-	-	-	-	-
augustus-scaffold3966-size230382-processed-gene-1.1-mRNA-1	251	-	-	-	-	-	-
augustus-scaffold2659-size348043-processed-gene-0.1-mRNA-1	388	Toll-like receptor 4 [Zootermopsis nevadensis]	KDR20980	5.9067e-50	136	208	396
augustus-scaffold4883-size184549-processed-gene-0.2-mRNA-1	93	-	-	-	-	-	-
augustus-scaffold1701-size450670-processed-gene-3.1-mRNA-1	414	PREDICTED: membralin [Microplitis demolitor]	XP_008550779	1.10063e-117	204	252	367
augustus-scaffold2290378-size139-processed-gene-0.0-mRNA-1	14	-	-	-	-	-	-
augustus-scaffold5598-size155008-processed-gene-0.2-mRNA-1	117	-	-	-	-	-	-
augustus-scaffold15831-size35992-processed-gene-0.0-mRNA-1	112	-	-	-	-	-	-
augustus-scaffold3970236-size101-processed-gene-0.0-mRNA-1	19	-	-	-	-	-	-
augustus-scaffold1292-size529619-processed-gene-3.2-mRNA-1	68	-	-	-	-	-	-
augustus-scaffold1047480-size161-processed-gene-0.0-mRNA-1	35	hypothetical protein SINV_07289 [Solenopsis invicta]	EFZ14152	1.38562e-08	24	28	34
augustus-scaffold265246-size437-processed-gene-0.0-mRNA-1	52	-	-	-	-	-	-
augustus-scaffold7943-size93710-processed-gene-0.3-mRNA-1	109	-	-	-	-	-	-
augustus-scaffold2745-size442288-processed-gene-2.0-mRNA-1	168	PREDICTED: serine/arginine repetitive matrix protein 1-like, partial [Calypte anna]	XP_008496140	7.52399e-22	39	48	102
augustus-scaffold1984031-size144-processed-gene-0.0-mRNA-1	46	-	-	-	-	-	-
augustus-scaffold2908227-size120-processed-gene-0.0-mRNA-1	15	-	-	-	-	-	-
augustus-scaffold19143-size12344-processed-gene-0.0-mRNA-1	77	T-box protein H15, partial [Zootermopsis nevadensis]	KDR17764	7.6901e-46	74	77	77
augustus-scaffold871-size948731-processed-gene-1.0-mRNA-1	91	-	-	-	-	-	-
augustus-scaffold625046-size232-processed-gene-0.0-mRNA-1	74	-	-	-	-	-	-
augustus-scaffold441266-size290-processed-gene-0.0-mRNA-1	11	-	-	-	-	-	-
augustus-scaffold23540-size10609-processed-gene-0.0-mRNA-1	178	-	-	-	-	-	-
augustus-scaffold186-size1180337-processed-gene-8.1-mRNA-1	142	-	-	-	-	-	-
augustus-scaffold17388-size29581-processed-gene-0.0-mRNA-1	231	Paxillin [Cerapachys biroi]	EZA55824	1.96522e-57	86	88	93
augustus-scaffold5441-size161240-processed-gene-0.4-mRNA-1	72	-	-	-	-	-	-
augustus-scaffold1124-size565828-processed-gene-0.1-mRNA-1	154	-	-	-	-	-	-
augustus-scaffold3375890-size110-processed-gene-0.0-mRNA-1	29	-	-	-	-	-	-
augustus-scaffold3401544-size109-processed-gene-0.0-mRNA-1	25	-	-	-	-	-	-
augustus-scaffold543134-size255-processed-gene-0.0-mRNA-1	57	-	-	-	-	-	-
augustus-scaffold5364-size182393-processed-gene-0.1-mRNA-1	130	Oxysterol-binding protein-related protein 9 [Zootermopsis nevadensis]	KDR20354	1.93887e-13	45	57	84
augustus-scaffold634375-size230-processed-gene-0.0-mRNA-1	67	-	-	-	-	-	-
augustus-scaffold1689-size453174-processed-gene-2.0-mRNA-1	106	-	-	-	-	-	-
augustus-scaffold5019-size177157-processed-gene-0.3-mRNA-1	81	-	-	-	-	-	-
augustus-scaffold4682-size193997-processed-gene-0.0-mRNA-1	125	hypothetical protein EAG_01178 [Camponotus floridanus]	EFN65035	2.5844e-30	62	64	71
augustus-scaffold10132-size40674-processed-gene-0.1-mRNA-1	89	-	-	-	-	-	-
augustus-scaffold2703367-size126-processed-gene-0.0-mRNA-1	38	-	-	-	-	-	-
augustus-scaffold83705-size8530-processed-gene-0.0-mRNA-1	118	-	-	-	-	-	-
augustus-scaffold4428-size206090-processed-gene-1.1-mRNA-1	159	-	-	-	-	-	-
augustus-scaffold39-size2210837-processed-gene-9.0-mRNA-1	101	-	-	-	-	-	-
augustus-scaffold1902-size712672-processed-gene-1.1-mRNA-1	66	-	-	-	-	-	-
augustus-scaffold2289-size369214-processed-gene-2.0-mRNA-1	79	-	-	-	-	-	-
augustus-scaffold25495-size9260-processed-gene-0.5-mRNA-1	81	-	-	-	-	-	-
augustus-scaffold361-size949994-processed-gene-3.3-mRNA-1	105	-	-	-	-	-	-
augustus-scaffold4617-size390887-processed-gene-2.10-mRNA-1	54	-	-	-	-	-	-
augustus-scaffold6849-size126700-processed-gene-0.1-mRNA-1	230	olfactory receptor-like receptor [Bombyx mori]	BAG12816	1.11558e-12	55	108	227
augustus-scaffold252288-size460-processed-gene-0.0-mRNA-1	87	-	-	-	-	-	-
augustus-scaffold8072-size78527-processed-gene-0.1-mRNA-1	136	-	-	-	-	-	-
augustus-scaffold2959790-size119-processed-gene-0.0-mRNA-1	36	-	-	-	-	-	-
augustus-scaffold2705-size325694-processed-gene-2.0-mRNA-1	109	SPARC-related modular calcium-binding protein 1 [Harpegnathos saltator]	EFN81324	1.31753e-19	38	52	61
augustus-scaffold373669-size324-processed-gene-0.0-mRNA-1	64	-	-	-	-	-	-
augustus-scaffold736510-size208-processed-gene-0.0-mRNA-1	42	-	-	-	-	-	-
augustus-scaffold922989-size181-processed-gene-0.0-mRNA-1	46	hypothetical protein SINV_11187 [Solenopsis invicta]	EFZ16702	1.50365e-14	33	41	45
augustus-scaffold45457-size10541-processed-gene-0.0-mRNA-1	53	-	-	-	-	-	-
augustus-scaffold417582-size300-processed-gene-0.0-mRNA-1	75	-	-	-	-	-	-
augustus-scaffold584-size769035-processed-gene-6.1-mRNA-1	419	Vacuolar protein sorting-associated protein 35 [Zootermopsis nevadensis]	KDR18449	0	347	371	390
augustus-scaffold39088-size5491-processed-gene-0.0-mRNA-1	40	hypothetical protein L798_13252, partial [Zootermopsis nevadensis]	KDR12832	3.50359e-10	30	34	40
augustus-scaffold191579-size613-processed-gene-0.0-mRNA-1	81	-	-	-	-	-	-
augustus-scaffold808013-size196-processed-gene-0.0-mRNA-1	46	-	-	-	-	-	-
augustus-scaffold29989-size13242-processed-gene-0.0-mRNA-1	72	-	-	-	-	-	-
augustus-scaffold897-size639067-processed-gene-5.12-mRNA-1	306	-	-	-	-	-	-
augustus-scaffold3677-size379573-processed-gene-1.1-mRNA-1	108	-	-	-	-	-	-
augustus-scaffold1042406-size162-processed-gene-0.0-mRNA-1	46	-	-	-	-	-	-
augustus-scaffold533-size1149377-processed-gene-8.0-mRNA-1	134	PREDICTED: uncharacterized protein LOC103314469 [Tribolium castaneum]	XP_008198839	9.28884e-15	40	50	70
augustus-scaffold21399-size10720-processed-gene-0.0-mRNA-1	168	hypothetical protein N300_12779, partial [Calypte anna]	KFP05397	1.30103e-27	66	85	154
augustus-scaffold1566-size474845-processed-gene-1.3-mRNA-1	132	-	-	-	-	-	-
augustus-scaffold2587888-size129-processed-gene-0.0-mRNA-1	25	-	-	-	-	-	-
augustus-scaffold194-size1142197-processed-gene-8.7-mRNA-1	151	-	-	-	-	-	-
augustus-scaffold22878-size10087-processed-gene-0.0-mRNA-1	21	-	-	-	-	-	-
augustus-scaffold4790-size194163-processed-gene-0.0-mRNA-1	149	-	-	-	-	-	-
augustus-scaffold419370-size299-processed-gene-0.0-mRNA-1	43	PREDICTED: WD repeat-containing protein 47 [Tribolium castaneum]	XP_008200086	2.4988e-20	41	42	43
augustus-scaffold293341-size400-processed-gene-0.0-mRNA-1	72	hypothetical protein N307_00405, partial [Picoides pubescens]	KFV64738	7.30174e-11	40	41	64
augustus-scaffold609-size951319-processed-gene-4.1-mRNA-1	81	-	-	-	-	-	-
augustus-scaffold3800292-size103-processed-gene-0.0-mRNA-1	16	-	-	-	-	-	-
maker-scaffold15312-size16967-augustus-gene-0.2-mRNA-1	119	PREDICTED: uncharacterized protein LOC100159753 [Acyrthosiphon pisum]	XP_008179986	3.8915e-10	32	49	85
maker-scaffold454-size870616-augustus-gene-7.5-mRNA-1	225	Abhydrolase domain-containing protein 8 [Zootermopsis nevadensis]	KDR21605	1.48447e-81	142	170	269
augustus-scaffold590-size763765-processed-gene-2.1-mRNA-1	89	Growth factor receptor-bound protein 10, partial [Zootermopsis nevadensis]	KDR11446	1.6083e-42	72	81	90
maker-scaffold531-size812438-augustus-gene-1.8-mRNA-1	93	-	-	-	-	-	-
maker-scaffold2703-size325091-augustus-gene-1.2-mRNA-1	139	ERC protein 2 [Zootermopsis nevadensis]	KDR10536	5.19521e-40	74	78	87
maker-scaffold2352-size418804-augustus-gene-1.1-mRNA-1	487	PREDICTED: testin [Acyrthosiphon pisum]	XP_001949083	8.60535e-125	223	303	559
maker-scaffold1378-size512979-augustus-gene-2.2-mRNA-1	462	Serine/threonine-protein kinase SBK1 [Zootermopsis nevadensis]	KDR14934	0	330	367	415
maker-scaffold4945-size346729-augustus-gene-2.10-mRNA-1	1261	Vacuolar protein sorting-associated protein 13B [Zootermopsis nevadensis]	KDR22947	0	569	795	1278
maker-scaffold2539-size563712-augustus-gene-2.3-mRNA-1	211	conserved hypothetical protein [Riptortus pedestris]	BAN20955	5.91959e-25	63	101	179
maker-scaffold227-size1088326-augustus-gene-3.7-mRNA-1	352	hypothetical protein L798_01057 [Zootermopsis nevadensis]	KDR09101	2.90638e-10	43	73	130
augustus-scaffold175-size1220744-processed-gene-6.0-mRNA-1	307	hypothetical protein DAPPUDRAFT_63917 [Daphnia pulex]	EFX67445	1.96023e-61	102	112	131
maker-scaffold3388-size409158-augustus-gene-3.4-mRNA-1	421	Elongation factor Tu, mitochondrial [Zootermopsis nevadensis]	KDR15448	0	312	359	461
maker-scaffold461-size860480-augustus-gene-3.0-mRNA-1	146	-	-	-	-	-	-
maker-scaffold1735-size447908-augustus-gene-3.9-mRNA-1	535	Cytosolic endo-beta-N-acetylglucosaminidase [Zootermopsis nevadensis]	KDR12991	5.82855e-172	243	301	432
maker-scaffold2877-size307340-augustus-gene-2.8-mRNA-1	178	hypothetical protein L798_00321 [Zootermopsis nevadensis]	KDR09585	4.3492e-32	68	111	176
maker-scaffold2993-size298799-augustus-gene-1.4-mRNA-1	498	RAC protein kinase DRAC-PK85, putative [Pediculus humanus corporis]	XP_002425258	5.60128e-142	202	211	219
maker-scaffold207-size1178031-augustus-gene-3.1-mRNA-1	1068	NMDA receptor subunit 1 variant A [Diploptera punctata]	AIG13068	0	755	828	984
maker-scaffold20-size2005619-augustus-gene-4.1-mRNA-1	443	hypothetical protein TcasGA2_TC006098 [Tribolium castaneum]	EFA08451	3.39964e-14	93	125	352
maker-scaffold1686-size463981-augustus-gene-3.10-mRNA-1	159	-	-	-	-	-	-
maker-scaffold1491-size484907-augustus-gene-2.2-mRNA-1	852	PREDICTED: putative uncharacterized protein DDB_G0282133-like [Apis dorsata]	XP_006620533	7.97322e-76	137	182	314
maker-scaffold6787-size145612-augustus-gene-0.4-mRNA-1	283	-	-	-	-	-	-
augustus-scaffold1063818-size158-processed-gene-0.0-mRNA-1	40	-	-	-	-	-	-
augustus-scaffold538412-size257-processed-gene-0.0-mRNA-1	75	-	-	-	-	-	-
augustus-scaffold1302717-size151-processed-gene-0.0-mRNA-1	48	-	-	-	-	-	-
augustus-scaffold585666-size243-processed-gene-0.0-mRNA-1	46	hypothetical protein L798_13523, partial [Zootermopsis nevadensis]	KDR12516	5.29087e-16	33	37	37
augustus-scaffold66-size1598342-processed-gene-10.1-mRNA-1	131	-	-	-	-	-	-
augustus-scaffold3331062-size111-processed-gene-0.0-mRNA-1	37	PREDICTED: lipase 1-like, partial [Diaphorina citri]	XP_008482766	1.63918e-11	32	34	37
augustus-scaffold3105-size289440-processed-gene-1.3-mRNA-1	91	-	-	-	-	-	-
augustus-scaffold3169-size283435-processed-gene-1.3-mRNA-1	69	-	-	-	-	-	-
augustus-scaffold2984-size299783-processed-gene-1.6-mRNA-1	70	-	-	-	-	-	-
augustus-scaffold653261-size225-processed-gene-0.0-mRNA-1	75	Chaoptin, partial [Zootermopsis nevadensis]	KDR11757	4.07909e-30	61	66	75
augustus-scaffold3907960-size102-processed-gene-0.0-mRNA-1	30	-	-	-	-	-	-
augustus-scaffold2261-size374035-processed-gene-1.9-mRNA-1	94	Xin actin-binding repeat-containing protein 1 [Cricetulus griseus]	EGW00840	3.29916e-11	24	32	50
augustus-scaffold2763155-size124-processed-gene-0.0-mRNA-1	34	-	-	-	-	-	-
augustus-scaffold56171-size3821-processed-gene-0.0-mRNA-1	130	-	-	-	-	-	-
augustus-scaffold982-size604138-processed-gene-1.2-mRNA-1	149	-	-	-	-	-	-
augustus-scaffold569438-size247-processed-gene-0.0-mRNA-1	51	-	-	-	-	-	-
augustus-scaffold70531-size2147-processed-gene-0.0-mRNA-1	79	-	-	-	-	-	-
augustus-scaffold120-size1377678-processed-gene-6.1-mRNA-1	340	-	-	-	-	-	-
augustus-scaffold27041-size8833-processed-gene-0.0-mRNA-1	101	GF15843 [Drosophila ananassae]	XP_001963236	1.15364e-48	81	89	101
augustus-scaffold31982-size12843-processed-gene-0.0-mRNA-1	51	-	-	-	-	-	-
augustus-scaffold6039-size136427-processed-gene-0.1-mRNA-1	301	PREDICTED: uncharacterized protein LOC754317 [Strongylocentrotus purpuratus]	XP_001185162	8.74221e-22	74	111	218
augustus-scaffold29026-size15793-processed-gene-0.0-mRNA-1	42	-	-	-	-	-	-
augustus-scaffold131473-size8637-processed-gene-0.0-mRNA-1	95	-	-	-	-	-	-
augustus-scaffold43-size1732329-processed-gene-14.1-mRNA-1	87	-	-	-	-	-	-
augustus-scaffold83657-size1655-processed-gene-0.0-mRNA-1	27	-	-	-	-	-	-
augustus-scaffold541285-size256-processed-gene-0.0-mRNA-1	64	Armadillo repeat-containing protein, putative [Pediculus humanus corporis]	XP_002428498	2.59551e-08	28	37	58
augustus-scaffold572-size780198-processed-gene-0.0-mRNA-1	96	-	-	-	-	-	-
augustus-scaffold45382-size5089-processed-gene-0.0-mRNA-1	138	-	-	-	-	-	-
augustus-scaffold1191-size550268-processed-gene-4.5-mRNA-1	108	-	-	-	-	-	-
augustus-scaffold1020303-size166-processed-gene-0.0-mRNA-1	30	-	-	-	-	-	-
augustus-scaffold2085963-size142-processed-gene-0.0-mRNA-1	24	-	-	-	-	-	-
augustus-scaffold734-size1099370-processed-gene-9.6-mRNA-1	25	-	-	-	-	-	-
augustus-scaffold291680-size402-processed-gene-0.0-mRNA-1	29	-	-	-	-	-	-
augustus-scaffold513579-size264-processed-gene-0.0-mRNA-1	47	-	-	-	-	-	-
augustus-scaffold272-size1187267-processed-gene-8.0-mRNA-1	263	PREDICTED: uncharacterized protein LOC100571634 [Acyrthosiphon pisum]	XP_003240738	4.768e-27	82	116	224
augustus-scaffold3749-size242858-processed-gene-1.2-mRNA-1	83	Eukaryotic translation initiation factor 4 gamma 3 [Zootermopsis nevadensis]	KDR13887	9.65374e-25	54	68	83
augustus-scaffold6034-size137024-processed-gene-0.2-mRNA-1	70	-	-	-	-	-	-
augustus-scaffold3803-size263038-processed-gene-1.1-mRNA-1	410	hypothetical protein L798_04031 [Zootermopsis nevadensis]	KDR21240	4.79243e-75	149	213	363
augustus-scaffold2720-size324709-processed-gene-2.0-mRNA-1	217	-	-	-	-	-	-
augustus-scaffold4032866-size100-processed-gene-0.0-mRNA-1	32	-	-	-	-	-	-
augustus-scaffold874-size639934-processed-gene-5.5-mRNA-1	91	-	-	-	-	-	-
augustus-scaffold7470-size100104-processed-gene-0.1-mRNA-1	109	hypothetical protein KGM_18541 [Danaus plexippus]	EHJ67915	1.67277e-17	44	52	98
augustus-scaffold45851-size12276-processed-gene-0.0-mRNA-1	1026	GH19655 [Drosophila grimshawi]	XP_001997228	9.23088e-61	166	385	942
augustus-scaffold2170-size382044-processed-gene-1.3-mRNA-1	82	-	-	-	-	-	-
augustus-scaffold516-size826350-processed-gene-7.1-mRNA-1	163	-	-	-	-	-	-
augustus-scaffold680-size715670-processed-gene-6.3-mRNA-1	309	-	-	-	-	-	-
augustus-scaffold3365-size270082-processed-gene-1.1-mRNA-1	256	-	-	-	-	-	-
augustus-scaffold9575-size48166-processed-gene-0.1-mRNA-1	91	-	-	-	-	-	-
augustus-scaffold79920-size9024-processed-gene-0.0-mRNA-1	67	nanchung, partial [Cydia pomonella]	AFD93377	2.32853e-30	52	58	64
augustus-scaffold349163-size343-processed-gene-0.0-mRNA-1	40	GM23954 [Drosophila sechellia]	XP_002031607	4.22879e-15	35	38	40
augustus-scaffold1074243-size157-processed-gene-0.0-mRNA-1	45	GJ24095 [Drosophila virilis]	XP_002053818	4.49663e-13	27	38	45
augustus-scaffold642-size748751-processed-gene-1.0-mRNA-1	163	-	-	-	-	-	-
augustus-scaffold2661424-size127-processed-gene-0.0-mRNA-1	39	PREDICTED: ATP-dependent RNA helicase DDX19A-like [Amphimedon queenslandica]	XP_003387891	1.28241e-15	31	36	39
augustus-scaffold668018-size221-processed-gene-0.0-mRNA-1	71	Immunoglobulin G-binding protein A, partial [Corvus brachyrhynchos]	KFO52993	1.94436e-08	43	55	70
augustus-scaffold909441-size183-processed-gene-0.0-mRNA-1	34	-	-	-	-	-	-
augustus-scaffold534-size812621-processed-gene-0.3-mRNA-1	314	-	-	-	-	-	-
augustus-scaffold14429-size18216-processed-gene-0.0-mRNA-1	70	hypothetical protein L798_02067 [Zootermopsis nevadensis]	KDR22104	3.79797e-26	47	54	61
augustus-scaffold3795006-size103-processed-gene-0.0-mRNA-1	2	-	-	-	-	-	-
augustus-scaffold269604-size430-processed-gene-0.0-mRNA-1	132	hypothetical protein EAI_16034 [Harpegnathos saltator]	EFN76398	1.24459e-26	82	85	114
augustus-scaffold688269-size217-processed-gene-0.0-mRNA-1	54	-	-	-	-	-	-
augustus-scaffold4040-size227895-processed-gene-1.0-mRNA-1	393	-	-	-	-	-	-
augustus-scaffold12079-size25011-processed-gene-0.1-mRNA-1	105	Mite allergen Lep d 7 [Zootermopsis nevadensis]	KDR17360	1.65572e-11	31	57	94
augustus-scaffold1138-size564540-processed-gene-1.2-mRNA-1	91	-	-	-	-	-	-
augustus-scaffold14-size2124860-processed-gene-20.1-mRNA-1	152	-	-	-	-	-	-
augustus-scaffold21968-size9844-processed-gene-0.0-mRNA-1	137	Lysosomal alpha-mannosidase precursor isoform 2-like protein [Camelus ferus]	EPY83529	2.17784e-35	65	89	136
augustus-scaffold664912-size222-processed-gene-0.0-mRNA-1	11	-	-	-	-	-	-
augustus-scaffold2653786-size127-processed-gene-0.0-mRNA-1	28	-	-	-	-	-	-
augustus-scaffold675-size719108-processed-gene-4.2-mRNA-1	72	-	-	-	-	-	-
augustus-scaffold11437-size28449-processed-gene-0.0-mRNA-1	53	PREDICTED: WD repeat-containing protein CG11141 [Tribolium castaneum]	XP_969871	8.67007e-15	36	43	52
augustus-scaffold1634580-size151-processed-gene-0.0-mRNA-1	47	-	-	-	-	-	-
augustus-scaffold3341681-size111-processed-gene-0.0-mRNA-1	35	-	-	-	-	-	-
augustus-scaffold6727-size112639-processed-gene-0.1-mRNA-1	215	-	-	-	-	-	-
augustus-scaffold8083-size78828-processed-gene-0.0-mRNA-1	272	-	-	-	-	-	-
augustus-scaffold1274074-size151-processed-gene-0.0-mRNA-1	39	-	-	-	-	-	-
augustus-scaffold7042-size114270-processed-gene-0.0-mRNA-1	74	-	-	-	-	-	-
augustus-scaffold1-size4944527-processed-gene-8.1-mRNA-1	69	-	-	-	-	-	-
augustus-scaffold1063-size579229-processed-gene-1.1-mRNA-1	352	PREDICTED: putative GPI-anchored protein PB15E9.01c-like, partial [Aplysia californica]	XP_005091540	3.02859e-46	40	155	244
augustus-scaffold3942125-size102-processed-gene-0.0-mRNA-1	23	-	-	-	-	-	-
augustus-scaffold9554-size48959-processed-gene-0.0-mRNA-1	202	Chain A, Crystal Structure Of Engineered Protein. Northeast Structural Genomics Consortium Target Or265. &gt;gi|414145862|pdb|4HQD|B Chain B, Crystal Structure Of Engineered Protein. Northeast Structural Genomics Consortium Target Or265.]	4HQD_A	5.89154e-12	46	61	121
augustus-scaffold410816-size304-processed-gene-0.0-mRNA-1	19	-	-	-	-	-	-
augustus-scaffold2239-size377940-processed-gene-1.2-mRNA-1	125	-	-	-	-	-	-
augustus-scaffold168881-size725-processed-gene-0.1-mRNA-1	73	-	-	-	-	-	-
augustus-scaffold12632-size41208-processed-gene-0.0-mRNA-1	187	Vesicle transport through interaction with t-SNAREs-like protein 1A [Zootermopsis nevadensis]	KDR24064	2.88259e-79	136	152	188
augustus-scaffold107177-size1209-processed-gene-0.0-mRNA-1	25	-	-	-	-	-	-
augustus-scaffold1493-size486132-processed-gene-3.2-mRNA-1	112	-	-	-	-	-	-
augustus-scaffold3890484-size102-processed-gene-0.0-mRNA-1	33	-	-	-	-	-	-
augustus-scaffold389-size1115929-processed-gene-5.3-mRNA-1	135	-	-	-	-	-	-
augustus-scaffold3009-size297827-processed-gene-0.0-mRNA-1	93	-	-	-	-	-	-
augustus-scaffold2711-size325800-processed-gene-2.3-mRNA-1	95	-	-	-	-	-	-
augustus-scaffold3597-size307537-processed-gene-1.3-mRNA-1	209	Putative carbonic anhydrase-like protein 2, partial [Zootermopsis nevadensis]	KDR17090	1.621e-25	48	51	53
augustus-scaffold2611-size698639-processed-gene-2.2-mRNA-1	137	engrailed [Euperipatoides kanangrensis]	ABY60731	3.8748e-13	34	46	75
augustus-scaffold7265-size220815-processed-gene-1.9-mRNA-1	129	-	-	-	-	-	-
augustus-scaffold4339-size209989-processed-gene-1.0-mRNA-1	172	-	-	-	-	-	-
augustus-scaffold1613-size466428-processed-gene-1.1-mRNA-1	128	-	-	-	-	-	-
augustus-scaffold2659-size348043-processed-gene-0.0-mRNA-1	139	-	-	-	-	-	-
augustus-scaffold4883-size184549-processed-gene-0.1-mRNA-1	84	-	-	-	-	-	-
augustus-scaffold145372-size7898-processed-gene-0.0-mRNA-1	59	PREDICTED: BTB/POZ domain-containing protein 6 isoform X1 [Tribolium castaneum]	XP_974719	4.08106e-28	48	54	59
augustus-scaffold295312-size397-processed-gene-0.0-mRNA-1	85	-	-	-	-	-	-
augustus-scaffold1130-size565157-processed-gene-0.0-mRNA-1	90	-	-	-	-	-	-
augustus-scaffold15831-size35992-processed-gene-0.1-mRNA-1	105	-	-	-	-	-	-
augustus-scaffold6502-size120720-processed-gene-0.1-mRNA-1	129	Vesicular glutamate transporter 2.1 [Zootermopsis nevadensis]	KDR18147	1.00369e-08	28	32	43
augustus-scaffold1292-size529619-processed-gene-4.2-mRNA-1	128	Conserved oligomeric Golgi complex subunit 6 [Zootermopsis nevadensis]	KDR20532	1.83339e-42	82	101	120
augustus-scaffold2390975-size136-processed-gene-0.0-mRNA-1	45	-	-	-	-	-	-
augustus-scaffold306484-size384-processed-gene-0.0-mRNA-1	19	-	-	-	-	-	-
augustus-scaffold7943-size93710-processed-gene-0.2-mRNA-1	74	-	-	-	-	-	-
augustus-scaffold2745-size442288-processed-gene-2.1-mRNA-1	246	-	-	-	-	-	-
augustus-scaffold2691432-size126-processed-gene-0.0-mRNA-1	32	-	-	-	-	-	-
augustus-scaffold9110-size57969-processed-gene-0.1-mRNA-1	216	-	-	-	-	-	-
augustus-scaffold6181-size131885-processed-gene-0.0-mRNA-1	45	CG45263, isoform D [Drosophila melanogaster]	NP_001246989	9.27676e-20	39	42	44
augustus-scaffold871-size948731-processed-gene-3.0-mRNA-1	91	-	-	-	-	-	-
augustus-scaffold340208-size350-processed-gene-0.0-mRNA-1	64	PREDICTED: gametogenetin-binding protein 2-like [Tribolium castaneum]	XP_973483	2.55802e-17	39	46	63
augustus-scaffold18008-size13109-processed-gene-0.0-mRNA-1	115	-	-	-	-	-	-
augustus-scaffold62514-size2724-processed-gene-0.0-mRNA-1	42	-	-	-	-	-	-
augustus-scaffold186-size1180337-processed-gene-8.2-mRNA-1	101	-	-	-	-	-	-
augustus-scaffold856274-size189-processed-gene-0.0-mRNA-1	50	-	-	-	-	-	-
augustus-scaffold2004513-size144-processed-gene-0.0-mRNA-1	35	-	-	-	-	-	-
augustus-scaffold1124-size565828-processed-gene-1.1-mRNA-1	256	-	-	-	-	-	-
augustus-scaffold3117545-size115-processed-gene-0.0-mRNA-1	17	-	-	-	-	-	-
augustus-scaffold1299061-size151-processed-gene-0.0-mRNA-1	49	-	-	-	-	-	-
augustus-scaffold1632865-size151-processed-gene-0.0-mRNA-1	39	-	-	-	-	-	-
augustus-scaffold549234-size253-processed-gene-0.0-mRNA-1	38	-	-	-	-	-	-
augustus-scaffold1146-size563304-processed-gene-0.0-mRNA-1	113	-	-	-	-	-	-
augustus-scaffold1689-size453174-processed-gene-2.1-mRNA-1	90	-	-	-	-	-	-
augustus-scaffold54017-size4624-processed-gene-0.0-mRNA-1	107	hypothetical protein SINV_07232 [Solenopsis invicta]	EFZ22600	1.3963e-11	35	47	75
augustus-scaffold4682-size193997-processed-gene-0.1-mRNA-1	113	-	-	-	-	-	-
augustus-scaffold11665-size26357-processed-gene-0.0-mRNA-1	52	-	-	-	-	-	-
augustus-scaffold7050-size130172-processed-gene-0.0-mRNA-1	360	PREDICTED: AT-rich interactive domain-containing protein 4B [Diaphorina citri]	XP_008484753	8.86334e-13	33	35	37
augustus-scaffold422198-size298-processed-gene-0.0-mRNA-1	56	-	-	-	-	-	-
[truncated: 90,480 more rows]
