# Supplementary material for: Assembling large genomes: analysis of the stick insect (Clitarchus hookeri) genome reveals a high repeat content and sex-biased genes associated with reproduction
Source: BMC Genomics. 2017 Nov 16;18:884. doi: 10.1186/s12864-017-4245-x (PMC5691397; doi:10.1186/s12864-017-4245-x)
Supplement: Supplementary file 3 — BLAST results from transcripts, raw counts from gene expression and differential expression results. (XLSX 13185 kb) [file 12864_2017_4245_MOESM3_ESM.xlsx]

## Sheet: Sheet1
			SwissProt best match			Uniprot best match			Drosophila melanogaster best match			Differential expression analysis (DESeq2)						Raw counts (Testis)									Raw counts (Ovary)
Query ID	Gene ID	Query Length	Description	Accession ID	E-value	Description	Accession ID	E-value	Description	Accession ID	E-value	baseMean	log2FoldChange	lfcSE	stat	pvalue	padj	7_L001	7_L002	7_L003	8_L001	8_L002	8_L003	9_L001	9_L002	9_L003	4_L001	4_L002	4_L003	5_L001	5_L002	5_L003	6_L001	6_L002	6_L003
TCONS_00000001	XLOC_000001	354	RecName: Full=Caprin-2; AltName: Full=C1q domain-containing protein 1; AltName: Full=Cytoplasmic activation/proliferation-associated protein 2; AltName: Full=Gastric cancer multidrug resistance-associated protein; AltName: Full=Protein EEG-1; AltName: Full=RNA granule protein 140]	Q6IMN6	1.2794e-13	tr|R4V1L8|R4V1L8_COPFO Uncharacterized protein (Fragment) OS=Coptotermes formosanus PE=2 SV=1]	9438929	1.27339e-32	type=protein; loc=3L:complement(join(18672631..18673011,18671490..18671672,18671268..18671434,18669034..18671188)); ID=FBpp0311792; name=Capr-PB; parent=FBgn0042134,FBtr0345806; dbxref=FlyBase:FBpp0311792,FlyBase_Annotation_IDs:CG18811-PB,GB_protein:AHN58132,REFSEQ:NP_001287107; MD5=927ba82456ba510777179a794cc84d2d; length=961; release=r6.08; species=Dmel; ]	FBpp0311792	5.05091e-06	26.4198	-0.482001	0.552279	-0.872749	0.3828	0.43361	3	5	5	8	6	11	8	11	9	6	9	1	11	14	20	11	7	12
TCONS_00000002	XLOC_000002	1458	RecName: Full=X-ray repair cross-complementing protein 5; AltName: Full=ATP-dependent DNA helicase 2 subunit 2; AltName: Full=ATP-dependent DNA helicase II 80 kDa subunit; AltName: Full=CTC box-binding factor 85 kDa subunit; Short=CTC85; Short=CTCBF; AltName: Full=DNA repair protein XRCC5; AltName: Full=Ku autoantigen protein p86 homolog; AltName: Full=Ku80; AltName: Full=Nuclear factor IV]	P27641	2.72298e-41	tr|A0A067QUA1|A0A067QUA1_ZOONE ATP-dependent DNA helicase II subunit 2 OS=Zootermopsis nevadensis GN=L798_12561 PE=3 SV=1]	9307408	6.16587e-77	type=protein; loc=2L:complement(join(15771050..15771064,15770897..15770992,15770609..15770841,15770431..15770553,15768739..15770371)); ID=FBpp0080322; name=Ku80-PA; parent=FBgn0041627,FBtr0080763; dbxref=FlyBase:FBpp0080322,FlyBase_Annotation_IDs:CG18801-PA,GB_protein:AAG22435.1,REFSEQ:NP_609767,GB_protein:AAG22435,FlyMine:FBpp0080322,modMine:FBpp0080322; MD5=9ff00f5dc4e9bc4024fab4459e3c7bea; len…	FBpp0080322	2.3077e-16	131.124	1.32816	0.451065	2.9445	0.00323481	0.00584249	70	77	65	66	55	61	66	52	58	34	34	34	11	13	12	29	34	35
TCONS_00000004	XLOC_000003	1047	-	-	-	-	-	-	-	-	-	4.63299	6.25294	2.39381	2.61213	0.00899789	0.0144237	1	2	1	5	5	8	2	2	2	0	0	0	0	0	0	0	0	0
TCONS_00000005	XLOC_000004	2387	-	-	-	-	-	-	-	-	-	17.0622	7.86425	2.15782	3.64454	0.000267867	0.000677582	2	1	2	23	18	21	12	12	13	0	0	0	0	0	0	0	0	0
TCONS_00000006	XLOC_000005	508	RecName: Full=Copia protein; AltName: Full=Gag-int-pol protein; Contains: RecName: Full=Copia VLP protein; Contains: RecName: Full=Copia protease [Drosophila melanogaster]	P04146	3.13897e-28	tr|A0A0J7JUH1|A0A0J7JUH1_LASNI Retrovirus-related pol polyprotein from transposon tnt 1-94 OS=Lasius niger GN=RF55_26141 PE=4 SV=1]	9685795	8.04225e-82	-	-	-	12.1204	-1.24214	1.14969	-1.08041	0.279961	0.327486	1	4	0	5	3	4	1	2	1	10	7	10	1	1	1	8	6	10
TCONS_00000007	XLOC_000006	1058	-	-	-	-	-	-	-	-	-	50.2631	2.55853	0.597459	4.28235	1.8493e-05	6.22759e-05	33	36	35	29	32	26	20	21	28	9	8	16	4	1	2	5	2	2
TCONS_00000008	XLOC_000007	734	-	-	-	tr|Q7M4D9|Q7M4D9_TENMO Cuticle structural protein PCP16.7, post-ecdysial OS=Tenebrio molitor PE=1 SV=1]	9194738	8.19131e-15	-	-	-	8.18529	7.10096	2.28154	3.11235	0.00185603	0.00362095	5	6	6	1	6	3	7	10	7	0	0	0	0	0	0	0	0	0
TCONS_00000009	XLOC_000008	714	-	-	-	-	-	-	-	-	-	569.38	12.6501	1.83006	6.91239	4.7654e-12	3.79815e-11	327	328	346	372	358	371	475	447	495	0	0	0	0	0	0	0	0	0
TCONS_00000011	XLOC_000009	734	-	-	-	-	-	-	-	-	-	187.014	8.81385	1.02003	8.6408	5.5822e-18	6.76623e-17	79	75	81	127	120	128	156	211	180	0	0	0	1	0	0	0	1	0
TCONS_00000013	XLOC_000010	8357	-	-	-	tr|A0A067RP86|A0A067RP86_ZOONE Alpha-catulin OS=Zootermopsis nevadensis GN=L798_01708 PE=4 SV=1]	9347179	3.90382e-38	type=protein; loc=2R:join(23958190..23958219,23958332..23958512,23958573..23960080,23960139..23960459,23960513..23960719,23961220..23961336); ID=FBpp0072057; name=alpha-catenin-related-PA; parent=FBgn0029105,FBtr0072148; dbxref=FlyBase:FBpp0072057,FlyBase_Annotation_IDs:CG2987-PA,GB_protein:AAF47116.2,REFSEQ:NP_652073,GB_protein:AAF47116,FlyMine:FBpp0072057,modMine:FBpp0072057; MD5=04fee2347aacb3…	FBpp0072057	8.61517e-24	159.133	2.0106	0.543612	3.6986	0.000216792	0.000562456	66	63	76	120	75	104	85	92	93	41	40	39	14	10	16	16	13	15
TCONS_00000018	XLOC_000011	189	-	-	-	-	-	-	-	-	-	10.502	-7.41464	2.25129	-3.2935	0.000989467	0.00210762	0	0	0	0	0	0	0	0	0	8	16	3	8	13	6	2	3	3
TCONS_00000019	XLOC_000012	971	-	-	-	-	-	-	-	-	-	6.29462	6.67737	2.34585	2.84646	0.00442083	0.00766307	3	5	1	5	11	7	1	3	2	0	0	0	0	0	0	0	0	0
TCONS_00000020	XLOC_000013	527	-	-	-	-	-	-	-	-	-	12.5457	7.68782	2.2435	3.42671	0.000610948	0.00139337	8	9	7	8	11	10	8	6	10	0	0	0	0	0	0	0	0	0
TCONS_00000021	XLOC_000014	3545	-	-	-	-	-	-	-	-	-	166.871	-3.13839	0.591663	-5.30436	1.1307e-07	5.53825e-07	15	10	16	5	5	2	22	18	19	55	48	126	95	112	85	104	134	126
TCONS_00000022	XLOC_000015	808	-	-	-	-	-	-	-	-	-	13.1653	3.61502	1.87411	1.92892	0.0537407	0.0734875	19	15	14	0	0	0	9	11	10	0	0	0	1	1	0	0	2	0
TCONS_00000023	XLOC_000016	1376	-	-	-	tr|A0A0E5H1Y5|A0A0E5H1Y5_SALTI Uncharacterised protein OS=Salmonella typhi GN=ERS325204_02012 PE=4 SV=1]	35264492	7.9523e-11	-	-	-	13.2233	-5.07355	1.35316	-3.7494	0.000177256	0.00047124	0	0	0	0	0	0	1	0	1	3	6	1	11	8	15	10	8	13
TCONS_00000025	XLOC_000017	1631	RecName: Full=UDP-glucuronosyltransferase 2A3; Short=UDPGT 2A3; Flags: Precursor]	Q8BWQ1	2.42766e-41	tr|A0A067R1S8|A0A067R1S8_ZOONE UDP-glucuronosyltransferase 2C1 OS=Zootermopsis nevadensis GN=L798_14094 PE=3 SV=1]	9261939	3.6693e-65	type=protein; loc=3R:complement(join(21399723..21399725,21399377..21399614,21398659..21399324,21397866..21398539)); ID=FBpp0306935; name=CG6475-PD; parent=FBgn0038886,FBtr0334915; dbxref=FlyBase:FBpp0306935,FlyBase_Annotation_IDs:CG6475-PD,REFSEQ:NP_001097859,GB_protein:AAF55892; MD5=624d7910f37dbaa612ac74bfcc749345; length=526; release=r6.08; species=Dmel; ]	FBpp0306935	1.07273e-50	31.1425	-4.27788	0.855987	-4.9976	5.80468e-07	2.56481e-06	2	2	1	0	1	0	1	0	2	15	13	18	25	22	21	20	22	19
TCONS_00000027	XLOC_000018	1569	-	-	-	-	-	-	-	-	-	13.5301	-7.45947	2.17658	-3.42715	0.000609953	0.00139166	0	0	0	0	0	0	0	0	0	1	1	2	24	15	20	4	6	2
TCONS_00000029	XLOC_000019	589	-	-	-	tr|A0A067RMP0|A0A067RMP0_ZOONE Coiled-coil domain-containing protein 137 OS=Zootermopsis nevadensis GN=L798_06765 PE=4 SV=1]	9348517	5.00389e-21	-	-	-	134.265	0.15269	0.301583	0.506295	0.612649	0.657387	12	11	14	33	37	34	92	98	111	19	9	8	27	27	26	79	89	99
TCONS_00000030	XLOC_000020	253	RecName: Full=Max dimerization protein 1; Short=Max dimerizer 1; AltName: Full=Protein MAD]	Q05195	5.84262e-13	tr|E9MYK5|E9MYK5_HELCH Max dimerization-like protein (Fragment) OS=Heliconius charithonia PE=2 SV=1]	10042884	1.21056e-16	-	-	-	6.77747	2.2382	1.13727	1.96805	0.0490624	0.0676157	7	2	2	7	2	3	3	5	3	0	1	0	2	1	2	0	0	1
TCONS_00000031	XLOC_000021	259	-	-	-	tr|A0A0A0LJX3|A0A0A0LJX3_CUCSA Uncharacterized protein OS=Cucumis sativus GN=Csa_2G335050 PE=4 SV=1]	15486437	5.15911e-08	-	-	-	13.4376	-1.53813	0.893918	-1.72066	0.0853125	0.112005	1	2	1	3	5	7	0	2	1	3	3	7	9	3	7	7	12	7
TCONS_00000032	XLOC_000022	4820	-	-	-	-	-	-	-	-	-	39.3451	8.77891	1.98355	4.42585	9.60623e-06	3.42312e-05	7	12	5	9	3	4	79	66	66	0	0	0	0	0	0	0	0	0
TCONS_00000033	XLOC_000023	1726	-	-	-	tr|A7RXV2|A7RXV2_NEMVE Predicted protein (Fragment) OS=Nematostella vectensis GN=v1g27606 PE=4 SV=1]	11405459	2.3494e-06	-	-	-	95.3735	10.1807	1.93946	5.24925	1.52721e-07	7.34972e-07	35	40	34	18	23	29	152	136	136	0	0	0	0	0	0	0	0	0
TCONS_00000038	XLOC_000024	1093	-	-	-	tr|A0A0G1ZIM5|A0A0G1ZIM5_9TELE Uncharacterized protein OS=Scleropages formosus GN=Z043_23908 PE=4 SV=1]	54477793	5.45533e-18	-	-	-	15.1754	5.30468	1.33191	3.98275	6.81222e-05	0.000201506	11	4	10	13	8	7	15	14	10	2	0	0	0	0	0	0	0	0
TCONS_00000039	XLOC_000025	1019	-	-	-	-	-	-	-	-	-	4.73267	6.14659	2.36269	2.60152	0.00928109	0.0148294	0	1	0	2	2	1	10	6	8	0	0	0	0	0	0	0	0	0
TCONS_00000040	XLOC_000026	1448	-	-	-	tr|A0A0J7MPU2|A0A0J7MPU2_LASNI Transposase-like protein (Fragment) OS=Lasius niger GN=RF55_22469 PE=4 SV=1]	9704894	6.12535e-08	-	-	-	13.1316	3.35108	1.0824	3.09597	0.00196171	0.00379284	7	1	9	7	8	3	17	10	13	0	1	3	0	0	0	0	0	3
TCONS_00000041	XLOC_000027	1673	-	-	-	-	-	-	-	-	-	61.6842	2.03329	0.441195	4.6086	4.05387e-06	1.55292e-05	40	44	27	25	19	20	39	50	45	11	12	12	6	6	4	6	11	5
TCONS_00000046	XLOC_000028	821	RecName: Full=Serine/threonine-protein kinase/endoribonuclease IRE1; AltName: Full=Endoplasmic reticulum-to-nucleus signaling 1; AltName: Full=Inositol-requiring protein 1; AltName: Full=Ire1-alpha; Short=IRE1a; Includes: RecName: Full=Serine/threonine-protein kinase; Includes: RecName: Full=Endoribonuclease; Flags: Precursor]	Q9EQY0	7.69974e-36	tr|A0A067QMX0|A0A067QMX0_ZOONE Serine/threonine-protein kinase/endoribonuclease IRE2 OS=Zootermopsis nevadensis GN=L798_14815 PE=4 SV=1]	9317709	1.13087e-63	type=protein; loc=3R:complement(join(19860886..19861014,19860647..19860761,19857241..19857684,19856960..19857182,19855633..19856902,19855381..19855545,19854440..19855318)); ID=FBpp0112160; name=Ire1-PB; parent=FBgn0261984,FBtr0113248; dbxref=FlyBase:FBpp0112160,FlyBase_Annotation_IDs:CG4583-PB,REFSEQ:NP_001097839,GB_protein:ABW08704,FlyMine:FBpp0112160,modMine:FBpp0112160; MD5=012e3ecc7181b91e478…	FBpp0112160	3.82417e-32	12.7338	-0.604224	0.82386	-0.733406	0.463311	0.514591	1	2	1	4	6	4	5	4	5	7	3	7	5	7	3	4	4	5
TCONS_00000047	XLOC_000029	1233	-	-	-	-	-	-	-	-	-	17.3408	0.457428	0.687469	0.66538	0.505807	0.555794	8	7	6	4	6	3	7	12	10	5	9	2	3	7	5	4	6	2
TCONS_00000048	XLOC_000030	1294	RecName: Full=Transposable element Tcb2 transposase]	Q04202	8.75089e-08	tr|A0A0J7ML71|A0A0J7ML71_LASNI Transposable element tcb2 transposase OS=Lasius niger GN=RF55_26489 PE=4 SV=1]	9714148	1.23162e-63	-	-	-	14.3257	-1.8596	0.736919	-2.52348	0.0116201	0.0181528	1	2	1	5	1	3	2	1	3	8	15	2	10	7	5	9	9	2
TCONS_00000049	XLOC_000031	809	-	-	-	tr|A0A087U3X2|A0A087U3X2_9ARAC Transposable element Tc1 transposase (Fragment) OS=Stegodyphus mimosarum GN=X975_09772 PE=4 SV=1]	8784424	6.7054e-31	-	-	-	8.19941	-1.35308	0.855511	-1.58161	0.11374	0.145323	4	0	1	1	3	2	2	0	1	5	6	1	6	4	3	4	5	1
TCONS_00000050	XLOC_000032	554	-	-	-	-	-	-	-	-	-	5.58409	3.301	1.5996	2.06364	0.0390515	0.0548487	2	2	5	1	2	3	7	8	2	3	0	0	0	0	0	0	0	0
TCONS_00000051	XLOC_000033	579	-	-	-	tr|V5GHQ9|V5GHQ9_ANOGL Uncharacterized protein OS=Anoplophora glabripennis PE=4 SV=1]	10921532	1.17157e-10	-	-	-	2.37311	4.2755	2.85709	1.49645	0.134536	0.169242	0	0	0	10	4	0	0	0	0	0	0	0	0	0	0	0	0	0
TCONS_00000052	XLOC_000034	909	-	-	-	-	-	-	-	-	-	20.9714	6.45498	1.42867	4.51816	6.23785e-06	2.30445e-05	16	12	8	22	23	22	13	6	4	0	0	0	1	0	0	0	0	0
TCONS_00000053	XLOC_000035	805	-	-	-	-	-	-	-	-	-	3.03004	5.47347	2.47298	2.21331	0.0268765	0.0389683	0	1	0	5	1	10	0	1	0	0	0	0	0	0	0	0	0	0
TCONS_00000054	XLOC_000036	651	-	-	-	-	-	-	-	-	-	13.9247	-7.62663	2.18151	-3.49603	0.000472228	0.00111435	0	0	0	0	0	0	0	0	0	12	17	18	8	11	15	0	0	2
TCONS_00000057	XLOC_000037	612	-	-	-	tr|A0A067QRD5|A0A067QRD5_ZOONE Uncharacterized protein OS=Zootermopsis nevadensis GN=L798_00047 PE=4 SV=1]	9344280	5.08797e-10	-	-	-	313.492	-0.921428	0.319176	-2.8869	0.00389058	0.00685697	54	71	69	61	68	82	90	76	91	137	126	147	149	160	164	103	121	113
TCONS_00000062	XLOC_000038	1160	RecName: Full=Dynein heavy chain 10, axonemal; AltName: Full=Axonemal beta dynein heavy chain 10; AltName: Full=Ciliary dynein heavy chain 10]	Q8IVF4	1.18593e-135	tr|D6WU89|D6WU89_TRICA Putative uncharacterized protein OS=Tribolium castaneum GN=TcasGA2_TC009719 PE=4 SV=1]	9900911	1.45647e-149	type=protein; loc=3R:join(28487483..28488065,28488752..28488807,28488931..28489054,28489179..28489285,28490035..28490261,28491089..28491219,28491359..28491987,28492357..28492547,28492732..28493326,28493379..28493685,28493741..28494139,28494202..28495075,28495136..28495489,28495559..28495850,28495928..28496086,28497216..28497368,28497776..28497994,28498066..28498200,28499457..28499878,28499932..28…	FBpp0290518	5.41404e-135	100.445	5.34734	0.672369	7.95299	1.82062e-15	1.8794e-14	68	56	58	70	65	66	72	83	66	0	1	2	0	1	1	3	3	4
TCONS_00000066	XLOC_000039	3229	RecName: Full=Sulfotransferase family cytosolic 1B member 1; Short=ST1B1; Short=Sulfotransferase 1B1]	Q8JG30	1.49091e-31	tr|E0VVB6|E0VVB6_PEDHC Putative uncharacterized protein OS=Pediculus humanus subsp. corporis GN=Phum_PHUM461020 PE=4 SV=1]	8044940	1.42921e-66	type=protein; loc=3R:join(9251871..9252205,9252350..9252965); ID=FBpp0311929; name=St2-PB; parent=FBgn0037665,FBtr0346096; dbxref=FlyBase:FBpp0311929,FlyBase_Annotation_IDs:CG16733-PB,GB_protein:AHN57243,REFSEQ:NP_001287244; MD5=7b74507df7997edf129e87f2235bf88c; length=316; release=r6.08; species=Dmel; ]	FBpp0311929	1.04786e-48	301.563	-2.46411	0.381923	-6.45185	1.10493e-10	7.75571e-10	28	26	30	41	27	27	36	31	30	265	233	228	100	95	114	180	170	183
TCONS_00000067	XLOC_000040	624	-	-	-	tr|A0A067R9W3|A0A067R9W3_ZOONE Stereocilin OS=Zootermopsis nevadensis GN=L798_06830 PE=4 SV=1]	9344454	2.15097e-08	-	-	-	5.76164	4.67157	1.65359	2.8251	0.00472659	0.00812811	3	3	3	3	3	1	3	6	10	0	0	0	0	0	0	0	1	0
TCONS_00000068	XLOC_000041	3733	RecName: Full=Atypical protein kinase C]	A1Z9X0	0	tr|A0A023F5R6|A0A023F5R6_TRIIF Putative serine/threonine protein kinase (Fragment) OS=Triatoma infestans PE=2 SV=1]	9750791	0	type=protein; loc=2R:complement(join(14953087..14953515,14951635..14952568,14949374..14949424,14948917..14949002,14947894..14948850,14947642..14947836,14946704..14946819,14946516..14946603)); ID=FBpp0292492; name=aPKC-PG; parent=FBgn0261854,FBtr0303435; dbxref=FlyBase:FBpp0292492,FlyBase_Annotation_IDs:CG42783-PG,REFSEQ:NP_001188939,GB_protein:ADV37185,FlyMine:FBpp0292492,modMine:FBpp0292492; MD5…	FBpp0292492	0	1292.05	-0.890582	0.327123	-2.72247	0.00647955	0.0107577	272	316	319	224	249	285	389	363	345	806	800	833	443	430	485	455	444	424
TCONS_00000075	XLOC_000042	2780	RecName: Full=Atypical protein kinase C]	A1Z9X0	9.18116e-06	-	-	-	type=protein; loc=2R:complement(join(14953087..14953515,14951635..14952568,14949374..14949424,14948917..14949002,14947894..14948850,14947642..14947836,14946704..14946819,14946516..14946603)); ID=FBpp0292492; name=aPKC-PG; parent=FBgn0261854,FBtr0303435; dbxref=FlyBase:FBpp0292492,FlyBase_Annotation_IDs:CG42783-PG,REFSEQ:NP_001188939,GB_protein:ADV37185,FlyMine:FBpp0292492,modMine:FBpp0292492; MD5…	FBpp0292492	1.02818e-07	984.816	-0.780232	0.277919	-2.80741	0.00499424	0.00853228	246	246	250	213	196	220	280	288	288	558	529	559	360	361	338	350	350	361
TCONS_00000076	XLOC_000043	841	-	-	-	-	-	-	-	-	-	15.0379	6.01774	1.47088	4.09124	4.29066e-05	0.000133006	11	14	12	10	12	11	9	3	9	0	0	0	0	0	0	1	0	0
TCONS_00000077	XLOC_000044	89	-	-	-	-	-	-	-	-	-	139.048	-0.323254	0.41886	-0.771748	0.440264	0.491769	37	48	37	35	32	27	56	60	50	39	42	51	66	61	53	43	51	51
TCONS_00000078	XLOC_000045	2782	-	-	-	tr|A0A026VZK7|A0A026VZK7_CERBI Copia protein OS=Cerapachys biroi GN=X777_12524 PE=4 SV=1]	8631269	1.68293e-07	-	-	-	89.1037	-0.377798	0.716311	-0.527422	0.597901	0.643446	15	15	11	25	28	29	41	33	33	69	66	63	21	22	17	25	8	29
TCONS_00000083	XLOC_000046	764	-	-	-	-	-	-	-	-	-	139.279	9.09867	1.29918	7.0034	2.49832e-12	2.04636e-11	41	46	59	113	100	105	151	127	118	0	0	0	0	0	1	0	0	0
TCONS_00000093	XLOC_000047	800	-	-	-	tr|A0A034V458|A0A034V458_BACDO Transposon Ty3-I Gag-Pol polyprotein OS=Bactrocera dorsalis GN=YI31B PE=4 SV=1]	9855654	9.34413e-16	-	-	-	8.94918	5.11454	1.59492	3.20676	0.00134238	0.00274194	3	3	2	10	10	15	1	3	6	0	0	0	0	0	0	0	1	0
TCONS_00000094	XLOC_000048	640	-	-	-	-	-	-	-	-	-	22.129	8.41079	2.16086	3.89233	9.92869e-05	0.000281935	15	12	19	17	20	21	13	14	4	0	0	0	0	0	0	0	0	0
TCONS_00000095	XLOC_000049	655	RecName: Full=Synaptonemal complex protein 3; Short=SCP-3]	P70281	3.65898e-14	tr|R4L0E3|R4L0E3_9BIVA Synaptonemal complex protein 3 OS=Nodipecten subnodosus PE=2 SV=1]	8168039	1.83049e-13	-	-	-	204.011	11.2908	1.91531	5.89506	3.74549e-09	2.21551e-08	107	117	130	195	180	182	130	96	109	0	0	0	0	0	0	0	0	0
TCONS_00000096	XLOC_000050	361	-	-	-	-	-	-	-	-	-	14.2539	7.82048	2.20706	3.54339	0.000395015	0.000953552	7	6	8	8	8	4	23	9	16	0	0	0	0	0	0	0	0	0
TCONS_00000097	XLOC_000051	1399	-	-	-	tr|J9KVD0|J9KVD0_ACYPI Uncharacterized protein OS=Acyrthosiphon pisum GN=LOC100573199 PE=4 SV=1]	9820165	2.65663e-15	-	-	-	12.276	7.36341	2.2475	3.27627	0.00105189	0.00222106	13	12	15	11	11	12	0	0	0	0	0	0	0	0	0	0	0	0
TCONS_00000098	XLOC_000052	626	-	-	-	-	-	-	-	-	-	11.8904	7.57574	2.21069	3.42687	0.000610571	0.0013929	13	7	13	4	3	4	10	12	8	0	0	0	0	0	0	0	0	0
TCONS_00000099	XLOC_000053	2635	-	-	-	-	-	-	-	-	-	41.7374	9.27157	2.07567	4.46679	7.94012e-06	2.87429e-05	28	34	30	23	36	22	27	26	31	0	0	0	0	0	0	0	0	0
TCONS_00000100	XLOC_000054	700	RecName: Full=ATPase ASNA1 homolog; AltName: Full=Arsenical pump-driving ATPase homolog; AltName: Full=Arsenite-stimulated ATPase]	B0WEV5	1.13354e-57	tr|H9IXG0|H9IXG0_BOMMO ATPase ASNA1 homolog OS=Bombyx mori GN=LOC101735717 PE=3 SV=1]	8474704	4.20382e-58	type=protein; loc=2R:complement(join(7539478..7539590,7539297..7539414,7538772..7539212,7538374..7538712)); ID=FBpp0088029; name=CG1598-PA; parent=FBgn0033191,FBtr0088955; dbxref=GB_protein:AAF59231.1,FlyBase:FBpp0088029,FlyBase_Annotation_IDs:CG1598-PA,REFSEQ:NP_610296,GB_protein:AAF59231,FlyMine:FBpp0088029,modMine:FBpp0088029; MD5=3b1e8c3bd57b96d6a6931c1b47a74133; length=336; release=r6.08; sp…	FBpp0088029	3.30854e-54	233.071	-1.82963	0.644133	-2.84046	0.0045049	0.00779115	4	7	4	69	56	62	13	19	18	5	4	3	275	257	270	87	84	77
TCONS_00000102	XLOC_000055	2542	-	-	-	tr|A0A0A9W6V5|A0A0A9W6V5_LYGHE Monocarboxylate transporter 2 OS=Lygus hesperus GN=SLC16A7_0 PE=4 SV=1]	7349411	3.76447e-25	-	-	-	65.2863	3.13997	0.456418	6.87959	6.00256e-12	4.72946e-11	50	37	36	51	53	29	36	37	31	4	1	6	3	5	6	2	5	7
TCONS_00000105	XLOC_000056	1001	-	-	-	-	-	-	-	-	-	7.70456	7.02189	2.29403	3.06093	0.00220649	0.00419622	3	7	5	6	1	3	6	7	10	0	0	0	0	0	0	0	0	0
TCONS_00000106	XLOC_000057	3803	-	-	-	-	-	-	-	-	-	1634.15	-0.865367	0.261673	-3.30706	0.000942821	0.00202198	424	423	389	362	394	362	426	389	375	592	631	611	665	675	682	803	801	846
TCONS_00000107	XLOC_000058	282	-	-	-	tr|A0A067R9W2|A0A067R9W2_ZOONE Uncharacterized protein OS=Zootermopsis nevadensis GN=L798_10844 PE=4 SV=1]	9329216	1.56554e-19	-	-	-	14.362	2.52545	0.915122	2.75969	0.00578562	0.00972047	6	6	6	14	8	9	11	7	7	1	2	0	2	3	4	0	1	0
TCONS_00000109	XLOC_000059	479	-	-	-	-	-	-	-	-	-	6.56436	3.40959	1.18637	2.87396	0.00405355	0.00710376	3	2	5	4	4	9	7	2	1	0	0	1	0	1	0	1	0	0
TCONS_00000110	XLOC_000060	967	-	-	-	tr|A0A084WPL5|A0A084WPL5_ANOSI AGAP000795-PB-like protein OS=Anopheles sinensis GN=ZHAS_00020486 PE=4 SV=1]	11559514	2.81429e-48	-	-	-	9.86159	3.05406	1.00975	3.02458	0.00248981	0.0046524	6	2	7	5	4	6	5	8	12	1	1	1	0	0	2	1	0	0
TCONS_00000111	XLOC_000061	2149	-	-	-	-	-	-	-	-	-	3713.96	8.9782	0.46265	19.406	6.86561e-84	1.17685e-81	1906	1978	1995	2059	1969	2053	3723	3759	3602	3	4	9	3	6	6	3	6	1
TCONS_00000118	XLOC_000062	5016	RecName: Full=Repressor of RNA polymerase III transcription MAF1 homolog]	Q9H063	2.76004e-85	tr|A0A067R0E1|A0A067R0E1_ZOONE Repressor of RNA polymerase III transcription MAF1 OS=Zootermopsis nevadensis GN=L798_10843 PE=3 SV=1]	9344489	1.91979e-133	type=protein; loc=2R:complement(join(1516520..1516620,1516222..1516468,1515890..1516167,1515782..1515836)); ID=FBpp0311225; name=Maf1-PE; parent=FBgn0267861,FBtr0344972; dbxref=FlyBase:FBpp0311225,FlyBase_Annotation_IDs:CG40196-PE,GB_protein:EYR77331,REFSEQ:NP_001287649; MD5=8f530b4abb69a55551580b41785f0a6e; length=226; release=r6.08; species=Dmel; ]	FBpp0311225	5.13869e-97	2321.72	-0.652051	0.259871	-2.50914	0.0121027	0.0188353	589	574	598	539	575	529	642	752	732	772	758	777	981	1007	946	1138	1055	1026
TCONS_00000119	XLOC_000063	435	-	-	-	tr|J9M5P5|J9M5P5_ACYPI Uncharacterized protein OS=Acyrthosiphon pisum PE=4 SV=2]	9828850	2.1285e-09	-	-	-	9.13251	7.03512	2.23699	3.14491	0.0016614	0.00329303	5	3	6	2	0	0	19	9	14	0	0	0	0	0	0	0	0	0
TCONS_00000120	XLOC_000064	610	-	-	-	-	-	-	-	-	-	116.809	1.85747	0.567397	3.27366	0.00106164	0.0022386	27	28	33	60	72	67	96	101	90	17	19	23	4	11	11	15	29	19
TCONS_00000124	XLOC_000065	1009	RecName: Full=Acylpyruvase FAHD1, mitochondrial; AltName: Full=Fumarylacetoacetate hydrolase domain-containing protein 1; AltName: Full=Oxaloacetate decarboxylase; Short=OAA decarboxylase; Flags: Precursor]	Q2HJ98	2.73512e-53	tr|T1I1S5|T1I1S5_RHOPR Uncharacterized protein OS=Rhodnius prolixus PE=4 SV=1]	9606625	2.979e-66	type=protein; loc=3R:join(21127978..21128054,21128121..21128217,21128347..21128493,21128552..21128893); ID=FBpp0293256; name=CG5793-PB; parent=FBgn0038858,FBtr0304713; dbxref=REFSEQ:NP_001247226,GB_protein:AFH06544,FlyBase:FBpp0293256,FlyBase_Annotation_IDs:CG5793-PB,FlyMine:FBpp0293256,modMine:FBpp0293256; MD5=cd4a13b1119a2e93fe4afaeef89d3778; length=220; release=r6.08; species=Dmel; ]	FBpp0293256	2.15878e-61	382.352	0.0854949	0.616071	0.138774	0.889628	0.905822	49	55	51	68	57	63	379	361	343	89	101	90	110	106	99	111	103	126
TCONS_00000127	XLOC_000066	2021	-	-	-	tr|W4W9N7|W4W9N7_ATTCE Uncharacterized protein OS=Atta cephalotes PE=4 SV=1]	8568733	7.55859e-09	-	-	-	29.3457	0.750191	0.813864	0.921765	0.356651	0.406817	3	10	6	17	15	22	15	15	9	12	10	19	6	4	3	4	4	6
TCONS_00000128	XLOC_000067	418	-	-	-	-	-	-	-	-	-	24.3374	3.31622	0.687604	4.82287	1.41509e-06	5.84824e-06	16	12	20	19	14	18	10	12	15	1	5	0	3	0	0	3	1	0
TCONS_00000131	XLOC_000068	2392	-	-	-	tr|A0A067R6A0|A0A067R6A0_ZOONE Uncharacterized protein OS=Zootermopsis nevadensis GN=L798_12142 PE=4 SV=1]	9350387	4.57661e-54	-	-	-	37.2353	-0.169289	0.879535	-0.192475	0.84737	0.869276	5	1	8	10	20	13	13	16	19	25	34	19	12	6	10	7	7	4
TCONS_00000132	XLOC_000069	465	-	-	-	-	-	-	-	-	-	10.8084	-2.23514	1.3097	-1.7066	0.0878956	0.115097	0	0	0	0	2	0	3	3	5	9	11	4	7	5	2	9	2	4
TCONS_00000135	XLOC_000070	2003	RecName: Full=RNA-binding protein 39; AltName: Full=RNA-binding motif protein 39]	Q5RC80	0	tr|A0A0J7KN76|A0A0J7KN76_LASNI Rna-binding protein 39 OS=Lasius niger GN=RF55_8411 PE=4 SV=1]	9709487	0	type=protein; loc=2L:join(7032965..7033018,7035407..7035561,7035637..7036035,7036185..7036722,7036812..7037450); ID=FBpp0088579; name=Caper-PB; parent=FBgn0031883,FBtr0089636; dbxref=FlyBase:FBpp0088579,FlyBase_Annotation_IDs:CG11266-PB,GB_protein:AAN10614.1,REFSEQ:NP_609095,GB_protein:AAN10614,FlyMine:FBpp0088579,modMine:FBpp0088579; MD5=6dc9afd02c8b13acf2780f8f704004ac; length=594; release=r6.0…	FBpp0088579	0	2326.22	0.406718	0.228325	1.78131	0.0748618	0.099448	997	1086	1066	815	816	869	822	876	832	717	747	706	537	595	531	704	738	720
TCONS_00000149	XLOC_000071	3201	RecName: Full=Probable 26S proteasome non-ATPase regulatory subunit 3; Short=26S proteasome subunit S3; AltName: Full=26S proteasome regulatory subunit RPN3; AltName: Full=Diphenol oxidase A2 component; Short=DOX-A2]	O61470	0	tr|A0A067QNT9|A0A067QNT9_ZOONE Uncharacterized protein OS=Zootermopsis nevadensis GN=L798_15053 PE=4 SV=1]	9334689	0	type=protein; loc=2L:join(19052054..19052217,19052279..19053599); ID=FBpp0291495; name=Rpn3-PA; parent=FBgn0261396,FBtr0302289; dbxref=REFSEQ:NP_477300,GB_protein:AAF53749,FlyBase:FBpp0291495,FlyBase:FBpp0080691,FlyBase_Annotation_IDs:CG10484-PA,FlyBase_Annotation_IDs:CG42641-PA,FlyMine:FBpp0291495,modMine:FBpp0291495; MD5=f6e814a86c8cfb3f33e1816e37354a8c; length=494; release=r6.08; species=Dmel;…	FBpp0291495	0	4180.23	0.146577	0.392425	0.373516	0.708765	0.745814	1583	1603	1599	1315	1294	1291	1528	1510	1522	870	902	896	1729	1701	1713	1371	1356	1351
TCONS_00000152	XLOC_000072	2896	RecName: Full=Centromere protein I; Short=CENP-I]	Q8AYS7	5.50111e-14	tr|A0A0L7QM56|A0A0L7QM56_9HYME Centromere protein I OS=Habropoda laboriosa GN=WH47_11079 PE=4 SV=1]	11026038	1.27483e-65	-	-	-	673.405	1.87672	0.380474	4.93258	8.11525e-07	3.49001e-06	384	372	360	363	349	333	349	361	359	61	68	71	73	97	87	132	137	161
TCONS_00000169	XLOC_000073	9561	RecName: Full=Folate receptor alpha; Short=FR-alpha; AltName: Full=Folate receptor 1; AltName: Full=Folate-binding protein 1; Flags: Precursor]	P35846	1.31762e-43	tr|E9FW82|E9FW82_DAPPU Folate receptor 1-like protein (Fragment) OS=Daphnia pulex GN=DAPPUDRAFT_299512 PE=4 SV=1]	7838266	3.34017e-62	-	-	-	1063.93	-1.05153	0.342741	-3.06801	0.0021549	0.00411599	269	270	259	217	223	215	213	205	229	428	427	417	355	369	382	674	658	633
TCONS_00000180	XLOC_000074	1892	RecName: Full=Probable 26S proteasome non-ATPase regulatory subunit 3; Short=26S proteasome subunit S3; AltName: Full=26S proteasome regulatory subunit RPN3; AltName: Full=Diphenol oxidase A2 component; Short=DOX-A2]	O61470	0	tr|A0A067QNT9|A0A067QNT9_ZOONE Uncharacterized protein OS=Zootermopsis nevadensis GN=L798_15053 PE=4 SV=1]	9334689	0	type=protein; loc=2L:join(19052054..19052217,19052279..19053599); ID=FBpp0291495; name=Rpn3-PA; parent=FBgn0261396,FBtr0302289; dbxref=REFSEQ:NP_477300,GB_protein:AAF53749,FlyBase:FBpp0291495,FlyBase:FBpp0080691,FlyBase_Annotation_IDs:CG10484-PA,FlyBase_Annotation_IDs:CG42641-PA,FlyMine:FBpp0291495,modMine:FBpp0291495; MD5=f6e814a86c8cfb3f33e1816e37354a8c; length=494; release=r6.08; species=Dmel;…	FBpp0291495	0	4842.06	0.0186109	0.391066	0.0475902	0.962043	0.967542	1785	1878	1817	1404	1327	1379	1708	1724	1762	1134	1146	1068	1963	1951	1994	1658	1732	1715
TCONS_00000183	XLOC_000075	4760	RecName: Full=Neural-cadherin; AltName: Full=Cadherin-N; Short=dN-cadherin; Flags: Precursor]	O15943	5.8722e-44	tr|Q5CCS9|Q5CCS9_GRYBI Gb2-cadherin (Fragment) OS=Gryllus bimaculatus GN=Gb2cad PE=2 SV=1]	9362819	2.42646e-53	type=protein; loc=2L:complement(join(17737964..17739518,17720654..17721104,17719925..17720141,17718916..17719701,17718094..17718327,17717843..17718034,17714306..17714496,17711220..17711409,17709439..17709621,17708034..17708220,17667967..17668110,17667702..17667817,17665379..17665540,17664087..17664224,17660956..17662279,17657313..17659614,17657063..17657233,17655669..17655910,17651279..17651491,1…	FBpp0080573	5.15186e-45	872.767	1.83927	0.273253	6.73103	1.68461e-11	1.27476e-10	623	595	641	335	346	363	482	440	407	132	135	149	94	100	107	152	127	130
TCONS_00000200	XLOC_000076	997	RecName: Full=Zinc finger MYM-type protein 1]	Q5SVZ6	2.18212e-17	tr|V5H1P6|V5H1P6_ANOGL Zinc finger protein (Fragment) OS=Anoplophora glabripennis GN=ZMYM1 PE=4 SV=1]	10874545	9.32718e-102	-	-	-	8.93126	0.625659	0.919289	0.68059	0.496131	0.546168	3	2	5	0	1	0	7	11	7	1	0	5	1	1	0	2	5	5
TCONS_00000201	XLOC_000077	1237	-	-	-	-	-	-	-	-	-	12.0859	7.54942	2.20716	3.42042	0.000625236	0.00142165	6	7	7	4	5	1	16	16	14	0	0	0	0	0	0	0	0	0
TCONS_00000202	XLOC_000078	1600	-	-	-	-	-	-	-	-	-	20.4973	8.30348	2.14989	3.86228	0.000112335	0.000314427	13	8	14	6	9	11	23	17	27	0	0	0	0	0	0	0	0	0
TCONS_00000203	XLOC_000079	1230	RecName: Full=28S ribosomal protein S9, mitochondrial; Short=MRP-S9; Short=S9mt; Flags: Precursor]	Q58DQ5	6.29107e-68	tr|A0A0L7LVF4|A0A0L7LVF4_9NEOP Mitochondrial ribosomal protein S9 OS=Operophtera brumata GN=OBRU01_00073 PE=4 SV=1]	11192817	2.62181e-117	type=protein; loc=3R:complement(join(7902537..7902632,7902239..7902454,7902007..7902180,7901810..7901895,7901384..7901744,7889509..7889671,7889347..7889438)); ID=FBpp0081263; name=mRpS9-PA; parent=FBgn0037529,FBtr0081766; dbxref=FlyBase:FBpp0081263,FlyBase_Annotation_IDs:CG2957-PA,GB_protein:AAF54157.3,REFSEQ:NP_524270,GB_protein:AAF54157,FlyMine:FBpp0081263,modMine:FBpp0081263; MD5=0e21047e5acee…	FBpp0081263	3.09445e-103	503.766	-0.521653	0.222369	-2.34589	0.0189819	0.0283536	141	136	169	129	124	114	156	147	160	196	196	214	143	184	169	240	230	212
TCONS_00000207	XLOC_000080	2540	RecName: Full=Alpha-1,3/1,6-mannosyltransferase ALG2; AltName: Full=Asparagine-linked glycosylation protein 2 homolog; AltName: Full=GDP-Man:Man(1)GlcNAc(2)-PP-Dol alpha-1,3-mannosyltransferase; AltName: Full=GDP-Man:Man(1)GlcNAc(2)-PP-dolichol mannosyltransferase; AltName: Full=GDP-Man:Man(2)GlcNAc(2)-PP-Dol alpha-1,6-mannosyltransferase]	Q9H553	1.48116e-125	tr|A0A067RS13|A0A067RS13_ZOONE Alpha-1,3-mannosyltransferase ALG2 OS=Zootermopsis nevadensis GN=L798_12734 PE=4 SV=1]	9278635	1.63999e-173	type=protein; loc=3L:3143992..3145266; ID=FBpp0072887; name=CG1291-PA; parent=FBgn0035401,FBtr0073023; dbxref=FlyBase:FBpp0072887,FlyBase_Annotation_IDs:CG1291-PA,GB_protein:AAF47719.1,REFSEQ:NP_647772,GB_protein:AAF47719,FlyMine:FBpp0072887,modMine:FBpp0072887; MD5=b554049ec49e5f34f766f0d2cbfc8742; length=424; release=r6.08; species=Dmel; ]	FBpp0072887	2.38491e-144	101.751	-2.52061	0.684243	-3.6838	0.000229785	0.000591747	1	11	6	17	18	24	4	7	6	5	4	100	42	44	38	82	102	100
TCONS_00000208	XLOC_000081	1176	-	-	-	tr|A0A085MT08|A0A085MT08_9BILA Uncharacterized protein OS=Trichuris suis GN=M514_27464 PE=4 SV=1]	11042797	1.03349e-06	-	-	-	11.8779	7.59689	2.25402	3.37037	0.000750673	0.00166405	6	6	4	12	7	11	10	12	5	0	0	0	0	0	0	0	0	0
TCONS_00000209	XLOC_000082	844	-	-	-	-	-	-	-	-	-	14.366	7.84883	2.2239	3.52932	0.000416635	0.000998619	12	4	6	14	11	13	3	6	19	0	0	0	0	0	0	0	0	0
TCONS_00000210	XLOC_000083	915	RecName: Full=NADH dehydrogenase [ubiquinone]	Q02368	2.13476e-15	tr|A0A0K8TPD0|A0A0K8TPD0_TABBR Putative ubiquinone oxidoreductase ndufb7/b18 subunit OS=Tabanus bromius PE=2 SV=1]	7865864	7.93583e-42	type=protein; loc=X:15064050..15064403; ID=FBpp0309371; name=ND-B18-PC; parent=FBgn0030605,FBtr0340425; dbxref=FlyBase:FBpp0309371,FlyBase_Annotation_IDs:CG5548-PC,GB_protein:AHN59730,REFSEQ:NP_001285260; MD5=7b6cc91187c494cf169ddfb9bb052b38; length=117; release=r6.08; species=Dmel; ]	FBpp0309371	4.34839e-31	725.006	-0.410379	0.220389	-1.86207	0.0625938	0.0845172	203	187	207	216	228	213	222	217	224	312	274	334	263	233	209	281	280	299
TCONS_00000212	XLOC_000084	946	RecName: Full=Prostaglandin reductase 1; Short=PRG-1; AltName: Full=15-oxoprostaglandin 13-reductase; AltName: Full=NADP-dependent leukotriene B4 12-hydroxydehydrogenase]	Q3SZJ4	3.42904e-07	tr|A0A093HS05|A0A093HS05_STRCA Prostaglandin reductase 1 OS=Struthio camelus australis GN=N308_08059 PE=4 SV=1]	53658450	1.25293e-09	-	-	-	157.779	2.40448	0.380611	6.31742	2.65971e-10	1.78802e-09	100	106	95	90	90	98	90	67	76	30	29	21	15	10	7	15	11	18
TCONS_00000214	XLOC_000085	584	RecName: Full=Serine/threonine-protein kinase Nek8; AltName: Full=Never in mitosis A-related kinase 8; Short=NimA-related protein kinase 8]	Q91ZR4	2.07324e-44	tr|F6XNP5|F6XNP5_ORNAN Uncharacterized protein OS=Ornithorhynchus anatinus GN=NEK8 PE=4 SV=1]	12072756	7.79058e-45	type=protein; loc=3R:complement(join(24824698..24825383,24824496..24824634,24824149..24824432,24823921..24824094,24823356..24823865,24823127..24823295,24822884..24823069,24822598..24822830,24822401..24822545)); ID=FBpp0084112; name=niki-PA; parent=FBgn0045980,FBtr0084737; dbxref=FlyBase:FBpp0084112,FlyBase_Annotation_IDs:CG10951-PA,GB_protein:AAF56344.1,REFSEQ:NP_651293,GB_protein:AAF56344,FlyMin…	FBpp0084112	1.20974e-28	10.1489	2.26449	1.69918	1.33269	0.182632	0.222967	4	3	0	0	1	0	20	14	13	6	3	1	0	0	0	0	0	0
TCONS_00000215	XLOC_000086	355	-	-	-	-	-	-	-	-	-	108.549	-0.516893	0.532637	-0.970441	0.331827	0.38153	31	29	20	53	58	44	14	21	13	27	36	36	40	45	38	42	52	51
TCONS_00000216	XLOC_000087	413	RecName: Full=Nucleolar protein 56; AltName: Full=Nucleolar protein 5A]	Q9D6Z1	3.77583e-54	tr|A0A067RI80|A0A067RI80_ZOONE Nucleolar protein 56 (Fragment) OS=Zootermopsis nevadensis GN=L798_12378 PE=4 SV=1]	9290673	8.85478e-66	type=protein; loc=3R:complement(join(22420954..22420956,22420388..22420790,22419238..22420322)); ID=FBpp0083625; name=Nop56-PA; parent=FBgn0038964,FBtr0084230; dbxref=GB_protein:AAF55992.2,FlyBase:FBpp0083625,FlyBase_Annotation_IDs:CG13849-PA,REFSEQ:NP_651040,GB_protein:AAF55992,FlyMine:FBpp0083625,modMine:FBpp0083625; MD5=7bbdbbf6ea7ecc71e53659979d1df60b; length=496; release=r6.08; species=Dmel;…	FBpp0083625	3.53537e-53	162.827	-0.347799	1.34437	-0.258707	0.795862	0.824259	0	0	0	60	54	53	99	113	102	48	42	44	68	52	61	58	68	67
TCONS_00000218	XLOC_000088	3885	RecName: Full=HIV Tat-specific factor 1 homolog]	Q8BGC0	5.93375e-71	tr|A0A069DVI5|A0A069DVI5_9HEMI Putative transcription elongation factor tat-sf1 (Fragment) OS=Panstrongylus megistus PE=2 SV=1]	7760937	2.13315e-118	type=protein; loc=3L:complement(join(21424718..21425537,21424454..21424656,21421361..21421527,21421106..21421292,21420918..21421054,21420701..21420857)); ID=FBpp0078054; name=barc-PA; parent=FBgn0037081,FBtr0078400; dbxref=FlyBase:FBpp0078054,FlyBase_Annotation_IDs:CG6049-PA,GB_protein:AAN12166.1,REFSEQ:NP_649313,GB_protein:AAN12166,FlyMine:FBpp0078054,modMine:FBpp0078054; MD5=798250e62608e3e5b49…	FBpp0078054	4.1137e-10	222.243	-0.828532	0.252735	-3.27827	0.00104445	0.00220733	50	43	54	48	61	66	59	50	59	82	85	82	103	94	106	111	100	82
TCONS_00000219	XLOC_000089	756	-	-	-	-	-	-	-	-	-	18.8833	6.38145	1.44916	4.40354	1.06497e-05	3.76106e-05	26	13	21	5	10	4	9	12	16	1	0	0	0	0	0	0	0	0
TCONS_00000220	XLOC_000090	4115	RecName: Full=HIV Tat-specific factor 1 homolog]	Q8BGC0	6.3183e-71	tr|A0A069DVI5|A0A069DVI5_9HEMI Putative transcription elongation factor tat-sf1 (Fragment) OS=Panstrongylus megistus PE=2 SV=1]	7760937	2.26049e-118	type=protein; loc=3L:complement(join(21424718..21425537,21424454..21424656,21421361..21421527,21421106..21421292,21420918..21421054,21420701..21420857)); ID=FBpp0078054; name=barc-PA; parent=FBgn0037081,FBtr0078400; dbxref=FlyBase:FBpp0078054,FlyBase_Annotation_IDs:CG6049-PA,GB_protein:AAN12166.1,REFSEQ:NP_649313,GB_protein:AAN12166,FlyMine:FBpp0078054,modMine:FBpp0078054; MD5=798250e62608e3e5b49…	FBpp0078054	4.41685e-10	239.561	-0.76829	0.258282	-2.97461	0.00293361	0.00536209	44	68	56	80	53	54	58	63	66	99	94	69	104	115	101	115	106	95
TCONS_00000225	XLOC_000091	660	RecName: Full=Histone-lysine N-methyltransferase SETMAR; AltName: Full=SET domain and mariner transposase fusion protein; Short=Metnase; Includes: RecName: Full=Histone-lysine N-methyltransferase; Includes: RecName: Full=Transposon Hsmar1 transposase]	Q53H47	6.07513e-11	tr|J9KLW3|J9KLW3_ACYPI Uncharacterized protein OS=Acyrthosiphon pisum GN=LOC100572466 PE=4 SV=2]	9813472	3.52021e-31	-	-	-	8.02504	7.03185	2.29649	3.062	0.00219862	0.00418614	3	3	1	5	7	3	6	13	9	0	0	0	0	0	0	0	0	0
TCONS_00000226	XLOC_000092	3799	RecName: Full=Zinc finger protein 84; AltName: Full=Zinc finger protein HPF2]	P51523	7.80075e-40	tr|V4ANB0|V4ANB0_LOTGI Uncharacterized protein OS=Lottia gigantea GN=LOTGIDRAFT_180523 PE=4 SV=1]	7703932	2.33365e-67	type=protein; loc=2L:complement(join(11802287..11803439,11800155..11800322,11798665..11799402,11797125..11797741)); ID=FBpp0079846; name=crol-PB; parent=FBgn0020309,FBtr0080262; dbxref=FlyBase:FBpp0079846,FlyBase_Annotation_IDs:CG14938-PB,GB_protein:AAN10786.1,REFSEQ:NP_477245,GB_protein:AAN10786,FlyMine:FBpp0079846,modMine:FBpp0079846; MD5=d0ff440ba6f6b7492b168b15a1332648; length=891; release=r6…	FBpp0079846	8.47671e-38	961.36	-0.573546	0.307128	-1.86745	0.0618392	0.0835746	279	317	300	252	222	248	210	260	277	340	325	326	429	402	431	386	399	377
TCONS_00000227	XLOC_000093	266	-	-	-	-	-	-	-	-	-	157.173	-0.955434	0.324618	-2.94326	0.00324776	0.0058627	30	21	30	32	36	37	37	48	55	43	49	51	76	85	84	77	66	83
TCONS_00000228	XLOC_000094	471	-	-	-	tr|E2AXU7|E2AXU7_CAMFO Putative uncharacterized protein (Fragment) OS=Camponotus floridanus GN=EAG_13055 PE=4 SV=1]	8300790	4.69772e-13	-	-	-	27.1812	2.55153	0.755279	3.37827	0.000729435	0.00162527	20	5	11	16	20	13	24	17	16	4	1	2	5	4	5	1	2	0
TCONS_00000230	XLOC_000095	857	-	-	-	-	-	-	-	-	-	15.9271	-5.22816	1.23407	-4.2365	2.2703e-05	7.49986e-05	0	0	1	0	0	1	0	0	0	4	5	3	13	16	9	17	12	12
TCONS_00000231	XLOC_000096	811	-	-	-	-	-	-	-	-	-	13.9711	5.83702	1.49935	3.89304	9.8997e-05	0.000281172	7	9	9	3	2	4	18	18	17	1	0	0	0	0	0	0	0	0
TCONS_00000232	XLOC_000097	1024	-	-	-	-	-	-	-	-	-	8.58761	6.90995	2.23367	3.09354	0.00197783	0.00381908	15	10	17	1	1	1	3	1	4	0	0	0	0	0	0	0	0	0
TCONS_00000233	XLOC_000098	1769	RecName: Full=Glutamate receptor ionotropic, kainate 2; Short=GluK2; AltName: Full=Glutamate receptor 6; Short=GluR-6; Short=GluR6; Flags: Precursor]	Q38PU3	2.32865e-07	tr|A0A0F7QHP5|A0A0F7QHP5_OSTFU Ionotropic receptor OS=Ostrinia furnacalis GN=OfurIR40a PE=2 SV=1]	11421474	7.90421e-151	type=protein; loc=2L:complement(join(22214163..22214265,22213531..22214099,22213206..22213469,22212725..22213148,22196251..22196755,22189745..22189974,22189584..22189687)); ID=FBpp0307914; name=Ir40a-PF; parent=FBgn0259683,FBtr0336971; dbxref=REFSEQ:NP_610140,GB_protein:AAF57255,FlyBase:FBpp0307914,FlyBase_Annotation_IDs:CG42352-PF; MD5=a9e064703531139174c69de66977474a; length=732; release=r6.08;…	FBpp0307914	1.16008e-109	6.74217	1.72096	0.983302	1.75019	0.0800863	0.105699	2	8	5	2	4	3	4	4	0	1	0	2	2	2	0	1	1	0
TCONS_00000234	XLOC_000099	1326	-	-	-	-	-	-	-	-	-	27.6712	7.82317	2.12834	3.67572	0.000237181	0.000608609	51	65	53	0	0	0	0	1	0	0	0	0	0	0	0	0	0	0
TCONS_00000235	XLOC_000100	2046	-	-	-	-	-	-	-	-	-	20.8362	4.06605	0.990949	4.10319	4.07493e-05	0.000127048	16	12	12	19	15	13	12	12	9	0	1	1	1	2	2	0	0	0
TCONS_00000236	XLOC_000101	5399	-	-	-	-	-	-	-	-	-	1407.09	8.18485	0.608247	13.4565	2.8212e-41	1.0433e-39	737	790	754	904	912	899	1199	1240	1241	4	4	5	3	5	4	0	2	1
TCONS_00000237	XLOC_000102	2596	-	-	-	-	-	-	-	-	-	12.9037	4.97255	1.24691	3.98789	6.66627e-05	0.000197599	5	7	6	11	11	13	8	6	10	0	1	0	0	0	0	0	1	0
TCONS_00000238	XLOC_000103	826	-	-	-	-	-	-	-	-	-	1625.47	8.83837	0.662523	13.3405	1.34619e-40	4.86125e-39	849	920	869	1072	1012	1067	1371	1463	1411	5	4	4	3	1	2	1	1	0
TCONS_00000241	XLOC_000104	914	-	-	-	-	-	-	-	-	-	7.53145	6.94197	2.27822	3.0471	0.00231064	0.00436396	4	3	15	2	2	1	5	7	8	0	0	0	0	0	0	0	0	0
TCONS_00000242	XLOC_000105	834	-	-	-	-	-	-	-	-	-	25.432	8.58413	2.14255	4.0065	6.16252e-05	0.000184074	8	12	10	20	18	21	27	21	20	0	0	0	0	0	0	0	0	0
TCONS_00000243	XLOC_000106	901	RecName: Full=mRNA-capping enzyme; AltName: Full=HCE; AltName: Full=MCE1; Includes: RecName: Full=Polynucleotide 5&apos;-triphosphatase; Short=TPase; Short=mRNA 5&apos;-triphosphatase; Includes: RecName: Full=mRNA guanylyltransferase; AltName: Full=GTP--RNA guanylyltransferase; Short=GTase]	O55236	3.92267e-94	tr|A0A0J7KVC7|A0A0J7KVC7_LASNI Mrna-capping enzyme OS=Lasius niger GN=RF55_5602 PE=4 SV=1]	9685804	5.28234e-106	type=protein; loc=X:complement(join(14242378..14242581,14241381..14242313,14241180..14241318,14240852..14241125,14240588..14240784,14240318..14240520)); ID=FBpp0073739; name=mRNA-cap-PA; parent=FBgn0030556,FBtr0073922; dbxref=FlyBase:FBpp0073739,GB_protein:AAF48361.1,FlyBase_Annotation_IDs:CG1810-PA,REFSEQ:NP_572952,GB_protein:AAF48361,FlyMine:FBpp0073739,modMine:FBpp0073739; MD5=18183a107eec2b62…	FBpp0073739	4.71726e-90	307.635	1.28814	0.557584	2.31021	0.0208766	0.0309131	76	78	104	136	133	125	242	236	244	84	87	87	47	47	47	35	52	40
TCONS_00000256	XLOC_000107	804	-	-	-	-	-	-	-	-	-	59.5659	5.05461	0.837637	6.03437	1.59588e-09	9.81037e-09	24	32	21	14	21	18	87	66	82	2	2	0	0	0	0	1	4	1
TCONS_00000258	XLOC_000108	1026	-	-	-	tr|E2A0C2|E2A0C2_CAMFO Putative uncharacterized protein (Fragment) OS=Camponotus floridanus GN=EAG_02052 PE=4 SV=1]	8312336	1.61477e-27	-	-	-	3.61251	5.82222	2.4144	2.41146	0.015889	0.0241381	1	1	2	0	0	1	4	7	7	0	0	0	0	0	0	0	0	0
TCONS_00000259	XLOC_000109	1196	-	-	-	-	-	-	-	-	-	11.6645	7.16816	2.25627	3.17699	0.00148811	0.00299309	0	0	0	6	3	4	23	18	20	0	0	0	0	0	0	0	0	0
TCONS_00000260	XLOC_000110	469	-	-	-	-	-	-	-	-	-	26.4283	8.25253	2.08309	3.96167	7.44271e-05	0.000218136	3	0	2	45	46	29	5	12	17	0	0	0	0	0	0	0	0	0
TCONS_00000261	XLOC_000111	1033	-	-	-	-	-	-	-	-	-	27.0059	1.5463	0.708337	2.183	0.0290358	0.0418545	9	6	5	6	7	12	22	28	35	3	3	2	5	7	4	6	5	2
TCONS_00000262	XLOC_000112	1896	-	-	-	tr|I3L058|I3L058_ORENI Uncharacterized protein OS=Oreochromis niloticus PE=4 SV=1]	54199860	4.77904e-11	-	-	-	24.4209	-8.17506	2.09087	-3.90988	9.23418e-05	0.000264205	0	0	0	0	0	0	0	0	0	0	0	43	0	0	0	33	33	43
TCONS_00000263	XLOC_000113	795	-	-	-	-	-	-	-	-	-	5.62246	-6.32684	2.41555	-2.61921	0.00881329	0.0141528	0	0	0	0	0	0	0	0	0	0	0	10	0	0	0	8	7	10
TCONS_00000264	XLOC_000114	6603	RecName: Full=Ig-like and fibronectin type-III domain-containing protein 2; Flags: Precursor]	O18023	2.8735e-07	tr|A0A067R523|A0A067R523_ZOONE Ig-like and fibronectin type-III domain-containing protein C25G4.10 OS=Zootermopsis nevadensis GN=L798_06988 PE=4 SV=1]	9319504	3.09868e-07	type=protein; loc=3L:join(14864855..14864930,14865003..14865173,14865242..14865379,14865717..14866839,14867394..14867607,14867921..14868194,14869397..14869717,14870544..14870860,14877327..14877480,14877563..14877680,14878084..14878276,14878334..14878580,14878883..14879561,14880206..14880516,14880594..14880838,14881345..14881734); ID=FBpp0075445; name=CG17839-PB; parent=FBgn0036454,FBtr0075695; db…	FBpp0075445	5.7814e-06	1450.92	-3.13753	0.222165	-14.1225	2.7609e-45	1.19337e-43	95	80	111	87	91	78	120	110	141	793	773	793	825	781	751	1007	1038	1025
TCONS_00000285	XLOC_000115	1827	RecName: Full=Viral IAP-associated factor homolog]	Q8MR62	3.47147e-78	tr|A0A067RI91|A0A067RI91_ZOONE Viral IAP-associated factor-like protein OS=Zootermopsis nevadensis GN=L798_05622 PE=4 SV=1]	9340849	5.60814e-109	type=protein; loc=3L:complement(join(11993039..11993044,11992153..11992869)); ID=FBpp0075794; name=viaf-PA; parent=FBgn0036237,FBtr0076062; dbxref=FlyBase:FBpp0075794,FlyBase_Annotation_IDs:CG18593-PA,GB_protein:AAF49974.2,REFSEQ:NP_524032,GB_protein:AAF49974,FlyMine:FBpp0075794,modMine:FBpp0075794; MD5=d88002c8a3119d87e66a61d71a6f2389; length=240; release=r6.08; species=Dmel; ]	FBpp0075794	4.0253e-79	2273.23	1.52448	0.314349	4.84964	1.23687e-06	5.16674e-06	1134	1214	1183	1078	1029	1049	1155	1262	1239	306	294	270	424	402	410	458	468	498
TCONS_00000287	XLOC_000116	2460	RecName: Full=Retrovirus-related Pol polyprotein from transposon 17.6; Includes: RecName: Full=Protease; Includes: RecName: Full=Reverse transcriptase; Includes: RecName: Full=Endonuclease]	P04323	8.75565e-35	tr|D7EHX2|D7EHX2_TRICA Putative uncharacterized protein OS=Tribolium castaneum GN=TcasGA2_TC003738 PE=4 SV=1]	9893182	1.87281e-56	-	-	-	17.8589	7.96435	2.14295	3.71654	0.000201968	0.000528528	3	7	7	2	2	10	34	27	21	0	0	0	0	0	0	0	0	0
TCONS_00000288	XLOC_000117	4784	RecName: Full=Ubiquitin carboxyl-terminal hydrolase 4; AltName: Full=Deubiquitinating enzyme 4; AltName: Full=Ubiquitin thioesterase 4; AltName: Full=Ubiquitin-specific-processing protease 4; AltName: Full=Ubiquitous nuclear protein]	P35123	3.03277e-18	tr|A0A067R9H9|A0A067R9H9_ZOONE Ubiquitin carboxyl-terminal hydrolase 4 OS=Zootermopsis nevadensis GN=L798_05541 PE=4 SV=1]	9332000	2.14058e-158	type=protein; loc=2R:join(24744267..24744839,24752671..24752910,24752966..24753235,24753313..24755125,24755186..24755973,24756038..24756088); ID=FBpp0310102; name=Usp15-31-PC; parent=FBgn0050421,FBtr0343495; dbxref=FlyBase:FBpp0310102,FlyBase_Annotation_IDs:CG30421-PC,GB_protein:AHN56651,REFSEQ:NP_001286856; MD5=a1b02278eb9ff8019ba0c7af39e3d84f; length=1244; release=r6.08; species=Dmel; ]	FBpp0310102	2.80495e-06	2692.33	2.1867	0.298433	7.32726	2.34902e-13	2.08669e-12	1268	1216	1254	1373	1418	1402	1969	1902	1878	400	399	404	232	255	285	293	327	310
TCONS_00000297	XLOC_000118	11885	RecName: Full=General transcription factor 3C polypeptide 2; AltName: Full=TF3C-beta; AltName: Full=Transcription factor IIIC 110 kDa subunit; Short=TFIIIC 110 kDa subunit; Short=TFIIIC110; AltName: Full=Transcription factor IIIC subunit beta]	Q8WUA4	1.88125e-16	tr|A0A067RL08|A0A067RL08_ZOONE General transcription factor 3C polypeptide 2 OS=Zootermopsis nevadensis GN=L798_05528 PE=4 SV=1]	9337012	2.07776e-25	-	-	-	359.325	-0.472405	0.354266	-1.33347	0.182376	0.222709	73	74	84	115	94	111	117	100	118	82	75	94	194	218	204	122	128	132
TCONS_00000315	XLOC_000119	855	-	-	-	-	-	-	-	-	-	33.3185	7.00134	1.40468	4.9843	6.21867e-07	2.73412e-06	4	3	5	29	23	36	35	43	27	0	0	0	0	0	0	0	0	1
TCONS_00000320	XLOC_000120	6110	RecName: Full=Mitochondrial pyruvate carrier 1; AltName: Full=Brain protein 44-like protein &gt;gi|52000889|sp|P63031.1|MPC1_RAT RecName: Full=Mitochondrial pyruvate carrier 1; AltName: Full=Apoptosis-regulating basic protein; AltName: Full=Brain protein 44-like protein]	P63030	4.85907e-39	tr|R4UN71|R4UN71_COPFO Uncharacterized protein family (UPF0041) OS=Coptotermes formosanus PE=2 SV=1]	9447001	5.61083e-50	type=protein; loc=3R:complement(join(18928195..18928256,18928028..18928128,18927498..18927658)); ID=FBpp0306592; name=Mpc1-PC; parent=FBgn0038662,FBtr0334525; dbxref=FlyBase:FBpp0306592,FlyBase_Annotation_IDs:CG14290-PC,REFSEQ:NP_001262720,GB_protein:AGB96100; MD5=18cbf46e8d56f23db0a44ec2fb5e14bc; length=107; release=r6.08; species=Dmel; ]	FBpp0306592	9.40123e-39	1480.55	-1.00263	0.336855	-2.97643	0.00291625	0.00533688	328	362	356	296	284	302	359	340	356	509	467	473	707	777	734	722	749	743
TCONS_00000325	XLOC_000121	3205	RecName: Full=39S ribosomal protein L27, mitochondrial; Short=L27mt; Short=MRP-L27]	Q99N92	2.63224e-11	tr|A0A0K8TRR1|A0A0K8TRR1_TABBR Putative mitochondrial ribosomal protein l27 OS=Tabanus bromius PE=2 SV=1]	7835307	4.01802e-46	type=protein; loc=2L:complement(join(4459484..4459532,4459266..4459429,4459004..4459207)); ID=FBpp0311697; name=mRpL27-PC; parent=FBgn0053002,FBtr0345633; dbxref=FlyBase:FBpp0311697,FlyBase_Annotation_IDs:CG33002-PC,GB_protein:AHN54117,REFSEQ:NP_001285602; MD5=1f381f901f95e70a7159c3390c0ead71; length=138; release=r6.08; species=Dmel; ]	FBpp0311697	2.08809e-44	1109.77	-0.657034	0.28076	-2.3402	0.0192736	0.0287524	333	330	313	278	301	276	277	272	263	389	433	400	442	446	410	536	508	488
TCONS_00000327	XLOC_000122	891	-	-	-	-	-	-	-	-	-	4.96546	2.41639	1.56036	1.54861	0.121476	0.154225	1	1	0	6	12	1	1	2	2	0	0	1	0	0	0	0	2	1
TCONS_00000328	XLOC_000123	718	RecName: Full=Mariner Mos1 transposase; AltName: Full=Transposable element Mos1 transposase]	Q7JQ07	4.47827e-08	tr|A0A0J7K4C4|A0A0J7K4C4_LASNI Histone-lysine n-methyltransferase setmar-like protein OS=Lasius niger GN=RF55_16491 PE=4 SV=1]	9693921	4.52325e-22	-	-	-	8.75698	2.84515	1.25815	2.26137	0.0237366	0.0347845	0	0	1	4	5	3	11	12	14	1	0	1	0	1	0	1	0	1
TCONS_00000329	XLOC_000124	967	-	-	-	-	-	-	-	-	-	9.93708	4.48009	1.52904	2.93	0.00338959	0.00608026	10	4	1	4	3	3	8	16	11	0	0	0	0	1	1	0	0	0
TCONS_00000330	XLOC_000125	570	-	-	-	-	-	-	-	-	-	4.68875	6.20553	2.35277	2.63755	0.00835079	0.0134914	3	6	12	0	2	0	1	2	3	0	0	0	0	0	0	0	0	0
TCONS_00000331	XLOC_000126	1219	-	-	-	-	-	-	-	-	-	11.3306	7.30493	2.20068	3.31939	0.00090214	0.00194581	4	4	2	2	2	2	15	17	24	0	0	0	0	0	0	0	0	0
TCONS_00000332	XLOC_000127	1967	-	-	-	-	-	-	-	-	-	71.8119	5.91085	1.52862	3.86678	0.000110282	0.000309351	1	3	1	2	0	2	149	151	150	0	1	0	0	1	1	0	0	0
TCONS_00000334	XLOC_000128	1384	-	-	-	-	-	-	-	-	-	71.9585	4.86973	1.04958	4.63969	3.48936e-06	1.35224e-05	1	2	1	3	4	5	146	143	150	0	0	0	1	1	0	3	1	1
TCONS_00000337	XLOC_000129	798	-	-	-	-	-	-	-	-	-	16.1405	4.60452	1.07844	4.26961	1.95814e-05	6.55817e-05	4	2	4	9	8	8	15	21	27	0	0	1	1	0	0	0	0	1
TCONS_00000338	XLOC_000130	442	-	-	-	-	-	-	-	-	-	14.4131	5.97814	1.48192	4.03406	5.48219e-05	0.000165824	7	14	8	3	7	6	12	14	18	0	0	1	0	0	0	0	0	0
TCONS_00000339	XLOC_000131	4190	RecName: Full=Tyrosine-protein phosphatase non-receptor type 7; AltName: Full=Hematopoietic protein-tyrosine phosphatase; Short=HEPTP; AltName: Full=Protein-tyrosine phosphatase LC-PTP]	P49445	5.27961e-46	tr|J9JYH1|J9JYH1_ACYPI Uncharacterized protein OS=Acyrthosiphon pisum GN=LOC100160603 PE=4 SV=2]	9780800	1.34202e-144	type=protein; loc=3R:join(11667572..11670981,11671404..11671500,11672577..11673124,11673228..11673462); ID=FBpp0289067; name=CG42327-PE; parent=FBgn0259227,FBtr0299789; dbxref=FlyBase:FBpp0289067,FlyBase_Annotation_IDs:CG42327-PE,REFSEQ:NP_001036706,GB_protein:ABI31163,FlyMine:FBpp0289067,modMine:FBpp0289067; MD5=51a28760c9509aeee450b3a04ca95931; length=1429; release=r6.08; species=Dmel; ]	FBpp0289067	2.03476e-105	2299.01	-5.3599	0.288869	-18.5548	7.46184e-77	1.02061e-74	48	41	51	46	38	30	28	35	21	1790	1783	1786	1216	1248	1176	1513	1493	1520
TCONS_00000348	XLOC_000132	1050	-	-	-	tr|A0A0A9Y8P9|A0A0A9Y8P9_LYGHE Uncharacterized protein K02A2.6 (Fragment) OS=Lygus hesperus GN=CM83_104265 PE=4 SV=1]	9875135	5.95934e-14	-	-	-	6.55626	6.49158	2.32518	2.79186	0.00524058	0.00890768	1	3	2	8	7	17	0	1	0	0	0	0	0	0	0	0	0	0
TCONS_00000349	XLOC_000133	968	-	-	-	-	-	-	-	-	-	174.31	0.735683	0.540635	1.36078	0.173584	0.212969	70	56	77	47	44	36	115	120	121	31	28	39	57	46	60	31	40	46
TCONS_00000350	XLOC_000134	354	-	-	-	-	-	-	-	-	-	712.261	10.7226	0.963563	11.128	9.1638e-29	1.9956e-27	460	419	458	411	395	406	652	603	607	0	0	1	1	0	0	0	0	0
TCONS_00000351	XLOC_000135	539	-	-	-	-	-	-	-	-	-	8.26404	7.13929	2.3023	3.10094	0.00192908	0.00374097	5	4	7	4	4	8	4	7	8	0	0	0	0	0	0	0	0	0
TCONS_00000353	XLOC_000136	3717	-	-	-	tr|A0A087T3J9|A0A087T3J9_9ARAC Transposable element Tc1 transposase (Fragment) OS=Stegodyphus mimosarum GN=X975_01831 PE=4 SV=1]	8733134	3.78333e-08	-	-	-	828.455	10.4581	0.83501	12.5245	5.48532e-36	1.624e-34	554	567	573	384	380	398	790	755	745	0	1	0	0	0	1	1	0	0
TCONS_00000354	XLOC_000137	1350	-	-	-	-	-	-	-	-	-	2110.13	12.2504	0.951768	12.8712	6.53897e-38	2.10613e-36	1075	1065	1059	1129	1152	1128	2224	2150	2145	0	0	0	1	0	0	0	1	0
TCONS_00000356	XLOC_000138	624	-	-	-	-	-	-	-	-	-	985.769	11.8815	1.1825	10.0478	9.39548e-24	1.58532e-22	670	636	661	405	429	433	974	960	971	0	0	0	0	1	0	0	0	0
TCONS_00000360	XLOC_000139	223	-	-	-	-	-	-	-	-	-	9.5338	7.20856	2.25161	3.20151	0.0013671	0.00278319	3	2	4	3	7	1	13	17	10	0	0	0	0	0	0	0	0	0
TCONS_00000361	XLOC_000140	2339	-	-	-	tr|A7T122|A7T122_NEMVE Predicted protein OS=Nematostella vectensis GN=v1g220701 PE=4 SV=1]	11380016	4.80408e-07	-	-	-	26.0578	8.6168	2.13924	4.02797	5.62598e-05	0.000169682	10	14	9	14	21	12	29	29	24	0	0	0	0	0	0	0	0	0
TCONS_00000363	XLOC_000141	4047	-	-	-	tr|A0A067QJB2|A0A067QJB2_ZOONE Stress protein DDR48 OS=Zootermopsis nevadensis GN=L798_01321 PE=4 SV=1]	9344253	2.34724e-35	type=protein; loc=3R:complement(join(18692602..18692719,18692286..18692378,18690855..18690928,18687814..18690378)); ID=FBpp0311446; name=Muc91C-PB; parent=FBgn0038642,FBtr0345269; dbxref=FlyBase:FBpp0311446,FlyBase_Annotation_IDs:CG7709-PB,GB_protein:AHN57397,REFSEQ:NP_001287398; MD5=78a0c5ecb822e9d58fb734c5c233538f; length=949; release=r6.08; species=Dmel; ]	FBpp0311446	1.02697e-06	114.497	5.6125	0.630809	8.89731	5.72166e-19	7.33839e-18	108	113	129	85	73	86	36	33	22	0	2	2	3	0	2	0	1	2
TCONS_00000364	XLOC_000142	684	-	-	-	-	-	-	-	-	-	32.0652	1.73987	0.561655	3.09775	0.00194994	0.00377451	20	17	17	14	12	10	15	26	22	11	5	7	4	1	6	6	3	2
TCONS_00000367	XLOC_000143	820	-	-	-	-	-	-	-	-	-	14.38	-1.76381	0.988036	-1.78516	0.0742346	0.0987101	5	4	5	0	0	0	4	1	3	8	11	11	1	2	5	9	9	11
TCONS_00000368	XLOC_000144	780	-	-	-	-	-	-	-	-	-	12.1528	-0.740587	0.892254	-0.830018	0.406528	0.457529	2	3	0	4	3	1	3	7	5	11	12	3	2	2	5	7	2	3
TCONS_00000369	XLOC_000145	757	-	-	-	-	-	-	-	-	-	2.93207	-4.4579	2.84479	-1.56704	0.117105	0.149217	0	0	0	0	0	0	0	0	0	0	0	0	0	0	0	6	4	8
TCONS_00000370	XLOC_000146	1952	-	-	-	-	-	-	-	-	-	29.7837	8.73385	2.10899	4.14126	3.45409e-05	0.000109599	9	9	8	17	16	18	38	38	33	0	0	0	0	0	0	0	0	0
TCONS_00000371	XLOC_000147	541	-	-	-	-	-	-	-	-	-	7.53042	6.95874	2.2821	3.04927	0.00229396	0.00433718	11	4	5	2	1	3	10	8	3	0	0	0	0	0	0	0	0	0
TCONS_00000372	XLOC_000148	749	-	-	-	-	-	-	-	-	-	60.9091	1.98019	0.895917	2.21024	0.0270883	0.0392587	68	63	64	2	3	1	40	42	35	9	5	16	2	6	5	7	6	5
TCONS_00000373	XLOC_000149	1054	RecName: Full=Pyruvate carboxylase, mitochondrial; AltName: Full=Pyruvic carboxylase; Short=PCB; Flags: Precursor]	Q29RK2	3.1569e-116	tr|A0A067RHT6|A0A067RHT6_ZOONE Pyruvate carboxylase OS=Zootermopsis nevadensis GN=L798_12717 PE=4 SV=1]	9293386	1.89155e-158	type=protein; loc=2R:complement(join(9856084..9856182,9854511..9856020,9853683..9853730,9852548..9853205,9851454..9852483,9851137..9851385)); ID=FBpp0290074; name=PCB-PM; parent=FBgn0027580,FBtr0300850; dbxref=REFSEQ:NP_001163103,GB_protein:ACZ94380,FlyBase:FBpp0290074,FlyBase_Annotation_IDs:CG1516-PM; MD5=03088370145028e2f7776b9b7e6c17f7; length=1197; release=r6.08; species=Dmel; ]	FBpp0290074	2.24181e-144	16.1044	-0.74227	0.790264	-0.939268	0.347593	0.397552	3	4	2	4	1	2	6	8	9	8	5	10	7	10	3	8	3	5
TCONS_00000377	XLOC_000150	1223	RecName: Full=Pre-mRNA-processing factor 39; AltName: Full=PRP39 homolog]	Q7KRW8	1.90565e-33	tr|A0A067R7B3|A0A067R7B3_ZOONE Pre-mRNA-processing factor 39 OS=Zootermopsis nevadensis GN=L798_05699 PE=4 SV=1]	9263088	9.75957e-61	type=protein; loc=3R:join(28812115..28812154,28812395..28812486,28812705..28813551,28813618..28813814,28813881..28814210); ID=FBpp0112213; name=CG1646-PH; parent=FBgn0039600,FBtr0113301; dbxref=FlyBase:FBpp0112213,FlyBase_Annotation_IDs:CG1646-PH,REFSEQ:NP_001097958,GB_protein:ABW08794,FlyMine:FBpp0112213,modMine:FBpp0112213; MD5=ee2c879ae853723861cf9514c8c243c5; length=501; release=r6.08; specie…	FBpp0112213	3.4145e-36	90.5952	0.613416	0.39019	1.57209	0.115929	0.147845	39	41	28	26	39	41	37	47	36	25	16	19	19	19	16	33	32	40
TCONS_00000378	XLOC_000151	430	-	-	-	-	-	-	-	-	-	7.53625	6.74004	2.27909	2.95734	0.00310304	0.00562944	6	1	3	0	0	1	19	9	9	0	0	0	0	0	0	0	0	0
TCONS_00000379	XLOC_000152	862	-	-	-	-	-	-	-	-	-	24.8642	8.56874	2.13901	4.00594	6.17718e-05	0.000184456	24	24	28	10	8	20	15	14	10	0	0	0	0	0	0	0	0	0
TCONS_00000380	XLOC_000153	443	-	-	-	-	-	-	-	-	-	16.7679	-3.3223	0.785902	-4.22737	2.36444e-05	7.77613e-05	1	0	1	0	3	0	1	1	2	5	2	18	9	6	8	11	15	18
TCONS_00000381	XLOC_000154	918	RecName: Full=Venom carboxylesterase-6; AltName: Allergen=Api m 8; Flags: Precursor]	B2D0J5	2.98004e-30	tr|A0A0C5KCA9|A0A0C5KCA9_9ORTH Carboxylesterase OS=Oxya chinensis GN=CesD2 PE=2 SV=1]	9800198	1.6558e-07	type=protein; loc=2L:complement(join(9599966..9600853,9599696..9599909,9599184..9599637,9598940..9599126)); ID=FBpp0113027; name=CG4382-PB; parent=FBgn0032132,FBtr0114535; dbxref=FlyBase:FBpp0113027,FlyBase_Annotation_IDs:CG4382-PB,REFSEQ:NP_609301,GB_protein:AAF52792,FlyMine:FBpp0113027,modMine:FBpp0113027; MD5=977ad0d3f518652a3e1d68d403871ecb; length=580; release=r6.08; species=Dmel; ]	FBpp0113027	1.81157e-09	600.655	-8.42846	0.782293	-10.7741	4.56459e-27	9.22597e-26	1	0	1	1	2	2	0	0	1	868	900	909	222	215	233	137	125	106
TCONS_00000383	XLOC_000155	563	RecName: Full=Esterase FE4; AltName: Full=Carboxylic-ester hydrolase; Flags: Precursor]	P35502	6.4518e-09	tr|A0A0C5KCA9|A0A0C5KCA9_9ORTH Carboxylesterase OS=Oxya chinensis GN=CesD2 PE=2 SV=1]	9800198	9.62456e-38	type=protein; loc=3R:join(11161229..11162243,11162314..11162643,11162712..11162844,11162901..11163075); ID=FBpp0307203; name=CG4757-PB; parent=FBgn0027584,FBtr0335216; dbxref=REFSEQ:NP_001262469,GB_protein:AGB95851,FlyBase:FBpp0307203,FlyBase_Annotation_IDs:CG4757-PB; MD5=bfe7cdaec021764bf11d1244fee09f17; length=550; release=r6.08; species=Dmel; ]	FBpp0307203	7.43331e-19	355.536	-6.6143	0.548635	-12.0559	1.80485e-33	4.82491e-32	3	5	3	0	3	0	1	3	1	540	511	487	129	124	134	79	86	94
TCONS_00000385	XLOC_000156	2286	RecName: Full=Zinc finger protein 84; AltName: Full=Zinc finger protein HPF2]	P51523	1.06624e-29	tr|A0A096LUM4|A0A096LUM4_POEFO Uncharacterized protein OS=Poecilia formosa PE=4 SV=1]	54512126	2.77557e-23	type=protein; loc=2L:complement(join(11802287..11803439,11800155..11800322,11798665..11799402,11797125..11797741)); ID=FBpp0079846; name=crol-PB; parent=FBgn0020309,FBtr0080262; dbxref=FlyBase:FBpp0079846,FlyBase_Annotation_IDs:CG14938-PB,GB_protein:AAN10786.1,REFSEQ:NP_477245,GB_protein:AAN10786,FlyMine:FBpp0079846,modMine:FBpp0079846; MD5=d0ff440ba6f6b7492b168b15a1332648; length=891; release=r6…	FBpp0079846	2.11403e-41	978.482	-1.60638	0.336238	-4.77751	1.77483e-06	7.20743e-06	156	161	150	138	132	135	185	195	222	403	425	365	581	583	567	446	508	483
TCONS_00000387	XLOC_000157	6060	-	-	-	tr|A0A0K8TRS6|A0A0K8TRS6_TABBR Putative endonuclease-reverse transcriptase (Fragment) OS=Tabanus bromius PE=2 SV=1]	7856344	6.72597e-07	-	-	-	289.916	-3.0317	0.493959	-6.13756	8.37967e-10	5.32414e-09	24	36	34	17	24	31	6	15	13	122	130	192	169	179	181	168	193	192
TCONS_00000388	XLOC_000158	735	-	-	-	-	-	-	-	-	-	5.73102	6.35834	2.42491	2.62209	0.00873924	0.0140491	0	0	0	9	5	7	5	3	6	0	0	0	0	0	0	0	0	0
TCONS_00000390	XLOC_000159	1182	RecName: Full=Collagenase; AltName: Full=Hypodermin C; Short=HC; Flags: Precursor]	P08897	1.45676e-24	tr|A0A067R2E1|A0A067R2E1_ZOONE Brachyurin (Fragment) OS=Zootermopsis nevadensis GN=L798_14140 PE=3 SV=1]	9298884	2.03608e-37	type=protein; loc=3L:complement(join(6062434..6062893,6062274..6062372,6061418..6061731)); ID=FBpp0076774; name=CG10472-PA; parent=FBgn0035670,FBtr0077066; dbxref=FlyBase:FBpp0076774,FlyBase_Annotation_IDs:CG10472-PA,GB_protein:AAF50708.1,REFSEQ:NP_648017,GB_protein:AAF50708,FlyMine:FBpp0076774,modMine:FBpp0076774; MD5=b7f8c77f293985dce5a288564b10d223; length=290; release=r6.08; species=Dmel; ]	FBpp0076774	8.01451e-27	20.3764	0.102886	0.904602	0.113737	0.909447	0.922605	10	6	10	3	1	0	7	10	10	20	23	20	0	1	1	1	2	4
TCONS_00000397	XLOC_000160	603	RecName: Full=Retrovirus-related Pol polyprotein from transposon TNT 1-94; Includes: RecName: Full=Protease; Includes: RecName: Full=Reverse transcriptase; Includes: RecName: Full=Endonuclease]	P10978	4.76872e-06	tr|A0A0J7K416|A0A0J7K416_LASNI Lectin receptor kinase OS=Lasius niger GN=RF55_16413 PE=4 SV=1]	9695855	1.50711e-11	-	-	-	8.02076	6.9274	2.26151	3.06317	0.00219005	0.00417288	9	11	14	3	3	5	1	3	0	0	0	0	0	0	0	0	0	0
TCONS_00000398	XLOC_000161	355	-	-	-	-	-	-	-	-	-	12.6861	-2.17457	1.49012	-1.45932	0.144477	0.180484	0	0	0	0	0	0	2	5	9	11	5	12	0	0	0	13	11	12
TCONS_00000399	XLOC_000162	148	-	-	-	-	-	-	-	-	-	12.6705	-1.97524	1.51721	-1.30189	0.192955	0.234288	0	0	0	0	0	0	3	9	6	9	9	10	0	0	0	19	5	10
TCONS_00000400	XLOC_000163	316	RecName: Full=Inositol-trisphosphate 3-kinase B; AltName: Full=Inositol 1,4,5-trisphosphate 3-kinase B; Short=IP3 3-kinase B; Short=IP3K B; Short=InsP 3-kinase B]	P42335	8.88249e-07	tr|A0A067R608|A0A067R608_ZOONE Uncharacterized protein (Fragment) OS=Zootermopsis nevadensis GN=L798_06475 PE=4 SV=1]	9350986	1.23288e-26	type=protein; loc=X:join(13318652..13319047,13327348..13327597,13327666..13327934,13328151..13328261,13328388..13328765); ID=FBpp0311962; name=IP3K2-PH; parent=FBgn0266375,FBtr0346134; dbxref=FlyBase:FBpp0311962,FlyBase_Annotation_IDs:CG45017-PH,GB_protein:AHN59671,REFSEQ:NP_001285201; MD5=b895c5fccd7c22fcc87a2550bbeb5f9c; length=467; release=r6.08; species=Dmel; ]	FBpp0311962	4.6828e-22	16.2476	-3.49697	0.859054	-4.07072	4.68686e-05	0.000144235	1	2	0	0	0	1	2	1	1	13	16	7	10	6	10	13	8	7
TCONS_00000401	XLOC_000164	1275	-	-	-	-	-	-	-	-	-	11.9636	2.89559	0.897519	3.22622	0.00125437	0.00258438	12	7	4	6	3	5	12	7	10	2	0	1	1	0	2	0	1	1
TCONS_00000402	XLOC_000165	1036	-	-	-	-	-	-	-	-	-	8.7322	3.28979	1.15167	2.85654	0.00428293	0.00745666	3	5	2	1	2	3	11	15	9	0	2	0	0	1	0	1	0	0
TCONS_00000403	XLOC_000166	699	-	-	-	-	-	-	-	-	-	15.4433	1.32891	0.776206	1.71206	0.0868861	0.11394	8	8	11	1	7	5	11	9	9	2	6	4	4	3	2	0	1	4
TCONS_00000404	XLOC_000167	505	RecName: Full=Peptidyl-prolyl cis-trans isomerase FKBP8; Short=PPIase FKBP8; AltName: Full=38 kDa FK506-binding protein; Short=38 kDa FKBP; Short=FKBP-38; Short=hFKBP38; AltName: Full=FK506-binding protein 8; Short=FKBP-8; AltName: Full=FKBPR38; AltName: Full=Rotamase]	Q14318	8.12161e-20	tr|E9HIC0|E9HIC0_DAPPU Putative uncharacterized protein OS=Daphnia pulex GN=DAPPUDRAFT_63074 PE=4 SV=1]	7850139	7.67905e-34	type=protein; loc=2R:complement(join(18631133..18631624,18630996..18631078,18630629..18630938,18630338..18630568,18630199..18630276)); ID=FBpp0311549; name=CG5482-PD; parent=FBgn0034368,FBtr0345424; dbxref=FlyBase:FBpp0311549,FlyBase_Annotation_IDs:CG5482-PD,GB_protein:AHN56376,REFSEQ:NP_001286581; MD5=885d787e58cf4fd4d8096ce76164b1d1; length=397; release=r6.08; species=Dmel; ]	FBpp0311549	3.99613e-27	173.962	0.150108	0.468371	0.32049	0.748597	0.781898	42	38	40	25	40	30	123	131	141	39	38	34	56	43	47	59	79	63
TCONS_00000406	XLOC_000168	899	-	-	-	-	-	-	-	-	-	172.837	9.47728	1.23743	7.65884	1.87615e-14	1.80688e-13	118	98	127	88	101	92	140	128	178	0	0	0	1	0	0	0	0	0
TCONS_00000413	XLOC_000169	567	-	-	-	-	-	-	-	-	-	3.82908	3.80603	1.91282	1.98974	0.0466191	0.0645179	2	2	4	0	0	1	6	6	2	0	0	0	0	1	0	0	0	0
TCONS_00000414	XLOC_000170	1292	-	-	-	tr|K7JIZ1|K7JIZ1_NASVI Uncharacterized protein OS=Nasonia vitripennis PE=4 SV=1]	9940970	9.45078e-06	-	-	-	23.1957	8.48937	2.15285	3.94332	8.03605e-05	0.000233589	20	15	16	18	17	19	12	13	12	0	0	0	0	0	0	0	0	0
TCONS_00000415	XLOC_000171	507	-	-	-	-	-	-	-	-	-	14.5889	7.82261	2.17114	3.60299	0.000314576	0.00078148	11	16	14	3	3	5	18	11	10	0	0	0	0	0	0	0	0	0
TCONS_00000416	XLOC_000172	736	-	-	-	-	-	-	-	-	-	7.67093	6.9708	2.28753	3.0473	0.00230904	0.00436177	8	13	6	6	2	4	4	2	2	0	0	0	0	0	0	0	0	0
TCONS_00000417	XLOC_000173	846	-	-	-	-	-	-	-	-	-	9.20439	7.27701	2.27227	3.20254	0.00136223	0.00277484	8	8	5	1	4	9	2	12	8	0	0	0	0	0	0	0	0	0
TCONS_00000418	XLOC_000174	1517	-	-	-	-	-	-	-	-	-	16.6246	5.88163	1.51191	3.8902	0.000100162	0.000284118	7	6	8	0	0	1	31	27	25	0	0	0	0	0	0	1	0	0
TCONS_00000419	XLOC_000175	1114	-	-	-	-	-	-	-	-	-	53.4956	9.54437	2.05088	4.65378	3.259e-06	1.26863e-05	20	26	24	24	20	36	57	58	69	0	0	0	0	0	0	0	0	0
TCONS_00000420	XLOC_000176	4266	RecName: Full=Zinc finger protein 182; AltName: Full=Zinc finger protein 21; AltName: Full=Zinc finger protein KOX14]	P17025	8.36886e-07	tr|K7FEH5|K7FEH5_PELSI Uncharacterized protein OS=Pelodiscus sinensis PE=4 SV=1]	54594554	4.65872e-07	type=protein; loc=2L:complement(join(11802287..11803439,11800155..11800322,11798665..11799402,11797125..11797741)); ID=FBpp0079846; name=crol-PB; parent=FBgn0020309,FBtr0080262; dbxref=FlyBase:FBpp0079846,FlyBase_Annotation_IDs:CG14938-PB,GB_protein:AAN10786.1,REFSEQ:NP_477245,GB_protein:AAN10786,FlyMine:FBpp0079846,modMine:FBpp0079846; MD5=d0ff440ba6f6b7492b168b15a1332648; length=891; release=r6…	FBpp0079846	4.04377e-07	144.209	-0.707	0.346296	-2.04161	0.0411906	0.0575898	31	35	33	34	35	37	42	45	45	69	75	62	64	59	58	36	58	54
TCONS_00000421	XLOC_000177	705	-	-	-	-	-	-	-	-	-	13.566	-0.334354	0.827283	-0.404159	0.686095	0.725074	5	1	0	3	6	5	7	4	4	2	3	5	7	9	12	4	0	3
TCONS_00000425	XLOC_000178	4304	RecName: Full=Zinc finger protein 271]	Q5R5U3	3.93963e-62	tr|J9K3N2|J9K3N2_ACYPI Uncharacterized protein OS=Acyrthosiphon pisum PE=4 SV=2]	9781154	1.01219e-80	type=protein; loc=2L:complement(join(11802287..11803439,11800155..11800322,11798665..11799402,11797829..11798041,11797125..11797741)); ID=FBpp0307451; name=crol-PI; parent=FBgn0020309,FBtr0335476; dbxref=REFSEQ:NP_001260393,GB_protein:AGB92928,FlyBase:FBpp0307451,FlyBase_Annotation_IDs:CG14938-PI; MD5=778788679cac64944c0c482fd0443a98; length=962; release=r6.08; species=Dmel; ]	FBpp0307451	1.47414e-62	131.169	-0.507117	0.308853	-1.64194	0.100603	0.130108	26	39	39	28	27	43	53	44	36	56	62	67	51	42	33	44	51	58
TCONS_00000426	XLOC_000179	459	-	-	-	-	-	-	-	-	-	10.6971	-2.11997	0.826354	-2.56545	0.0103042	0.016289	0	2	0	2	1	2	2	1	2	2	6	3	7	4	5	5	8	12
TCONS_00000427	XLOC_000180	799	-	-	-	-	-	-	-	-	-	16.6237	-1.30733	0.657602	-1.98802	0.046809	0.0647637	1	3	3	1	4	3	3	7	5	5	16	4	9	8	2	13	10	4
TCONS_00000429	XLOC_000181	12002	-	-	-	-	-	-	-	-	-	425.369	-0.261076	0.330854	-0.789099	0.430054	0.481429	147	192	165	117	123	118	117	113	106	148	141	149	138	130	163	162	178	167
TCONS_00000437	XLOC_000182	4832	-	-	-	-	-	-	-	-	-	423.191	-0.429865	0.336721	-1.27662	0.201736	0.243897	159	172	159	100	122	103	108	99	99	154	154	162	144	160	149	187	157	171
TCONS_00000443	XLOC_000183	1702	-	-	-	-	-	-	-	-	-	46.6455	0.0193931	0.474038	0.0409104	0.967367	0.972358	20	15	20	12	18	12	14	21	12	7	11	19	14	16	18	18	16	19
TCONS_00000444	XLOC_000184	1838	-	-	-	-	-	-	-	-	-	28.6734	-1.05139	0.745551	-1.41022	0.158476	0.196046	8	3	8	4	4	4	6	8	9	8	8	11	17	26	21	9	4	11
TCONS_00000445	XLOC_000185	784	-	-	-	tr|A0A067RKE6|A0A067RKE6_ZOONE Uncharacterized protein OS=Zootermopsis nevadensis GN=L798_05735 PE=4 SV=1]	9300731	6.3205e-07	-	-	-	8.66859	7.15801	2.28959	3.12633	0.00177	0.0034774	3	4	3	2	8	5	12	7	10	0	0	0	0	0	0	0	0	0
TCONS_00000447	XLOC_000186	884	-	-	-	tr|D6W8U5|D6W8U5_TRICA Putative uncharacterized protein OS=Tribolium castaneum GN=TcasGA2_TC000699 PE=4 SV=1]	9899207	5.89259e-58	-	-	-	10.2853	7.38359	2.25421	3.27546	0.0010549	0.0022266	18	7	8	5	3	10	3	5	4	0	0	0	0	0	0	0	0	0
TCONS_00000448	XLOC_000187	1122	-	-	-	tr|A0A067REQ0|A0A067REQ0_ZOONE Uncharacterized protein OS=Zootermopsis nevadensis GN=L798_08332 PE=4 SV=1]	9292659	1.61086e-11	-	-	-	14.6462	7.80752	2.19182	3.56213	0.000367863	0.000896515	4	8	7	5	6	5	18	20	19	0	0	0	0	0	0	0	0	0
TCONS_00000449	XLOC_000188	2513	-	-	-	tr|K7JFL4|K7JFL4_NASVI Uncharacterized protein OS=Nasonia vitripennis PE=4 SV=1]	9941230	1.44821e-27	-	-	-	21.3929	8.04515	2.11224	3.80882	0.000139631	0.000380794	37	25	17	0	0	0	22	15	18	0	0	0	0	0	0	0	0	0
TCONS_00000450	XLOC_000189	2410	RecName: Full=Mitotic checkpoint protein BUB3 &gt;gi|341940293|sp|Q9WVA3.2|BUB3_MOUSE RecName: Full=Mitotic checkpoint protein BUB3; AltName: Full=WD repeat type I transmembrane protein A72.5]	Q1JQB2	1.7182e-124	tr|A0A067RB95|A0A067RB95_ZOONE Mitotic checkpoint protein BUB3 OS=Zootermopsis nevadensis GN=L798_09860 PE=4 SV=1]	9324999	1.00428e-150	type=protein; loc=3R:complement(join(29675117..29675308,29674275..29675063)); ID=FBpp0308293; name=Bub3-PB; parent=FBgn0025457,FBtr0339148; dbxref=GB_protein:AHN57586,REFSEQ:NP_001287587,FlyBase:FBpp0308293,FlyBase_Annotation_IDs:CG7581-PB; MD5=6b3640555d637b2af12d35aec82eaa60; length=326; release=r6.08; species=Dmel; ]	FBpp0308293	1.1698e-105	302.076	0.531521	0.363074	1.46394	0.143209	0.179091	119	135	123	97	120	95	129	126	147	66	55	54	81	94	87	106	104	95
TCONS_00000453	XLOC_000190	1201	-	-	-	-	-	-	-	-	-	8.89427	2.79697	1.08589	2.57574	0.0100025	0.0158609	8	11	6	1	2	3	6	7	5	1	0	0	1	1	0	2	1	0
TCONS_00000454	XLOC_000191	2524	-	-	-	-	-	-	-	-	-	9.42937	-2.92131	1.17803	-2.47981	0.0131451	0.020308	0	0	0	1	3	2	0	1	0	1	0	7	5	11	6	8	3	7
TCONS_00000455	XLOC_000192	1375	-	-	-	-	-	-	-	-	-	8.35886	-1.24375	1.00592	-1.23644	0.216296	0.2597	1	2	0	2	0	3	2	2	1	0	1	2	8	7	10	3	2	2
TCONS_00000456	XLOC_000193	1771	RecName: Full=Ras-related protein Rac1; Flags: Precursor]	P40792	1.15956e-66	tr|A0A067RGL0|A0A067RGL0_ZOONE Ras-related protein Rac1 (Fragment) OS=Zootermopsis nevadensis GN=L798_06871 PE=3 SV=1]	9350110	3.8513e-69	type=protein; loc=3L:complement(1301768..1302346); ID=FBpp0304252; name=Rac1-PB; parent=FBgn0010333,FBtr0331868; dbxref=FlyBase:FBpp0304252,FlyBase_Annotation_IDs:CG2248-PB,REFSEQ:NP_001261247,GB_protein:AGB93942; MD5=9d7e6928ebd6abe5e863a648ff8a38f1; length=192; release=r6.08; species=Dmel; ]	FBpp0304252	1.34456e-67	842.346	2.09648	1.14182	1.83608	0.0663464	0.0891381	451	420	409	350	338	351	605	655	598	159	174	155	184	146	171	2	1	3
TCONS_00000459	XLOC_000194	783	-	-	-	-	-	-	-	-	-	50.1952	5.61352	0.843065	6.65846	2.76709e-11	2.05189e-10	19	19	15	61	67	41	20	33	25	0	1	1	0	0	1	0	1	1
TCONS_00000460	XLOC_000195	1533	-	-	-	-	-	-	-	-	-	58.0981	2.68418	1.69989	1.57903	0.114329	0.145973	43	41	41	0	0	0	71	56	69	18	27	0	2	0	0	0	0	0
TCONS_00000461	XLOC_000196	2847	-	-	-	-	-	-	-	-	-	37.9162	1.8017	1.42537	1.26402	0.206221	0.248778	27	22	18	1	3	0	39	39	35	29	23	0	2	2	0	0	0	0
TCONS_00000462	XLOC_000197	2601	-	-	-	-	-	-	-	-	-	14.5992	1.44038	1.82724	0.788279	0.430534	0.481911	5	5	5	0	0	0	22	15	18	7	14	0	1	0	1	0	0	0
TCONS_00000463	XLOC_000198	2009	-	-	-	-	-	-	-	-	-	229.19	6.11909	0.576105	10.6215	2.36764e-26	4.58368e-25	219	234	192	164	174	215	69	50	59	2	5	0	2	2	1	1	2	2
TCONS_00000465	XLOC_000199	840	-	-	-	-	-	-	-	-	-	24.2232	3.5254	0.981202	3.59294	0.000326973	0.000808606	17	31	17	4	4	7	21	12	25	0	0	2	0	0	0	3	5	3
TCONS_00000467	XLOC_000200	2214	-	-	-	-	-	-	-	-	-	478.959	-2.87145	0.461496	-6.22205	4.90714e-10	3.20501e-09	33	22	31	27	31	30	65	57	62	398	443	432	187	180	206	252	234	237
TCONS_00000469	XLOC_000201	3891	-	-	-	tr|A0A026WJI6|A0A026WJI6_CERBI Uncharacterized protein OS=Cerapachys biroi GN=X777_04016 PE=4 SV=1]	8621567	7.8794e-23	type=protein; loc=3L:complement(join(16594882..16594966,16594064..16594820,16591404..16594002)); ID=FBpp0075122; name=spd-2-PA; parent=FBgn0027500,FBtr0075363; dbxref=GB_protein:AAF49440.2,FlyBase:FBpp0075122,FlyBase_Annotation_IDs:CG17286-PA,REFSEQ:NP_648906,GB_protein:AAF49440,FlyMine:FBpp0075122,modMine:FBpp0075122; MD5=ba0a505f5da55e5e8280dbc89f35301c; length=1146; release=r6.08; species=Dmel…	FBpp0075122	1.45161e-15	525.863	2.18673	0.301306	7.25749	3.94352e-13	3.44414e-12	217	211	231	270	280	270	411	388	402	53	56	61	63	72	65	62	52	69
TCONS_00000482	XLOC_000202	1213	-	-	-	-	-	-	-	-	-	294.585	7.72883	0.765498	10.0965	5.72615e-24	9.76919e-23	229	246	238	260	248	279	94	98	91	0	0	1	1	1	1	0	3	0
TCONS_00000494	XLOC_000203	946	-	-	-	tr|A0A0A9Y7S5|A0A0A9Y7S5_LYGHE Copia protein (Fragment) OS=Lygus hesperus GN=GIP_60 PE=4 SV=1]	9850014	3.25879e-19	-	-	-	7.95707	-6.76788	2.34893	-2.88126	0.0039609	0.00696431	0	0	0	0	0	0	0	0	0	5	8	0	15	11	6	0	0	0
TCONS_00000495	XLOC_000204	1386	-	-	-	tr|A0A085MQM1|A0A085MQM1_9BILA Uncharacterized protein OS=Trichuris suis GN=M514_28304 PE=4 SV=1]	11069212	7.24679e-09	-	-	-	24.953	-3.89186	0.776057	-5.01492	5.30561e-07	2.3576e-06	1	0	0	0	1	1	2	4	1	7	5	21	7	17	12	26	24	21
TCONS_00000496	XLOC_000205	1769	-	-	-	-	-	-	-	-	-	488.464	0.750101	0.238954	3.1391	0.00169469	0.0033512	257	239	245	188	187	210	193	175	180	215	216	97	74	116	89	101	109	97
TCONS_00000498	XLOC_000206	1962	-	-	-	tr|A0A0L7LTF2|A0A0L7LTF2_9NEOP Uncharacterized protein OS=Operophtera brumata GN=OBRU01_01900 PE=4 SV=1]	11203139	2.87902e-13	-	-	-	153.868	-5.06378	0.672786	-7.52658	5.20866e-14	4.86162e-13	6	1	3	3	0	1	2	4	5	91	106	85	138	139	149	56	48	62
TCONS_00000499	XLOC_000207	179	-	-	-	-	-	-	-	-	-	7.38418	-0.365297	1.24944	-0.292368	0.770005	0.801125	4	0	0	4	3	5	1	1	1	1	0	5	1	0	1	10	3	5
TCONS_00000500	XLOC_000208	636	-	-	-	-	-	-	-	-	-	6.10912	-1.41452	1.29901	-1.08893	0.276186	0.323563	1	0	1	2	2	2	0	0	0	1	1	0	6	11	7	0	0	0
TCONS_00000501	XLOC_000209	550	RecName: Full=Dystrobrevin beta; Short=DTN-B; AltName: Full=Beta-dystrobrevin]	O60941	2.92855e-69	tr|A0A067R1F0|A0A067R1F0_ZOONE Dystrobrevin beta OS=Zootermopsis nevadensis GN=L798_10157 PE=4 SV=1]	9321518	1.18837e-107	type=protein; loc=2R:join(12447766..12448100,12448163..12448248,12448312..12449138,12449200..12449782,12451975..12451988); ID=FBpp0087040; name=Dyb-PA; parent=FBgn0033739,FBtr0087929; dbxref=FlyBase_Annotation_IDs:CG8529-PA,FlyBase:FBpp0087040,GB_protein:AAF58507.2,REFSEQ:NP_725171,GB_protein:AAF58507,FlyMine:FBpp0087040,modMine:FBpp0087040; MD5=160be009027dea10e07a43858efe2d4b; length=614; relea…	FBpp0087040	5.33992e-88	9.40076	1.87838	1.01583	1.8491	0.064443	0.086794	2	4	2	5	7	6	7	7	6	1	4	2	1	0	1	2	0	1
TCONS_00000503	XLOC_000210	571	-	-	-	-	-	-	-	-	-	44.1493	6.73322	1.08749	6.19151	5.95899e-10	3.85169e-09	19	27	24	22	17	14	60	39	52	0	0	0	0	1	0	1	0	0
TCONS_00000504	XLOC_000211	4221	-	-	-	tr|A0A067RI38|A0A067RI38_ZOONE Uncharacterized protein OS=Zootermopsis nevadensis GN=L798_08669 PE=4 SV=1]	9349362	1.35606e-06	-	-	-	113.502	-7.99158	1.03921	-7.69007	1.47052e-14	1.42655e-13	0	0	0	0	0	1	1	0	0	13	17	21	124	139	132	51	79	66
TCONS_00000510	XLOC_000212	3428	RecName: Full=Alkaline phosphatase, tissue-nonspecific isozyme; Short=AP-TNAP; Short=TNSALP; Flags: Precursor]	Q92058	5.17964e-07	tr|D6WCR7|D6WCR7_TRICA Putative uncharacterized protein OS=Tribolium castaneum GN=TcasGA2_TC004923 PE=4 SV=1]	9899574	2.35036e-14	type=protein; loc=3R:join(9494888..9494942,9495004..9496589); ID=FBpp0081538; name=CG8147-PA; parent=FBgn0043791,FBtr0082060; dbxref=FlyBase_Annotation_IDs:CG8147-PA,FlyBase:FBpp0081538,GB_protein:AAF54384.3,GB_protein:AAF54384.4,REFSEQ:NP_649897,GB_protein:AAF54384; MD5=300d72cd89e82161ed396ab1ec729eb7; length=546; release=r6.08; species=Dmel; ]	FBpp0081538	3.44506e-07	38.4676	1.79208	0.798177	2.24522	0.0247542	0.036151	28	25	38	26	37	30	1	2	1	8	9	8	3	7	3	1	3	2
TCONS_00000513	XLOC_000213	692	-	-	-	-	-	-	-	-	-	971.865	9.5759	0.624878	15.3244	5.25191e-53	3.0008e-51	557	658	593	412	468	440	953	945	1020	0	2	0	1	1	0	1	1	1
TCONS_00000519	XLOC_000214	6210	RecName: Full=Protein unc-79 homolog]	Q0KK59	1.11999e-08	tr|A0A069DYE0|A0A069DYE0_9HEMI Uncharacterized protein (Fragment) OS=Panstrongylus megistus PE=2 SV=1]	7772293	5.6124e-149	type=protein; loc=3R:complement(join(19245737..19245791,19245552..19245671,19245254..19245415,19245030..19245200,19244689..19244964,19243930..19244628,19243216..19243878,19242888..19243159,19242722..19242823,19242525..19242669,19241654..19241710,19240759..19240838,19238673..19238996,19238434..19238582,19237642..19238375,19237508..19237585,19235316..19235583,19234615..19235257,19234482..19234556,1…	FBpp0310906	7.04413e-178	345.037	0.561551	0.267118	2.10226	0.0355304	0.0503262	145	155	153	143	146	150	117	114	131	119	140	136	70	76	97	75	68	68
TCONS_00000531	XLOC_000215	1154	-	-	-	tr|V5GNH3|V5GNH3_ANOGL Transposable element Tc3 transposase OS=Anoplophora glabripennis GN=TC3A PE=4 SV=1]	10921608	1.13561e-54	-	-	-	11.8247	7.38877	2.19767	3.3621	0.000773521	0.00170834	4	2	4	2	2	4	24	12	21	0	0	0	0	0	0	0	0	0
TCONS_00000546	XLOC_000216	1753	-	-	-	-	-	-	-	-	-	59.7756	9.67188	2.0392	4.74299	2.1059e-06	8.45048e-06	29	29	16	46	70	64	39	32	40	0	0	0	0	0	0	0	0	0
TCONS_00000548	XLOC_000217	3769	-	-	-	tr|A0A0L7QJC7|A0A0L7QJC7_9HYME Uncharacterized protein OS=Habropoda laboriosa GN=WH47_02229 PE=4 SV=1]	11039001	1.14875e-12	-	-	-	80.5564	8.38502	1.28083	6.54656	5.88763e-11	4.24681e-10	36	40	39	47	42	56	79	83	77	0	0	0	1	0	0	0	0	0
TCONS_00000557	XLOC_000218	1503	-	-	-	-	-	-	-	-	-	8.08784	7.10916	2.29897	3.09232	0.001986	0.00383201	2	8	7	3	6	5	8	3	8	0	0	0	0	0	0	0	0	0
TCONS_00000558	XLOC_000219	516	-	-	-	-	-	-	-	-	-	18.1728	6.30057	1.43596	4.38769	1.14562e-05	4.02489e-05	10	13	13	15	13	17	15	7	7	0	0	0	0	0	1	0	0	0
TCONS_00000559	XLOC_000220	1198	-	-	-	-	-	-	-	-	-	14.483	5.82335	1.48824	3.91291	9.11911e-05	0.000261193	19	13	18	10	10	9	5	0	3	0	0	0	0	0	1	0	0	0
TCONS_00000560	XLOC_000221	885	-	-	-	-	-	-	-	-	-	12.9269	7.70868	2.24049	3.44062	0.000580375	0.00133293	6	8	8	13	10	12	6	7	9	0	0	0	0	0	0	0	0	0
TCONS_00000561	XLOC_000222	218	-	-	-	-	-	-	-	-	-	6.08754	6.65547	2.3585	2.8219	0.00477397	0.008199	3	2	1	5	6	10	2	5	3	0	0	0	0	0	0	0	0	0
TCONS_00000563	XLOC_000223	1001	RecName: Full=Putative fatty acyl-CoA reductase CG5065]	A1ZAI5	4.69703e-78	tr|A0A067QNH3|A0A067QNH3_ZOONE Putative fatty acyl-CoA reductase OS=Zootermopsis nevadensis GN=L798_14620 PE=4 SV=1]	9285080	3.8501e-114	type=protein; loc=2R:join(16619273..16619689,16621325..16621441,16621506..16621610,16621673..16621816,16621885..16622019,16622085..16622205,16622275..16622574,16622658..16622790,16622874..16623131,16623215..16623362); ID=FBpp0297360; name=CG5065-PE; parent=FBgn0034145,FBtr0306250; dbxref=REFSEQ:NP_001246371,GB_protein:AFH08124,FlyBase:FBpp0297360,FlyBase_Annotation_IDs:CG5065-PE; MD5=fbe326b9185a…	FBpp0297360	7.06877e-79	53.9219	-6.24696	0.907424	-6.88428	5.80794e-12	4.58426e-11	0	0	0	2	1	0	1	0	0	41	43	40	42	36	36	30	18	31
TCONS_00000571	XLOC_000224	8041	RecName: Full=Protein unc-119 homolog B]	Q8C4B4	7.91508e-84	tr|A0A067QGG3|A0A067QGG3_ZOONE Uncharacterized protein (Fragment) OS=Zootermopsis nevadensis GN=L798_03107 PE=4 SV=1]	9348585	1.26209e-108	type=protein; loc=X:complement(join(7289745..7290250,7289506..7289678,7289146..7289264)); ID=FBpp0312199; name=unc-119-PC; parent=FBgn0025549,FBtr0346619; dbxref=FlyBase:FBpp0312199,FlyBase_Annotation_IDs:CG1659-PC,GB_protein:AHN59449,REFSEQ:NP_001284978; MD5=f30f58ba126a58317f1d0469d2e72ef3; length=265; release=r6.08; species=Dmel; ]	FBpp0312199	3.26405e-82	984.909	-3.95461	0.223608	-17.6855	5.42435e-70	5.61251e-68	29	27	31	41	53	51	42	41	49	470	430	450	645	677	673	730	727	667
TCONS_00000575	XLOC_000225	10926	RecName: Full=Retrovirus-related Pol polyprotein from transposon 412; Includes: RecName: Full=Protease; Includes: RecName: Full=Reverse transcriptase; Includes: RecName: Full=Endonuclease]	P10394	2.55167e-18	tr|A0A0A9Z9D6|A0A0A9Z9D6_LYGHE Retrovirus-related Pol polyprotein from transposon 17.6 OS=Lygus hesperus GN=pol_200 PE=4 SV=1]	9859094	1.39463e-40	-	-	-	542.838	-3.7668	0.254617	-14.794	1.60188e-49	8.19174e-48	18	17	22	28	32	28	26	34	22	256	248	289	354	317	324	382	418	417
TCONS_00000578	XLOC_000226	3684	-	-	-	tr|A0A026WST7|A0A026WST7_CERBI Afadin OS=Cerapachys biroi GN=X777_14905 PE=4 SV=1]	8592687	1.65863e-31	type=protein; loc=3R:complement(join(5197940..5197958,5187308..5187660,5185369..5185490,5184587..5184641,5184279..5184523,5183777..5183983,5182420..5182885,5181548..5182072,5181236..5181483,5181057..5181175,5177637..5177885,5177294..5177510,5174265..5176290,5174056..5174177,5173803..5173995)); ID=FBpp0306931; name=cno-PF; parent=FBgn0259212,FBtr0334910; dbxref=FlyBase:FBpp0306931,FlyBase_Annotati…	FBpp0306931	1.00606e-13	214.075	-4.65998	0.373712	-12.4695	1.0957e-35	3.19425e-34	5	1	4	9	3	8	5	6	9	117	111	114	144	157	170	129	152	121
TCONS_00000599	XLOC_000227	8421	RecName: Full=PiggyBac transposable element-derived protein 4]	Q96DM1	2.11282e-14	tr|A0A023EYQ2|A0A023EYQ2_TRIIF Putative piggybac transposable element-derived (Fragment) OS=Triatoma infestans PE=2 SV=1]	9742171	9.77547e-40	-	-	-	473.091	-3.26362	0.265662	-12.2849	1.09236e-34	3.04876e-33	15	21	39	33	25	33	35	36	39	306	300	320	246	254	234	280	312	320
TCONS_00000600	XLOC_000228	5245	-	-	-	tr|A0A0K8SXY9|A0A0K8SXY9_LYGHE Uncharacterized protein (Fragment) OS=Lygus hesperus PE=4 SV=1]	9863806	9.04964e-21	-	-	-	127.005	-3.82487	0.424424	-9.0119	2.02524e-19	2.67398e-18	6	5	2	7	11	7	5	2	7	78	70	88	86	68	73	66	90	88
TCONS_00000601	XLOC_000229	3300	-	-	-	-	-	-	-	-	-	72.4704	-3.83666	0.465187	-8.24757	1.61642e-16	1.78436e-15	1	0	5	6	5	2	5	2	3	32	28	52	55	47	50	39	45	52
TCONS_00000602	XLOC_000230	734	-	-	-	-	-	-	-	-	-	8.93518	-1.15157	0.853622	-1.34904	0.177323	0.217042	2	0	3	2	3	3	2	0	2	6	5	3	3	4	3	3	7	3
TCONS_00000603	XLOC_000231	1346	-	-	-	-	-	-	-	-	-	28.4445	0.96835	0.542681	1.78438	0.074362	0.0988695	7	14	16	9	10	8	26	15	13	13	8	2	4	8	4	8	5	5
TCONS_00000605	XLOC_000232	439	-	-	-	-	-	-	-	-	-	39.3909	-2.67043	0.597277	-4.471	7.78532e-06	2.82132e-05	3	3	2	3	3	4	4	3	5	13	10	15	38	31	37	18	22	15
TCONS_00000608	XLOC_000233	1142	-	-	-	-	-	-	-	-	-	14.4821	-2.48917	0.979527	-2.5412	0.0110474	0.0173341	0	1	0	2	1	0	2	4	4	3	4	9	13	6	17	3	7	9
TCONS_00000609	XLOC_000234	1192	-	-	-	-	-	-	-	-	-	11.4281	-2.73694	1.00611	-2.72032	0.00652192	0.0108181	2	0	0	0	0	2	1	1	2	4	3	6	10	16	9	1	3	6
TCONS_00000610	XLOC_000235	557	-	-	-	-	-	-	-	-	-	8.00034	7.05544	2.28304	3.09037	0.00199907	0.0038535	8	1	6	2	2	5	7	12	7	0	0	0	0	0	0	0	0	0
TCONS_00000612	XLOC_000236	884	RecName: Full=Protein HID1; AltName: Full=Down-regulated in multiple cancers 1; AltName: Full=HID1 domain-containing protein; AltName: Full=Protein hid-1 homolog]	Q8IV36	7.39177e-150	tr|A0A067QWX9|A0A067QWX9_ZOONE Uncharacterized protein OS=Zootermopsis nevadensis GN=L798_12013 PE=4 SV=1]	9350321	0	type=protein; loc=2R:complement(join(12324658..12325900,12323317..12324587)); ID=FBpp0087074; name=CG8841-PB; parent=FBgn0033713,FBtr0087966; dbxref=FlyBase:FBpp0087074,FlyBase_Annotation_IDs:CG8841-PB,GB_protein:AAM68664.1,REFSEQ:NP_725131,GB_protein:AAM68664; MD5=4349e5577a46529fec5c9393ae6791bc; length=837; release=r6.08; species=Dmel; ]	FBpp0087074	1.18869e-154	88.7058	-0.0746294	0.406739	-0.183482	0.85442	0.875351	28	36	34	20	28	17	27	33	44	43	35	42	29	27	28	20	27	23
TCONS_00000614	XLOC_000237	784	-	-	-	-	-	-	-	-	-	7.80664	6.98659	2.29145	3.04898	0.00229617	0.00434073	1	7	2	2	3	4	12	6	12	0	0	0	0	0	0	0	0	0
TCONS_00000615	XLOC_000238	962	-	-	-	-	-	-	-	-	-	60.2768	9.62472	2.00735	4.79475	1.6288e-06	6.65842e-06	20	13	10	40	43	30	73	71	76	0	0	0	0	0	0	0	0	0
TCONS_00000616	XLOC_000239	758	-	-	-	-	-	-	-	-	-	30.5006	-4.30404	1.77727	-2.42172	0.0154471	0.0235286	0	0	0	1	1	2	0	1	0	94	89	0	2	2	3	0	0	0
TCONS_00000619	XLOC_000240	1024	RecName: Full=C-type lectin domain family 4 member M; AltName: Full=CD209 antigen-like protein 1; AltName: CD_antigen=CD299]	Q8HY11	1.65501e-08	tr|T1HTT0|T1HTT0_RHOPR Uncharacterized protein (Fragment) OS=Rhodnius prolixus PE=4 SV=1]	9614784	3.74494e-08	type=protein; loc=X:complement(join(15162555..15162654,15150692..15150868,15148069..15148281,15145636..15146454,15145357..15145536,15144879..15145283,15144251..15144731,15141897..15141998,15141612..15141770,15141289..15141520)); ID=FBpp0073843; name=CG9095-PA; parent=FBgn0030617,FBtr0074026; dbxref=FlyBase:FBpp0073843,FlyBase_Annotation_IDs:CG9095-PA,GB_protein:AAF48429.2,REFSEQ:NP_573006,GB_prot…	FBpp0073843	2.66663e-12	39.0274	-3.60758	0.625903	-5.7638	8.2242e-09	4.66505e-08	4	0	3	1	1	1	0	3	5	34	36	33	18	18	20	17	25	18
TCONS_00000620	XLOC_000241	1905	RecName: Full=Retrovirus-related Pol polyprotein from transposon TNT 1-94; Includes: RecName: Full=Protease; Includes: RecName: Full=Reverse transcriptase; Includes: RecName: Full=Endonuclease]	P10978	1.47592e-51	tr|A0A0K8TKJ8|A0A0K8TKJ8_TABBR Putative polyprotein (Fragment) OS=Tabanus bromius PE=2 SV=1]	7843451	3.17095e-07	-	-	-	24.9399	6.72136	1.4147	4.75107	2.02341e-06	8.14728e-06	25	18	16	22	19	20	9	10	12	0	0	0	0	0	1	0	0	0
TCONS_00000621	XLOC_000242	851	-	-	-	-	-	-	-	-	-	11.7172	7.59216	2.25496	3.36687	0.000760253	0.0016823	5	10	4	10	9	9	9	8	8	0	0	0	0	0	0	0	0	0
TCONS_00000622	XLOC_000243	1198	-	-	-	tr|A0A0J7KW49|A0A0J7KW49_LASNI Nuclease harbi1-like protein OS=Lasius niger GN=RF55_5322 PE=4 SV=1]	9707993	1.74766e-21	-	-	-	14.5576	7.86165	2.22227	3.53767	0.000403667	0.000971735	7	6	10	12	16	12	7	9	10	0	0	0	0	0	0	0	0	0
TCONS_00000623	XLOC_000244	249	-	-	-	-	-	-	-	-	-	22.0305	-1.03729	0.905209	-1.14591	0.251832	0.298039	2	3	2	4	5	1	8	5	8	4	2	2	17	23	26	5	6	4
TCONS_00000624	XLOC_000245	485	RecName: Full=Polypyrimidine tract-binding protein 1; Short=PTB; AltName: Full=Heterogeneous nuclear ribonucleoprotein I; Short=hnRNP I; AltName: Full=Pyrimidine-binding protein; Short=PYBP]	Q00438	2.33987e-35	tr|T1HF99|T1HF99_RHOPR Uncharacterized protein OS=Rhodnius prolixus PE=4 SV=1]	9622169	4.0283e-54	type=protein; loc=3R:complement(join(31881748..31881835,31873834..31874099,31866119..31866436,31865751..31866036,31865132..31865325,31864597..31864630,31857879..31857971,31852592..31852808,31852098..31852175,31851855..31851987)); ID=FBpp0111778; name=heph-PM; parent=FBgn0011224,FBtr0112865; dbxref=FlyBase:FBpp0111778,FlyBase_Annotation_IDs:CG31000-PM,REFSEQ:NP_001097993,GB_protein:ABW08817,FlyMin…	FBpp0111778	5.7576e-40	27.431	-1.21937	0.635874	-1.91763	0.0551584	0.0752586	1	3	4	7	8	8	10	5	6	14	13	14	14	13	12	5	13	15
TCONS_00000626	XLOC_000246	672	RecName: Full=Retrovirus-related Pol polyprotein from transposon TNT 1-94; Includes: RecName: Full=Protease; Includes: RecName: Full=Reverse transcriptase; Includes: RecName: Full=Endonuclease]	P10978	7.43686e-42	tr|A0A0J7MY61|A0A0J7MY61_LASNI Gag-pol polyprotein OS=Lasius niger GN=RF55_16148 PE=4 SV=1]	9714391	5.53192e-57	-	-	-	11.4263	4.80847	1.25676	3.82609	0.000130197	0.000357835	9	10	5	7	7	10	10	6	4	0	0	0	0	0	1	1	0	0
TCONS_00000627	XLOC_000247	186	-	-	-	-	-	-	-	-	-	15.3966	-0.118001	0.627804	-0.187957	0.85091	0.872493	4	5	7	6	7	4	4	5	3	7	9	4	5	4	8	4	3	4
TCONS_00000630	XLOC_000248	1004	RecName: Full=Alanine aminotransferase 2-like; Short=ALT2; AltName: Full=Glutamate pyruvate transaminase 2; Short=GPT 2; AltName: Full=Glutamic--alanine transaminase 2; AltName: Full=Glutamic--pyruvic transaminase 2]	Q6NYL5	4.61132e-99	tr|A0A067QSN5|A0A067QSN5_ZOONE Alanine aminotransferase 2 OS=Zootermopsis nevadensis GN=L798_13345 PE=4 SV=1]	9262809	1.1668e-136	type=protein; loc=X:join(13373868..13374103,13374241..13374385,13377858..13377947,13378013..13378275,13378547..13379370,13379433..13379581); ID=FBpp0308869; name=CG1640-PG; parent=FBgn0030478,FBtr0339837; dbxref=GB_protein:AHN59676,REFSEQ:NP_001285206,FlyBase:FBpp0308869,FlyBase_Annotation_IDs:CG1640-PG; MD5=e6484d2e7202470ca141d9362e421314; length=568; release=r6.08; species=Dmel; ]	FBpp0308869	6.14604e-16	94.5676	-0.637473	0.563311	-1.13165	0.25778	0.304374	16	14	21	22	23	14	44	40	41	54	52	53	37	32	30	31	26	28
TCONS_00000633	XLOC_000249	428	-	-	-	-	-	-	-	-	-	12.54	7.69033	2.2433	3.42814	0.000607729	0.00138745	11	7	9	17	7	3	8	7	8	0	0	0	0	0	0	0	0	0
TCONS_00000635	XLOC_000250	399	-	-	-	-	-	-	-	-	-	29.3765	8.7765	2.1231	4.13382	3.56778e-05	0.000112857	12	14	15	11	19	17	23	38	34	0	0	0	0	0	0	0	0	0
TCONS_00000638	XLOC_000251	1829	-	-	-	-	-	-	-	-	-	16.1059	6.07976	1.45665	4.17379	2.99575e-05	9.6412e-05	5	12	4	9	10	9	19	16	15	0	0	0	0	0	1	0	0	0
TCONS_00000639	XLOC_000252	955	-	-	-	-	-	-	-	-	-	1199.95	1.98491	0.302716	6.557	5.48999e-11	3.97003e-10	763	767	754	650	585	609	602	581	550	232	257	233	102	97	98	159	157	173
TCONS_00000642	XLOC_000253	902	-	-	-	-	-	-	-	-	-	162.844	11.0166	1.93475	5.69406	1.24053e-08	6.88228e-08	103	74	80	87	97	76	148	176	172	0	0	0	0	0	0	0	0	0
TCONS_00000643	XLOC_000254	645	RecName: Full=Myrosinase 1; AltName: Full=Beta-glucosidase 1; AltName: Full=Beta-thioglucosidase 1; AltName: Full=Beta-thioglucosidase glucohydrolase 1; AltName: Full=Sinigrinase 1; AltName: Full=Thioglucosidase 1]	Q95X01	1.03966e-28	tr|A0A067RNA8|A0A067RNA8_ZOONE Lactase-phlorizin hydrolase OS=Zootermopsis nevadensis GN=L798_00152 PE=3 SV=1]	9350225	2.84819e-42	type=protein; loc=3L:join(16733760..16733800,16734422..16734623,16737225..16738118,16738711..16739199); ID=FBpp0075080; name=CG9701-PA; parent=FBgn0036659,FBtr0075321; dbxref=FlyBase:FBpp0075080,FlyBase_Annotation_IDs:CG9701-PA,GB_protein:AAF49418.2,REFSEQ:NP_648918,GB_protein:AAF49418,FlyMine:FBpp0075080,modMine:FBpp0075080; MD5=b241bb0e612325c9cc88fa0b1a32ef4c; length=541; release=r6.08; specie…	FBpp0075080	2.5598e-29	19.9513	2.09017	1.34541	1.55356	0.12029	0.152876	7	8	12	5	4	0	21	20	19	0	0	0	0	0	0	10	10	9
TCONS_00000645	XLOC_000255	1069	RecName: Full=Lipase member H-A; Flags: Precursor]	Q6PA23	4.6245e-40	tr|G6DPY5|G6DPY5_DANPL Pancreatic triacylglycerol lipase OS=Danaus plexippus GN=KGM_08328 PE=3 SV=1]	10803954	5.33462e-54	type=protein; loc=3R:complement(join(27021314..27021353,27020276..27021255)); ID=FBpp0084521; name=CG6283-PA; parent=FBgn0039474,FBtr0085151; dbxref=FlyBase:FBpp0084521,FlyBase_Annotation_IDs:CG6283-PA,GB_protein:AAF56652.1,REFSEQ:NP_651524,GB_protein:AAF56652,FlyMine:FBpp0084521,modMine:FBpp0084521; MD5=836ffaa90f1590a3fb05c17c8ef9c606; length=339; release=r6.08; species=Dmel; ]	FBpp0084521	2.65396e-44	236.47	-0.34264	1.16548	-0.293989	0.768766	0.799973	16	18	17	77	75	55	68	70	60	6	3	7	2	2	0	337	321	319
TCONS_00000652	XLOC_000256	1193	RecName: Full=UDP-glucuronosyltransferase 2A3; Short=UDPGT 2A3; Flags: Precursor]	Q6UWM9	2.10883e-26	tr|G6CKN9|G6CKN9_DANPL UDP-glucuronosyltransferase OS=Danaus plexippus GN=KGM_04115 PE=3 SV=1]	10809376	9.07633e-49	type=protein; loc=2R:join(5539376..5539429,5547628..5547924,5547988..5548775,5548828..5548996); ID=FBpp0085403; name=CG30438-PA; parent=FBgn0050438,FBtr0086067; dbxref=FlyBase:FBpp0085403,FlyBase_Annotation_IDs:CG30438-PA,GB_protein:AAM68363.2,REFSEQ:NP_724416,GB_protein:AAM68363,FlyMine:FBpp0085403,modMine:FBpp0085403; MD5=5fc3007e2219596cfac47bf80e1e63b6; length=435; release=r6.08; species=Dmel…	FBpp0085403	6.06322e-46	15.1175	2.46829	0.933951	2.64284	0.00822134	0.0133033	6	3	9	6	2	1	11	17	28	3	1	2	1	1	1	1	1	1
TCONS_00000653	XLOC_000257	4554	RecName: Full=Opsin-VA; AltName: Full=Vertebrate ancient opsin [Rutilus rutilus]	Q7T3Q7	4.7461e-13	tr|A0A0C6G2V5|A0A0C6G2V5_TANPR Pteropsin protein (Fragment) OS=Tanypteryx pryeri GN=pteropsin PE=2 SV=1]	10986340	1.59685e-41	type=protein; loc=2L:join(12008449..12008684,12008743..12009089,12009140..12009705); ID=FBpp0309539; name=Rh5-PB; parent=FBgn0014019,FBtr0342591; dbxref=GB_protein:AHN54373,REFSEQ:NP_001285859,FlyBase:FBpp0309539,FlyBase_Annotation_IDs:CG5279-PB; MD5=d3545d6d1913c2666e6baccd1bf58176; length=382; release=r6.08; species=Dmel; ]	FBpp0309539	3.30713e-08	62.7454	1.6631	0.382736	4.34529	1.3909e-05	4.80215e-05	16	22	19	34	35	36	47	35	52	9	6	5	11	14	6	9	8	20
TCONS_00000654	XLOC_000258	3783	-	-	-	-	-	-	-	-	-	151.63	-1.43087	0.337528	-4.23927	2.24249e-05	7.4123e-05	26	19	24	24	29	15	41	36	40	47	43	79	89	70	69	89	91	79
TCONS_00000655	XLOC_000259	1745	RecName: Full=Retrovirus-related Pol polyprotein from transposon TNT 1-94; Includes: RecName: Full=Protease; Includes: RecName: Full=Reverse transcriptase; Includes: RecName: Full=Endonuclease]	P10978	7.37613e-13	tr|V5GAG2|V5GAG2_ANOGL Retrovirus-related Pol polyprotein (Fragment) OS=Anoplophora glabripennis GN=POLX PE=4 SV=1]	10893138	7.17474e-46	-	-	-	34.887	5.9332	1.00726	5.89042	3.8521e-09	2.27486e-08	22	31	17	25	22	30	22	22	20	0	0	0	0	1	0	1	1	0
TCONS_00000656	XLOC_000260	838	RecName: Full=Probable RNA-directed DNA polymerase from transposon BS; AltName: Full=Reverse transcriptase [Drosophila melanogaster]	Q95SX7	6.6235e-14	tr|J9KKL3|J9KKL3_ACYPI Uncharacterized protein OS=Acyrthosiphon pisum GN=LOC100162494 PE=4 SV=2]	9804464	2.58897e-06	-	-	-	4.47902	3.15569	1.86171	1.69505	0.0900663	0.117704	3	0	3	0	1	1	9	4	5	0	0	0	1	0	1	0	0	0
TCONS_00000657	XLOC_000261	984	-	-	-	-	-	-	-	-	-	1438.67	8.77433	0.439099	19.9826	7.8098e-89	1.59957e-86	797	881	815	728	704	736	1450	1424	1395	3	1	1	1	4	0	4	3	2
TCONS_00000661	XLOC_000262	803	-	-	-	-	-	-	-	-	-	1389.81	9.6051	0.862787	11.1326	8.70132e-29	1.89903e-27	783	849	759	711	699	681	1374	1358	1422	0	0	1	2	2	4	0	0	1
TCONS_00000662	XLOC_000263	972	-	-	-	-	-	-	-	-	-	11.1232	7.52686	2.24823	3.34791	0.000814242	0.00178407	5	6	10	8	2	8	10	7	13	0	0	0	0	0	0	0	0	0
TCONS_00000663	XLOC_000264	1476	RecName: Full=Transposable element Tcb2 transposase]	Q04202	1.21006e-14	tr|A0A087U3X2|A0A087U3X2_9ARAC Transposable element Tc1 transposase (Fragment) OS=Stegodyphus mimosarum GN=X975_09772 PE=4 SV=1]	8784424	8.95048e-09	-	-	-	16.7088	1.56664	0.659705	2.37476	0.0175602	0.0264347	11	10	6	8	8	11	7	9	7	1	3	4	1	6	0	4	2	4
TCONS_00000664	XLOC_000265	2210	-	-	-	-	-	-	-	-	-	59.8359	0.269	0.556869	0.483058	0.629055	0.672858	32	23	36	26	16	18	15	14	15	17	19	8	24	31	32	11	12	8
TCONS_00000665	XLOC_000266	1194	RecName: Full=Lysine-specific histone demethylase 1A; AltName: Full=BRAF35-HDAC complex protein BHC110; AltName: Full=Flavin-containing amine oxidase domain-containing protein 2]	O60341	6.41164e-90	tr|A0A067RQM1|A0A067RQM1_ZOONE Lysine-specific histone demethylase 1 OS=Zootermopsis nevadensis GN=L798_14787 PE=4 SV=1]	9283010	3.32277e-124	type=protein; loc=3L:join(20226816..20228344,20228417..20228955,20229073..20229677); ID=FBpp0074595; name=Su(var)3-3-PB; parent=FBgn0260397,FBtr0074826; dbxref=FlyBase:FBpp0074595,FlyBase_Annotation_IDs:CG17149-PB,GB_protein:AAF49051.1,REFSEQ:NP_730497,GB_protein:AAF49051; MD5=686a1c795db13cf5cfe479a448ba2ece; length=890; release=r6.08; species=Dmel; ]	FBpp0074595	4.4789e-79	16.6404	1.84662	0.737628	2.50346	0.0122987	0.0191149	7	7	12	8	8	3	9	8	19	2	4	6	0	4	1	3	1	1
TCONS_00000673	XLOC_000267	558	-	-	-	tr|L0AVI5|L0AVI5_COPFO Putative defense protein OS=Coptotermes formosanus PE=2 SV=1]	9385468	3.29767e-08	-	-	-	65.0228	1.95084	0.962902	2.026	0.0427643	0.0595961	27	25	19	3	0	0	86	69	71	1	0	1	0	0	0	30	42	36
TCONS_00000675	XLOC_000268	442	RecName: Full=Sodium-independent sulfate anion transporter; AltName: Full=Solute carrier family 26 member 11]	Q86WA9	1.13357e-35	tr|A0A069DZB4|A0A069DZB4_9HEMI Putative sulfate/bicarbonate/oxalate exchanger sat-1 (Fragment) OS=Panstrongylus megistus PE=2 SV=1]	7747713	2.37952e-46	type=protein; loc=2R:join(17750435..17750450,17750772..17751071,17751131..17751355,17751430..17751545,17751771..17752074,17752134..17752436,17752499..17752644,17752707..17752877,17752940..17753146); ID=FBpp0088515; name=CG5002-PA; parent=FBgn0034275,FBtr0089546; dbxref=FlyBase:FBpp0088515,FlyBase_Annotation_IDs:CG5002-PA,GB_protein:AAF57797.1,REFSEQ:NP_611262,GB_protein:AAF57797,FlyMine:FBpp00885…	FBpp0088515	6.26851e-43	17.6887	-3.95623	0.898805	-4.40166	1.07428e-05	3.79227e-05	1	0	0	2	0	1	0	0	2	9	15	18	12	9	19	8	5	4
TCONS_00000676	XLOC_000269	1104	RecName: Full=MAP3K12-binding inhibitory protein 1; AltName: Full=MAPK upstream kinase-binding inhibitory protein; Short=MUK-binding inhibitory protein]	Q99LQ1	2.89147e-11	tr|A0A067RBT2|A0A067RBT2_ZOONE Molybdopterin synthase catalytic subunit OS=Zootermopsis nevadensis GN=Mocs2 PE=3 SV=1]	9345738	7.58306e-13	type=protein; loc=3R:complement(join(25126935..25127063,25126567..25126873,25126167..25126442,25125834..25126102,25125652..25125774)); ID=FBpp0084157; name=Mocs2-PA; parent=FBgn0039280,FBtr0084782; dbxref=FlyBase:FBpp0084157,FlyBase_Annotation_IDs:CG10238-PA,GB_protein:AAF56405.2,REFSEQ:NP_651340,GB_protein:AAF56405,FlyMine:FBpp0084157,modMine:FBpp0084157; MD5=13cab9e9fb794afc08640a2cd6447c05; le…	FBpp0084157	1.08953e-07	718.565	0.842706	0.415065	2.0303	0.0423259	0.0590366	212	231	211	322	304	296	453	412	433	182	207	208	165	180	192	122	127	133
TCONS_00000687	XLOC_000270	1252	-	-	-	-	-	-	-	-	-	9.32473	0.61803	1.33331	0.463529	0.642985	0.685609	21	10	7	0	0	1	0	0	1	3	3	0	0	1	3	1	4	2
TCONS_00000689	XLOC_000271	1207	RecName: Full=Molybdopterin synthase catalytic subunit; AltName: Full=Molybdenum cofactor synthesis protein 2 large subunit; AltName: Full=Molybdenum cofactor synthesis protein 2B; Short=MOCS2B]	Q9Z223	1.88331e-29	tr|M3WV85|M3WV85_FELCA Molybdopterin synthase catalytic subunit OS=Felis catus GN=MOCS2 PE=3 SV=1]	12217019	4.67183e-28	type=protein; loc=3R:complement(join(25126935..25127063,25126567..25126873,25126167..25126442,25125834..25126102,25125652..25125774)); ID=FBpp0084157; name=Mocs2-PA; parent=FBgn0039280,FBtr0084782; dbxref=FlyBase:FBpp0084157,FlyBase_Annotation_IDs:CG10238-PA,GB_protein:AAF56405.2,REFSEQ:NP_651340,GB_protein:AAF56405,FlyMine:FBpp0084157,modMine:FBpp0084157; MD5=13cab9e9fb794afc08640a2cd6447c05; le…	FBpp0084157	5.37166e-24	659.566	-1.76781	0.289342	-6.10977	9.9773e-10	6.28027e-09	114	117	112	96	101	123	84	86	88	308	326	335	344	310	307	358	345	407
TCONS_00000691	XLOC_000272	2770	RecName: Full=Zinc finger BED domain-containing protein 4]	Q80WQ9	2.16431e-11	tr|H9JJ46|H9JJ46_BOMMO Uncharacterized protein OS=Bombyx mori GN=LOC101735467 PE=4 SV=1]	8470256	3.23931e-83	-	-	-	117.599	-3.18671	0.442636	-7.1994	6.04797e-13	5.1857e-12	9	14	9	2	11	9	8	3	6	95	85	77	47	43	48	80	92	77
TCONS_00000692	XLOC_000273	1072	-	-	-	-	-	-	-	-	-	6.32893	6.62401	2.30853	2.86937	0.00411291	0.00719737	1	2	2	1	4	1	8	11	10	0	0	0	0	0	0	0	0	0
TCONS_00000693	XLOC_000274	5172	RecName: Full=Transferrin; Flags: Precursor [Blaberus discoidalis]	Q02942	3.50787e-61	tr|A0A026WSE4|A0A026WSE4_CERBI Transferrin OS=Cerapachys biroi GN=X777_01390 PE=3 SV=1]	8616541	1.60312e-143	type=protein; loc=2R:join(16226643..16226736,16227592..16227959,16228028..16228330,16228400..16229779); ID=FBpp0086274; name=Tsf3-PA; parent=FBgn0034094,FBtr0087130; dbxref=FlyBase:FBpp0086274,FlyBase_Annotation_IDs:CG3666-PA,GB_protein:AAF58039.1,REFSEQ:NP_523759,GB_protein:AAF58039,FlyMine:FBpp0086274,modMine:FBpp0086274; MD5=544e89af136e4571e16e1c0f7a15ff92; length=714; release=r6.08; species=…	FBpp0086274	8.36013e-54	756.89	-4.75983	0.623839	-7.62989	2.34945e-14	2.247e-13	13	14	12	49	42	40	5	7	10	680	637	660	379	377	387	475	379	412
TCONS_00000699	XLOC_000275	2387	RecName: Full=Limulus clotting factor C; Short=FC; Contains: RecName: Full=Limulus clotting factor C heavy chain; Contains: RecName: Full=Limulus clotting factor C light chain; Contains: RecName: Full=Limulus clotting factor C chain A; Contains: RecName: Full=Limulus clotting factor C chain B; Flags: Precursor]	P28175	2.44246e-43	tr|A0A026WPU9|A0A026WPU9_CERBI Limulus clotting factor C OS=Cerapachys biroi GN=X777_01389 PE=3 SV=1]	8594001	5.8691e-21	type=protein; loc=3R:complement(join(16655440..16655506,16654463..16654766,16653902..16654383,16653531..16653834,16653257..16653478,16652692..16653199)); ID=FBpp0082798; name=modSP-PA; parent=FBgn0051217,FBtr0083353; dbxref=FlyBase:FBpp0082798,FlyBase_Annotation_IDs:CG31217-PA,GB_protein:AAF55354.2,REFSEQ:NP_536776,GB_protein:AAF55354,FlyMine:FBpp0082798,modMine:FBpp0082798; MD5=c41c6d1d7522062e0…	FBpp0082798	1.99588e-21	65.3696	5.50737	0.66509	8.28064	1.22518e-16	1.36188e-15	50	34	48	34	24	32	54	62	60	1	1	1	1	0	1	2	0	1
TCONS_00000711	XLOC_000276	819	-	-	-	-	-	-	-	-	-	57.6978	6.33339	0.898445	7.04928	1.79843e-12	1.48927e-11	40	42	36	35	39	33	45	43	39	1	0	2	0	0	1	0	0	0
TCONS_00000715	XLOC_000277	355	-	-	-	-	-	-	-	-	-	9.57944	7.25713	2.2734	3.1922	0.00141196	0.0028624	3	3	1	5	13	8	5	7	14	0	0	0	0	0	0	0	0	0
TCONS_00000716	XLOC_000278	264	-	-	-	-	-	-	-	-	-	4.4688	6.26356	2.3859	2.62524	0.00865876	0.0139399	4	2	1	1	3	1	10	2	4	0	0	0	0	0	0	0	0	0
TCONS_00000717	XLOC_000279	1672	-	-	-	-	-	-	-	-	-	17.1468	6.14081	1.45023	4.23435	2.29212e-05	7.56443e-05	12	9	11	8	5	6	14	23	18	0	0	0	1	0	0	0	0	0
TCONS_00000718	XLOC_000280	1537	-	-	-	-	-	-	-	-	-	8.70942	7.07394	2.25845	3.13221	0.00173493	0.00341944	5	3	4	1	1	4	7	12	18	0	0	0	0	0	0	0	0	0
TCONS_00000719	XLOC_000281	795	-	-	-	-	-	-	-	-	-	76.6094	10.022	1.99095	5.03375	4.80988e-07	2.14951e-06	41	50	45	38	21	29	85	84	86	0	0	0	0	0	0	0	0	0
TCONS_00000720	XLOC_000282	968	-	-	-	-	-	-	-	-	-	12.329	7.57047	2.1901	3.45668	0.000546874	0.00126677	11	17	9	2	1	4	6	13	14	0	0	0	0	0	0	0	0	0
TCONS_00000721	XLOC_000283	263	-	-	-	-	-	-	-	-	-	4.53348	5.86104	2.49702	2.34722	0.0189143	0.0282725	0	0	0	9	5	10	1	1	1	0	0	0	0	0	0	0	0	0
TCONS_00000722	XLOC_000284	917	-	-	-	tr|L7X1H0|L7X1H0_9NEOP Uncharacterized protein C1orf194-like protein OS=Heliconius erato PE=4 SV=1]	10054325	1.81079e-07	-	-	-	345.277	10.4493	1.21486	8.60118	7.88975e-18	9.45989e-17	195	205	195	186	173	207	318	341	323	0	1	0	0	0	0	0	0	0
TCONS_00000723	XLOC_000285	1322	-	-	-	-	-	-	-	-	-	8.76278	7.1942	2.30473	3.12149	0.00179941	0.00352771	1	4	6	5	8	8	12	6	4	0	0	0	0	0	0	0	0	0
TCONS_00000724	XLOC_000286	2457	-	-	-	-	-	-	-	-	-	225.152	0.795953	0.60794	1.30926	0.190446	0.23153	75	67	80	111	125	88	97	109	102	79	83	82	21	18	16	76	77	82
TCONS_00000725	XLOC_000287	1130	-	-	-	-	-	-	-	-	-	11.1287	-1.26401	1.29215	-0.978227	0.327962	0.377565	1	3	2	5	2	5	0	1	0	1	3	10	1	2	1	8	13	10
TCONS_00000727	XLOC_000288	1772	-	-	-	-	-	-	-	-	-	48.7142	9.41007	2.06239	4.5627	5.04992e-06	1.89843e-05	11	19	23	41	49	44	43	39	30	0	0	0	0	0	0	0	0	0
TCONS_00000731	XLOC_000289	1781	-	-	-	-	-	-	-	-	-	21.928	8.34721	2.16323	3.85869	0.000113997	0.000318432	15	8	11	22	23	27	9	9	9	0	0	0	0	0	0	0	0	0
TCONS_00000732	XLOC_000290	4633	-	-	-	-	-	-	-	-	-	27.6173	8.60143	2.12105	4.05527	5.00773e-05	0.000153009	6	7	10	39	26	31	9	20	20	0	0	0	0	0	0	0	0	0
TCONS_00000734	XLOC_000291	811	-	-	-	-	-	-	-	-	-	16.0931	7.99388	2.20701	3.62204	0.000292286	0.000732163	7	8	6	10	21	9	13	16	9	0	0	0	0	0	0	0	0	0
TCONS_00000735	XLOC_000292	1096	-	-	-	tr|I1E544|I1E544_AMPQE Uncharacterized protein OS=Amphimedon queenslandica PE=4 SV=1]	10893433	3.58862e-09	-	-	-	51.7154	9.47633	2.05633	4.60838	4.05828e-06	1.55446e-05	35	31	24	56	52	53	20	20	23	0	0	0	0	0	0	0	0	0
TCONS_00000736	XLOC_000293	694	-	-	-	-	-	-	-	-	-	50.6997	0.156013	0.869681	0.179391	0.857631	0.878122	6	9	6	22	16	30	25	21	24	42	29	31	9	7	11	13	3	9
TCONS_00000739	XLOC_000294	760	-	-	-	tr|A0A067RNB5|A0A067RNB5_ZOONE Cytochrome b-c1 complex subunit 2, mitochondrial OS=Zootermopsis nevadensis GN=L798_03600 PE=3 SV=1]	9340892	1.4253e-13	-	-	-	205.297	-0.166983	0.313581	-0.532504	0.594377	0.640205	68	70	75	71	65	58	54	58	68	94	121	109	52	58	46	66	64	58
TCONS_00000742	XLOC_000295	680	-	-	-	-	-	-	-	-	-	258.878	3.4411	0.381692	9.0154	1.96149e-19	2.59575e-18	166	156	165	124	118	154	188	189	204	23	21	27	10	9	7	13	14	13
TCONS_00000743	XLOC_000296	1384	RecName: Full=Aminopeptidase N; AltName: Full=Aminopeptidase Ey]	O57579	1.62653e-55	tr|Q16QH4|Q16QH4_AEDAE AAEL011291-PA OS=Aedes aegypti GN=AAEL011291 PE=4 SV=1]	11547347	5.54802e-117	type=protein; loc=3R:complement(join(29247922..29248406,29247703..29247858,29246784..29247641,29246175..29246724,29245383..29245903,29245090..29245318)); ID=FBpp0311398; name=SP1029-PE; parent=FBgn0263236,FBtr0345203; dbxref=FlyBase:FBpp0311398,FlyBase_Annotation_IDs:CG11956-PE,GB_protein:AHN57579,REFSEQ:NP_001287580; MD5=54fd721f727228c93ddb65385524ca00; length=932; release=r6.08; species=Dmel; ]	FBpp0311398	1.5407e-110	30.1054	4.98483	0.867897	5.74357	9.26985e-09	5.22627e-08	26	19	22	31	22	28	11	7	12	2	1	0	1	0	0	0	0	1
TCONS_00000747	XLOC_000297	459	RecName: Full=Aminopeptidase N; AltName: Full=Aminopeptidase Ey]	O57579	5.52963e-09	tr|B4NFN7|B4NFN7_DROWI GK22491 OS=Drosophila willistoni GN=Dwil\GK22491 PE=4 SV=1]	8450617	4.62825e-15	type=protein; loc=3R:complement(join(29247922..29248406,29247703..29247858,29246784..29247641,29246175..29246724,29245383..29245903,29245090..29245318)); ID=FBpp0311398; name=SP1029-PE; parent=FBgn0263236,FBtr0345203; dbxref=FlyBase:FBpp0311398,FlyBase_Annotation_IDs:CG11956-PE,GB_protein:AHN57579,REFSEQ:NP_001287580; MD5=54fd721f727228c93ddb65385524ca00; length=932; release=r6.08; species=Dmel; ]	FBpp0311398	6.1825e-17	9.95037	4.07587	1.21272	3.36093	0.000776791	0.00171452	5	8	6	5	9	5	9	2	9	0	0	0	0	1	1	0	1	0
TCONS_00000749	XLOC_000298	404	-	-	-	-	-	-	-	-	-	7.01005	6.85029	2.30323	2.97421	0.00293741	0.00536724	6	3	2	3	4	0	8	7	11	0	0	0	0	0	0	0	0	0
TCONS_00000750	XLOC_000299	2016	-	-	-	-	-	-	-	-	-	11.838	-2.27572	0.843757	-2.69712	0.00699412	0.011512	3	0	0	3	0	2	1	3	0	8	7	6	5	5	2	9	12	6
TCONS_00000751	XLOC_000300	1370	RecName: Full=Ferritin heavy polypeptide-like 17; AltName: Full=Cancer/testis antigen 38; Short=CT38]	Q9BXU8	7.00689e-11	tr|R4UMS8|R4UMS8_COPFO Ferritin OS=Coptotermes formosanus PE=2 SV=1]	7387837	2.53149e-83	type=protein; loc=3R:join(30389211..30389328,30389697..30390262); ID=FBpp0304477; name=Fer2LCH-PD; parent=FBgn0015221,FBtr0332168; dbxref=FlyBase:FBpp0304477,FlyBase_Annotation_IDs:CG1469-PD,REFSEQ:NP_001263105,GB_protein:AGB96484; MD5=4fbd549cdd2f4ded0c6da5165d067a1a; length=227; release=r6.08; species=Dmel; ]	FBpp0304477	3.7589e-50	1602.56	-0.9842	1.76991	-0.556073	0.578161	0.6249	1098	1141	1089	15	15	15	45	31	37	29	32	22	578	606	612	1415	1399	1417
TCONS_00000753	XLOC_000301	803	RecName: Full=Ferritin subunit; AltName: Full=AeFer(H); AltName: Full=Ferritin heavy chain-like protein; Flags: Precursor]	P41822	1.18946e-40	tr|R4V102|R4V102_COPFO Ferritin (Fragment) OS=Coptotermes formosanus PE=2 SV=1]	9388579	1.29743e-87	type=protein; loc=3R:complement(join(30387464..30387530,30386718..30386828,30386319..30386596,30385984..30386256)); ID=FBpp0297543; name=Fer1HCH-PG; parent=FBgn0015222,FBtr0306588; dbxref=REFSEQ:NP_001247367,GB_protein:AFH06684,FlyBase:FBpp0297543,FlyBase_Annotation_IDs:CG2216-PG; MD5=80792f1923b10bbe28315618b31d85c6; length=242; release=r6.08; species=Dmel; ]	FBpp0297543	2.23267e-67	2663.98	-1.28091	0.521351	-2.4569	0.0140142	0.0215274	429	452	463	388	378	369	722	812	742	1490	1517	1484	1497	1561	1544	730	714	699
TCONS_00000757	XLOC_000302	701	-	-	-	-	-	-	-	-	-	4.15628	-3.19997	1.83134	-1.74734	0.0805779	0.106267	1	0	1	0	0	0	0	0	0	0	0	10	0	0	0	1	3	10
TCONS_00000758	XLOC_000303	2056	-	-	-	tr|E0VIC6|E0VIC6_PEDHC ADAMTS-4, putative OS=Pediculus humanus subsp. corporis GN=Phum_PHUM225130 PE=4 SV=1]	8034243	1.23855e-39	-	-	-	198.175	1.43951	0.419512	3.43138	0.00060051	0.00137277	95	98	80	103	110	127	87	73	113	39	51	57	14	23	28	31	47	38
TCONS_00000765	XLOC_000304	761	-	-	-	-	-	-	-	-	-	17.799	1.04218	0.768572	1.356	0.175099	0.214596	5	8	13	9	10	4	7	6	10	12	9	2	1	1	2	3	6	2
TCONS_00000766	XLOC_000305	7677	RecName: Full=Mitoferrin-2; AltName: Full=Mitochondrial RNA-splicing protein 3/4 homolog; Short=MRS3/4; Short=hMRS3/4; AltName: Full=Mitochondrial iron transporter 2; AltName: Full=Solute carrier family 25 member 28]	Q96A46	6.81798e-55	tr|A0A067QLP2|A0A067QLP2_ZOONE Uncharacterized protein (Fragment) OS=Zootermopsis nevadensis GN=L798_15708 PE=3 SV=1]	9345780	2.32484e-69	type=protein; loc=3R:complement(join(27947194..27947310,27945252..27945340,27945077..27945201,27944779..27945014,27944553..27944714,27943982..27944392)); ID=FBpp0084635; name=mfrn-PA; parent=FBgn0039561,FBtr0085266; dbxref=FlyBase:FBpp0084635,FlyBase_Annotation_IDs:CG4963-PA,GB_protein:AAF56764.1,REFSEQ:NP_651600,GB_protein:AAF56764,FlyMine:FBpp0084635,modMine:FBpp0084635; MD5=accbba78f353673f323…	FBpp0084635	6.69488e-49	1084.73	-1.29554	0.191018	-6.78228	1.18294e-11	9.07869e-11	202	204	221	233	254	220	204	200	189	511	532	542	517	554	514	449	499	469
TCONS_00000767	XLOC_000306	450	RecName: Full=ATP-dependent RNA helicase SUV3 homolog, mitochondrial; Flags: Precursor]	Q295E6	1.004e-70	tr|A0A067QM73|A0A067QM73_ZOONE ATP-dependent RNA helicase SUV3-like protein, mitochondrial OS=Zootermopsis nevadensis GN=L798_15709 PE=4 SV=1]	9283700	1.32468e-74	type=protein; loc=3R:join(4311665..4311974,4312030..4312533,4312597..4312906,4312961..4313095,4313158..4313787,4313842..4314244); ID=FBpp0312545; name=CG9791-PD; parent=FBgn0037232,FBtr0347365; dbxref=FlyBase:FBpp0312545,FlyBase_Annotation_IDs:CG9791-PD; MD5=37c8b26d8280a40c271deb1c876b25ad; length=763; release=r6.08; species=Dmel; ]	FBpp0312545	4.14425e-71	87.9634	0.266782	0.442198	0.60331	0.546303	0.594706	26	30	28	35	25	18	51	45	42	39	34	31	24	18	26	25	27	15
TCONS_00000769	XLOC_000307	8264	RecName: Full=Mitoferrin-2; AltName: Full=Mitochondrial RNA-splicing protein 3/4 homolog; Short=MRS3/4; Short=hMRS3/4; AltName: Full=Mitochondrial iron transporter 2; AltName: Full=Solute carrier family 25 member 28]	Q96A46	6.88698e-96	tr|A0A067QLP2|A0A067QLP2_ZOONE Uncharacterized protein (Fragment) OS=Zootermopsis nevadensis GN=L798_15708 PE=3 SV=1]	9345780	5.88895e-125	type=protein; loc=3R:complement(join(27947194..27947310,27945252..27945340,27945077..27945201,27944779..27945014,27944553..27944714,27943982..27944392)); ID=FBpp0084635; name=mfrn-PA; parent=FBgn0039561,FBtr0085266; dbxref=FlyBase:FBpp0084635,FlyBase_Annotation_IDs:CG4963-PA,GB_protein:AAF56764.1,REFSEQ:NP_651600,GB_protein:AAF56764,FlyMine:FBpp0084635,modMine:FBpp0084635; MD5=accbba78f353673f323…	FBpp0084635	7.43066e-84	1169.63	-1.20971	0.210852	-5.73725	9.62272e-09	5.41909e-08	279	240	224	227	241	246	243	230	233	567	524	594	551	593	557	482	494	504
TCONS_00000774	XLOC_000308	588	-	-	-	tr|A0A026X3G4|A0A026X3G4_CERBI Uncharacterized protein OS=Cerapachys biroi GN=X777_01160 PE=4 SV=1]	8635918	7.84634e-25	-	-	-	5.68281	6.45537	2.32884	2.77192	0.00557263	0.00940743	5	1	5	1	0	0	11	9	4	0	0	0	0	0	0	0	0	0
TCONS_00000775	XLOC_000309	747	-	-	-	tr|X1WUE6|X1WUE6_ACYPI Uncharacterized protein OS=Acyrthosiphon pisum PE=4 SV=1]	9805193	1.73723e-08	-	-	-	20.1016	8.24721	2.13507	3.86273	0.000112126	0.000313951	13	14	10	4	9	6	25	15	30	0	0	0	0	0	0	0	0	0
TCONS_00000776	XLOC_000310	661	RecName: Full=Copia protein; AltName: Full=Gag-int-pol protein; Contains: RecName: Full=Copia VLP protein; Contains: RecName: Full=Copia protease [Drosophila melanogaster]	P04146	1.13404e-34	tr|A0A0A9XQL0|A0A0A9XQL0_LYGHE Copia protein OS=Lygus hesperus GN=GIP_132 PE=4 SV=1]	7344023	4.38796e-60	-	-	-	19.9229	8.27926	2.17531	3.80602	0.000141221	0.000384762	15	15	25	13	12	15	6	12	9	0	0	0	0	0	0	0	0	0
TCONS_00000777	XLOC_000311	1184	RecName: Full=Retrovirus-related Pol polyprotein from transposon TNT 1-94; Includes: RecName: Full=Protease; Includes: RecName: Full=Reverse transcriptase; Includes: RecName: Full=Endonuclease]	P10978	3.93815e-37	tr|A0A0J7KG03|A0A0J7KG03_LASNI Retrovirus-related pol polyprotein from transposon tnt 1-94 OS=Lasius niger GN=RF55_11273 PE=4 SV=1]	9692546	2.1416e-54	-	-	-	13.532	5.87483	1.48042	3.96836	7.23685e-05	0.00021268	16	11	4	6	12	9	7	8	9	0	0	0	1	0	0	0	0	0
TCONS_00000778	XLOC_000312	566	-	-	-	-	-	-	-	-	-	61.3554	9.77164	2.03128	4.81059	1.50484e-06	6.18522e-06	52	45	53	27	36	46	28	41	50	0	0	0	0	0	0	0	0	0
TCONS_00000780	XLOC_000313	2027	-	-	-	-	-	-	-	-	-	16.6482	8.03306	2.20248	3.64728	0.000265029	0.000671395	10	7	3	9	14	13	13	17	17	0	0	0	0	0	0	0	0	0
TCONS_00000781	XLOC_000314	3013	-	-	-	-	-	-	-	-	-	81.0836	10.1317	2.00125	5.06269	4.13386e-07	1.86619e-06	57	48	65	54	51	60	62	51	51	0	0	0	0	0	0	0	0	0
TCONS_00000782	XLOC_000315	756	-	-	-	tr|A0A087U6S5|A0A087U6S5_9ARAC Transposable element Tcb2 transposase (Fragment) OS=Stegodyphus mimosarum GN=X975_04050 PE=4 SV=1]	8817897	3.37903e-06	-	-	-	15.9767	7.99642	2.20697	3.62326	0.000290911	0.000729221	11	8	7	20	10	10	10	10	12	0	0	0	0	0	0	0	0	0
TCONS_00000783	XLOC_000316	1459	-	-	-	tr|A0A087U818|A0A087U818_9ARAC Gag-Pol polyprotein (Fragment) OS=Stegodyphus mimosarum GN=X975_17243 PE=4 SV=1]	8713730	2.57687e-13	-	-	-	19.6496	8.27699	2.16127	3.82968	0.000128308	0.000353486	18	14	10	10	11	7	11	19	22	0	0	0	0	0	0	0	0	0
TCONS_00000784	XLOC_000317	1317	-	-	-	-	-	-	-	-	-	16.7588	8.04142	2.19091	3.67035	0.000242221	0.000620012	22	13	18	8	10	8	10	9	5	0	0	0	0	0	0	0	0	0
TCONS_00000785	XLOC_000318	704	-	-	-	-	-	-	-	-	-	11.3651	7.48881	2.26473	3.30671	0.000943983	0.00202404	3	5	7	13	15	10	4	5	7	0	0	0	0	0	0	0	0	0
TCONS_00000786	XLOC_000319	721	RecName: Full=Protein TANC1; AltName: Full=Tetratricopeptide repeat, ankyrin repeat and coiled-coil domain-containing protein 1]	Q9C0D5	5.54236e-07	tr|E7C5T5|E7C5T5_9GAMM FOG: Ankyrin repeat OS=uncultured Oceanospirillales bacterium HF0500_29K23 PE=4 SV=1]	26708485	4.37394e-10	type=protein; loc=2L:join(5346858..5347229,5348437..5348538,5352080..5352181,5353547..5353663,5355193..5355285,5356182..5356395,5356626..5356921,5356976..5357278,5357337..5358764,5358826..5359362,5359431..5359637,5359712..5360405,5360792..5360878,5361998..5362209,5363656..5363784,5364309..5364417,5364774..5365039); ID=FBpp0312557; name=nompC-PG; parent=FBgn0016920,FBtr0347408; dbxref=FlyBase:FBpp…	FBpp0312557	6.96756e-12	4.58365	-1.18427	1.78868	-0.662091	0.507913	0.557709	0	1	0	2	2	1	0	0	1	6	9	6	0	0	0	0	0	1
TCONS_00000787	XLOC_000320	790	-	-	-	tr|A0A0F8BCD6|A0A0F8BCD6_LARCR Putative AC9 transposase OS=Larimichthys crocea GN=EH28_12302 PE=4 SV=1]	54736026	1.33818e-24	-	-	-	10.2021	5.45075	1.53635	3.54785	0.000388389	0.000939486	6	8	8	6	6	4	11	7	6	0	0	0	0	1	0	0	0	0
TCONS_00000788	XLOC_000321	1584	-	-	-	tr|J9LLU4|J9LLU4_ACYPI Uncharacterized protein OS=Acyrthosiphon pisum PE=4 SV=2]	9794036	1.88981e-32	-	-	-	16.609	6.19483	1.45054	4.27072	1.94845e-05	6.52901e-05	6	13	15	10	11	15	7	14	10	0	0	0	0	0	0	0	0	1
TCONS_00000789	XLOC_000322	569	-	-	-	tr|A0A067RDI4|A0A067RDI4_ZOONE Pancreatic lipase-related protein 2 OS=Zootermopsis nevadensis GN=L798_03686 PE=3 SV=1]	9328035	7.82891e-11	-	-	-	42.8984	-0.742016	0.443173	-1.67432	0.0940668	0.122499	12	6	10	7	12	9	17	11	16	25	11	19	20	17	13	14	21	20
TCONS_00000790	XLOC_000323	1156	-	-	-	tr|J9KBP4|J9KBP4_ACYPI Uncharacterized protein OS=Acyrthosiphon pisum PE=4 SV=2]	9826149	1.74336e-15	-	-	-	18.1339	5.4959	1.18198	4.64972	3.32383e-06	1.2911e-05	15	11	10	11	9	11	13	13	17	0	0	0	0	0	1	1	0	0
TCONS_00000791	XLOC_000324	443	RecName: Full=Protein lethal(2)essential for life; AltName: Full=Protein Efl21]	P82147	9.98288e-40	tr|E0VQ24|E0VQ24_PEDHC Protein lethal, putative OS=Pediculus humanus subsp. corporis GN=Phum_PHUM370660 PE=3 SV=1]	8050447	1.33375e-50	type=protein; loc=2R:complement(join(23684995..23685382,23684757..23684932)); ID=FBpp0307666; name=l(2)efl-PC; parent=FBgn0011296,FBtr0336685; dbxref=FlyBase:FBpp0307666,FlyBase_Annotation_IDs:CG4533-PC,REFSEQ:NP_001261156,GB_protein:AGB93686; MD5=4f20a071373c42dbba6c71f4ff5dbf44; length=187; release=r6.08; species=Dmel; ]	FBpp0307666	1.15755e-40	2.81926	-5.37605	2.60451	-2.06413	0.0390057	0.0547883	0	0	0	0	0	0	0	0	0	1	8	2	2	2	2	0	0	0
TCONS_00000792	XLOC_000325	528	-	-	-	-	-	-	-	-	-	229.317	-5.53723	0.782209	-7.07896	1.45244e-12	1.21231e-11	2	1	1	0	2	1	5	8	10	61	64	61	235	247	231	131	127	131
TCONS_00000796	XLOC_000326	608	-	-	-	-	-	-	-	-	-	14.0179	7.83081	2.21705	3.53208	0.000412301	0.000989656	11	9	5	7	7	9	12	13	14	0	0	0	0	0	0	0	0	0
TCONS_00000797	XLOC_000327	533	-	-	-	-	-	-	-	-	-	4.57672	4.90602	2.79725	1.75388	0.0794518	0.104938	0	0	0	10	10	7	0	0	0	0	0	0	0	0	0	0	0	0
TCONS_00000798	XLOC_000328	906	RecName: Full=Phospholipase D1; Short=PLD 1; AltName: Full=Choline phosphatase 1; AltName: Full=Phosphatidylcholine-hydrolyzing phospholipase D1]	O08684	3.17396e-10	tr|A0A034VDU8|A0A034VDU8_BACDO Phospholipase D1 (Fragment) OS=Bactrocera dorsalis GN=PLD1 PE=4 SV=1]	9831754	9.03391e-21	type=protein; loc=2R:join(6246434..6246584,6249412..6250018,6250339..6250852,6251076..6251852,6251938..6253172,6253230..6253355,6253608..6253945,6254010..6254254,6254845..6254946); ID=FBpp0112984; name=Pld-PF; parent=FBgn0033075,FBtr0114492; dbxref=FlyBase_Annotation_IDs:CG12110-PF,FlyBase:FBpp0112984,REFSEQ:NP_001137610,GB_protein:ACL83064,FlyMine:FBpp0112984,modMine:FBpp0112984; MD5=8ca2b3f7bf1…	FBpp0112984	1.46752e-25	17.1946	-1.63842	0.663738	-2.46847	0.013569	0.0208958	1	2	1	4	3	4	1	5	4	4	9	2	13	16	9	8	10	5
TCONS_00000799	XLOC_000329	648	-	-	-	-	-	-	-	-	-	4.55081	6.103	2.37061	2.57445	0.0100401	0.015913	2	1	2	0	0	1	5	12	6	0	0	0	0	0	0	0	0	0
TCONS_00000800	XLOC_000330	647	RecName: Full=Alpha-tocopherol transfer protein-like]	Q9D3D0	2.99668e-10	tr|J9JNK6|J9JNK6_ACYPI Uncharacterized protein OS=Acyrthosiphon pisum PE=4 SV=1]	9779852	6.49525e-47	type=protein; loc=3R:complement(join(31679523..31679797,31679333..31679440,31678701..31678845,31678431..31678644,31678227..31678381)); ID=FBpp0085226; name=CG11550-PA; parent=FBgn0039864,FBtr0085867; dbxref=FlyBase:FBpp0085226,FlyBase_Annotation_IDs:CG11550-PA,GB_protein:AAF57178.1,REFSEQ:NP_651882,GB_protein:AAF57178,FlyMine:FBpp0085226,modMine:FBpp0085226; MD5=448cfd82f2763054e2d325e5551f2ca2; …	FBpp0085226	3.99129e-28	19.0177	-2.85116	1.28012	-2.22726	0.0259297	0.0377092	0	0	0	3	2	5	2	2	0	17	15	21	6	6	3	12	10	13
TCONS_00000801	XLOC_000331	1366	-	-	-	tr|V5GNZ9|V5GNZ9_ANOGL Uncharacterized protein OS=Anoplophora glabripennis PE=4 SV=1]	10916476	7.68549e-25	-	-	-	20.8849	-1.15891	0.803754	-1.44187	0.149338	0.185963	1	3	4	5	2	3	11	4	6	15	18	20	3	10	4	10	1	9
TCONS_00000802	XLOC_000332	340	-	-	-	-	-	-	-	-	-	38.4614	-3.08768	0.61479	-5.02234	5.10469e-07	2.27338e-06	3	2	5	5	3	3	3	0	1	34	27	24	21	19	17	16	25	24
TCONS_00000804	XLOC_000333	3243	RecName: Full=A disintegrin and metalloproteinase with thrombospondin motifs 14; Short=ADAM-TS 14; Short=ADAM-TS14; Short=ADAMTS-14; Flags: Precursor]	Q8WXS8	4.81786e-08	tr|E0VIC6|E0VIC6_PEDHC ADAMTS-4, putative OS=Pediculus humanus subsp. corporis GN=Phum_PHUM225130 PE=4 SV=1]	8034243	3.92677e-87	type=protein; loc=2R:join(22808779..22808955,22811434..22811512,22812060..22812203,22812303..22812538,22812711..22813549,22813601..22813729,22813787..22814036,22814097..22814892,22814950..22815633,22815688..22815764); ID=FBpp0301591; name=stl-PE; parent=FBgn0086408,FBtr0309857; dbxref=FlyBase:FBpp0301591,FlyBase_Annotation_IDs:CG3622-PE,REFSEQ:NP_001246469,GB_protein:AFH08222; MD5=ea6939848bace0e…	FBpp0301591	1.58842e-09	723.383	0.828778	0.431105	1.92245	0.054549	0.0744756	273	267	271	344	357	375	304	288	337	253	255	219	95	90	102	194	196	217
TCONS_00000808	XLOC_000334	3451	-	-	-	tr|A0A084WQ39|A0A084WQ39_ANOSI Uncharacterized protein OS=Anopheles sinensis GN=ZHAS_00020539 PE=4 SV=1]	11570076	4.74432e-06	-	-	-	363.747	0.725433	0.494868	1.46591	0.142672	0.178491	107	118	133	177	150	170	172	170	174	156	132	138	36	42	53	104	99	109
TCONS_00000809	XLOC_000335	1661	-	-	-	-	-	-	-	-	-	207.292	1.27758	0.476279	2.68241	0.00730933	0.0119687	81	89	83	120	99	130	110	90	93	55	67	55	24	19	22	31	62	42
TCONS_00000810	XLOC_000336	285	-	-	-	-	-	-	-	-	-	58.3952	1.22007	0.403986	3.02008	0.00252709	0.00471237	23	30	32	26	26	16	36	30	34	9	22	15	9	12	6	10	8	15
TCONS_00000811	XLOC_000337	246	-	-	-	-	-	-	-	-	-	6.82064	-5.7743	2.65394	-2.17574	0.0295744	0.0425572	0	0	0	0	0	0	0	0	0	18	26	0	0	0	0	0	0	0
TCONS_00000812	XLOC_000338	1255	-	-	-	-	-	-	-	-	-	6.8028	6.87806	2.32694	2.95583	0.00311825	0.00565447	5	3	7	3	3	6	6	4	5	0	0	0	0	0	0	0	0	0
TCONS_00000813	XLOC_000339	652	-	-	-	-	-	-	-	-	-	27.8657	8.57038	2.08829	4.10402	4.06028e-05	0.000126621	13	7	7	7	9	9	35	39	50	0	0	0	0	0	0	0	0	0
TCONS_00000817	XLOC_000340	5083	-	-	-	tr|A0A023F146|A0A023F146_TRIIF Putative dna polymerase type b (Fragment) OS=Triatoma infestans PE=2 SV=1]	9763996	1.59539e-123	-	-	-	68.4825	9.87935	2.02189	4.88619	1.02805e-06	4.35182e-06	32	32	23	44	56	53	75	57	51	0	0	0	0	0	0	0	0	0
TCONS_00000819	XLOC_000341	1181	-	-	-	-	-	-	-	-	-	17.6335	8.1121	2.16506	3.74682	0.000179091	0.000475705	15	10	10	9	2	10	23	21	10	0	0	0	0	0	0	0	0	0
TCONS_00000820	XLOC_000342	457	-	-	-	-	-	-	-	-	-	4.43226	6.18787	2.37665	2.60362	0.00922461	0.0147451	0	4	2	0	2	1	6	10	3	0	0	0	0	0	0	0	0	0
TCONS_00000821	XLOC_000343	1037	-	-	-	-	-	-	-	-	-	16.8894	8.06487	2.19439	3.67522	0.000237642	0.000609581	6	10	10	15	6	7	11	16	24	0	0	0	0	0	0	0	0	0
TCONS_00000822	XLOC_000344	2157	-	-	-	-	-	-	-	-	-	48.4976	7.64838	1.36482	5.60393	2.09549e-08	1.12929e-07	50	45	46	14	10	15	45	32	44	0	0	0	0	0	0	1	0	0
TCONS_00000823	XLOC_000345	1857	-	-	-	tr|J9LJX8|J9LJX8_ACYPI Uncharacterized protein OS=Acyrthosiphon pisum PE=4 SV=1]	9808143	8.33314e-22	-	-	-	38.2843	9.12205	2.05788	4.43274	9.30424e-06	3.32411e-05	22	29	30	12	13	16	38	43	36	0	0	0	0	0	0	0	0	0
TCONS_00000824	XLOC_000346	2858	-	-	-	tr|X1WR92|X1WR92_ACYPI Uncharacterized protein OS=Acyrthosiphon pisum PE=4 SV=1]	9772499	5.80082e-12	-	-	-	101.796	10.4242	1.97843	5.26896	1.37202e-07	6.64209e-07	76	69	64	53	44	53	91	98	84	0	0	0	0	0	0	0	0	0
TCONS_00000825	XLOC_000347	642	-	-	-	-	-	-	-	-	-	19.3994	5.66414	1.2512	4.52698	5.9833e-06	2.21861e-05	10	12	15	5	10	8	17	23	19	0	0	0	0	0	0	1	1	0
TCONS_00000826	XLOC_000348	801	-	-	-	-	-	-	-	-	-	11.1098	0.292836	0.83194	0.351992	0.724844	0.760489	2	3	3	8	5	3	5	2	5	5	2	1	10	4	4	2	1	1
TCONS_00000827	XLOC_000349	762	-	-	-	tr|I1EVR5|I1EVR5_AMPQE Uncharacterized protein OS=Amphimedon queenslandica PE=4 SV=1]	10888820	2.2255e-12	-	-	-	7.36811	6.9063	2.30482	2.99646	0.00273138	0.0050406	3	2	1	4	2	7	5	10	12	0	0	0	0	0	0	0	0	0
TCONS_00000828	XLOC_000350	1198	RecName: Full=Gag-Pol polyprotein; AltName: Full=Pr160Gag-Pol; Contains: RecName: Full=Matrix protein p17; Short=MA; Contains: RecName: Full=Capsid protein p24; Short=CA; Contains: RecName: Full=Nucleocapsid protein p7; Short=NC; Contains: RecName: Full=p6-pol; Short=p6*; Contains: RecName: Full=Protease; AltName: Full=PR; AltName: Full=Retropepsin; Contains: RecName: Full=Reverse transcriptase/r…	Q02836	7.09391e-07	tr|H9JND2|H9JND2_BOMMO Uncharacterized protein OS=Bombyx mori PE=4 SV=1]	8473355	2.85799e-29	-	-	-	11.5468	7.50543	2.24322	3.34583	0.000820377	0.00179564	3	2	5	8	3	10	10	16	15	0	0	0	0	0	0	0	0	0
TCONS_00000829	XLOC_000351	1114	-	-	-	-	-	-	-	-	-	19.6938	8.15499	2.17628	3.74722	0.000178803	0.000475068	7	6	11	28	24	21	6	5	11	0	0	0	0	0	0	0	0	0
TCONS_00000830	XLOC_000352	375	-	-	-	-	-	-	-	-	-	28.933	8.72393	2.11939	4.11625	3.85082e-05	0.000120749	12	9	7	23	30	24	22	27	24	0	0	0	0	0	0	0	0	0
TCONS_00000834	XLOC_000353	431	-	-	-	-	-	-	-	-	-	10.3227	7.27922	2.23413	3.2582	0.00112123	0.00234589	3	3	1	4	5	4	18	12	15	0	0	0	0	0	0	0	0	0
TCONS_00000835	XLOC_000354	732	-	-	-	-	-	-	-	-	-	6.2217	6.45213	2.4031	2.68492	0.00725476	0.0118886	0	0	0	3	6	3	10	6	11	0	0	0	0	0	0	0	0	0
TCONS_00000836	XLOC_000355	574	-	-	-	-	-	-	-	-	-	8.59138	6.86458	2.33089	2.94504	0.00322912	0.0058338	0	0	0	5	4	6	9	16	14	0	0	0	0	0	0	0	0	0
TCONS_00000837	XLOC_000356	3622	RecName: Full=Peptidyl-prolyl cis-trans isomerase E; Short=PPIase E; AltName: Full=Cyclophilin 33; AltName: Full=Cyclophilin E; AltName: Full=Rotamase E]	Q9V3G3	8.33789e-21	tr|A0A067QU99|A0A067QU99_ZOONE Peptidyl-prolyl cis-trans isomerase A2 OS=Zootermopsis nevadensis GN=L798_02628 PE=4 SV=1]	9262494	2.84423e-51	type=protein; loc=3L:14218383..14218877; ID=FBpp0075478; name=CG7768-PB; parent=FBgn0036415,FBtr0075736; dbxref=GB_protein:AAF49750.1,FlyBase:FBpp0075478,FlyBase_Annotation_IDs:CG7768-PB,REFSEQ:NP_648697,GB_protein:AAF49750; MD5=b998e51ac6e0501f3f7829ef70846196; length=164; release=r6.08; species=Dmel; ]	FBpp0075478	5.12033e-22	347.741	-0.73467	0.467759	-1.57062	0.116271	0.148259	77	62	59	109	119	101	79	91	86	227	236	243	112	112	97	99	100	114
TCONS_00000839	XLOC_000357	3615	RecName: Full=Peptidyl-prolyl cis-trans isomerase E; Short=PPIase E; AltName: Full=Cyclophilin 33; AltName: Full=Cyclophilin E; AltName: Full=Rotamase E]	Q9V3G3	5.5075e-21	tr|A0A067QU99|A0A067QU99_ZOONE Peptidyl-prolyl cis-trans isomerase A2 OS=Zootermopsis nevadensis GN=L798_02628 PE=4 SV=1]	9262494	1.25041e-51	type=protein; loc=3L:14218383..14218877; ID=FBpp0075478; name=CG7768-PB; parent=FBgn0036415,FBtr0075736; dbxref=GB_protein:AAF49750.1,FlyBase:FBpp0075478,FlyBase_Annotation_IDs:CG7768-PB,REFSEQ:NP_648697,GB_protein:AAF49750; MD5=b998e51ac6e0501f3f7829ef70846196; length=164; release=r6.08; species=Dmel; ]	FBpp0075478	5.39922e-22	341.879	-0.694673	0.527078	-1.31797	0.187513	0.22827	65	63	55	120	118	120	83	86	69	256	235	241	96	107	91	94	95	96
TCONS_00000840	XLOC_000358	2345	RecName: Full=Dihydrolipoyllysine-residue acetyltransferase component 1 of pyruvate dehydrogenase complex, mitochondrial; AltName: Full=Dihydrolipoamide S-acetyltransferase component 1 of pyruvate dehydrogenase complex; AltName: Full=Pyruvate dehydrogenase complex component E2 1; Short=PDC-E2 1; Short=PDCE2 1; Flags: Precursor]	Q0WQF7	3.11097e-19	tr|J9K5G0|J9K5G0_ACYPI Uncharacterized protein OS=Acyrthosiphon pisum PE=3 SV=2]	9800441	5.05758e-33	type=protein; loc=2L:join(7428159..7428216,7428281..7428679,7428878..7429104,7429167..7429515,7429582..7429684,7429743..7429872); ID=FBpp0079073; name=CG5261-PA; parent=FBgn0031912,FBtr0079445; dbxref=FlyBase:FBpp0079073,FlyBase_Annotation_IDs:CG5261-PA,GB_protein:AAF52515.1,REFSEQ:NP_723274,GB_protein:AAF52515,FlyMine:FBpp0079073,modMine:FBpp0079073; MD5=31cc3a9d151b0d1c09d0434a964ee8b5; length=…	FBpp0079073	7.02066e-14	212.983	1.41475	1.08806	1.30025	0.193514	0.234873	113	118	97	122	118	130	80	67	65	1	1	1	71	69	81	48	45	45
TCONS_00000845	XLOC_000359	848	-	-	-	-	-	-	-	-	-	214.431	2.13868	0.766319	2.79085	0.00525697	0.0089318	150	148	144	169	122	154	62	52	53	1	0	19	42	40	43	47	25	19
TCONS_00000846	XLOC_000360	1096	RecName: Full=Succinate dehydrogenase assembly factor 2, mitochondrial; Short=SDH assembly factor 2; Short=SDHAF2; Flags: Precursor]	Q178L7	5.65122e-40	tr|A0A084WUM3|A0A084WUM3_ANOSI AGAP012191-PA-like protein OS=Anopheles sinensis GN=ZHAS_00022365 PE=3 SV=1]	11588912	6.31703e-40	type=protein; loc=2R:complement(join(8173480..8173497,8173173..8173369,8172495..8172771)); ID=FBpp0087881; name=CG14757-PA; parent=FBgn0033274,FBtr0088805; dbxref=FlyBase:FBpp0087881,FlyBase_Annotation_IDs:CG14757-PA,GB_protein:AAF59116.2,REFSEQ:NP_610363,GB_protein:AAF59116,FlyMine:FBpp0087881,modMine:FBpp0087881; MD5=05141266769fdd647410e597d742dd2c; length=163; release=r6.08; species=Dmel; ]	FBpp0087881	4.97696e-33	1386.75	1.70498	0.726319	2.34742	0.0189037	0.028259	964	982	990	788	751	764	353	341	391	2	1	178	404	400	438	199	184	178
TCONS_00000847	XLOC_000361	1266	-	-	-	-	-	-	-	-	-	10.1697	1.16603	1.31251	0.888399	0.374326	0.424842	6	2	6	4	7	6	2	1	8	7	6	2	0	0	0	4	0	2
TCONS_00000849	XLOC_000362	898	RecName: Full=Deformed epidermal autoregulatory factor 1; Short=Protein DEAF-1]	Q24180	6.97633e-09	tr|A0A067RCQ4|A0A067RCQ4_ZOONE Deformed epidermal autoregulatory factor 1 OS=Zootermopsis nevadensis GN=L798_01684 PE=4 SV=1]	9293570	1.2913e-16	type=protein; loc=3L:join(19819191..19820001,19828317..19828945,19829020..19829190); ID=FBpp0304972; name=Deaf1-PE; parent=FBgn0013799,FBtr0332726; dbxref=REFSEQ:NP_001262070,GB_protein:AGB94763,FlyBase:FBpp0304972,FlyBase_Annotation_IDs:CG8567-PE; MD5=df6bd7eb7914b5abeddbd030ae387a6e; length=536; release=r6.08; species=Dmel; ]	FBpp0304972	1.89063e-11	117.685	0.070989	0.454259	0.156274	0.875817	0.894084	45	43	39	48	47	46	30	39	23	61	71	72	18	27	27	24	32	29
TCONS_00000853	XLOC_000363	4280	RecName: Full=Cytochrome b ascorbate-dependent protein 3; AltName: Full=Cytochrome b561 family member A3; AltName: Full=Lysosomal cytochrome b; Short=LCytb]	Q6P1H1	1.22215e-28	tr|A0A067QI46|A0A067QI46_ZOONE Cytochrome b561 OS=Zootermopsis nevadensis GN=L798_01767 PE=4 SV=1]	9315661	3.40654e-95	type=protein; loc=2R:complement(join(12664985..12665034,12660973..12661196,12660678..12660900,12660457..12660621,12660244..12660382)); ID=FBpp0308788; name=nemy-PK; parent=FBgn0261673,FBtr0339740; dbxref=GB_protein:AHN56156,REFSEQ:NP_001286358,FlyBase:FBpp0308788,FlyBase_Annotation_IDs:CG8776-PK; MD5=56d0bc03a2377ed57d280eb4208ccedb; length=266; release=r6.08; species=Dmel; ]	FBpp0308788	5.14842e-61	2303.08	-3.51528	0.23292	-15.0922	1.82208e-51	9.91447e-50	133	144	138	129	142	136	106	93	99	1967	1974	1988	1239	1232	1212	1054	1075	1047
TCONS_00000860	XLOC_000364	1626	RecName: Full=Myrosinase 1; AltName: Full=Beta-glucosidase 1; AltName: Full=Beta-thioglucosidase 1; AltName: Full=Beta-thioglucosidase glucohydrolase 1; AltName: Full=Sinigrinase 1; AltName: Full=Thioglucosidase 1]	Q95X01	1.45618e-114	tr|A0A067R309|A0A067R309_ZOONE Lactase-phlorizin hydrolase OS=Zootermopsis nevadensis GN=L798_07848 PE=3 SV=1]	9344508	6.59125e-139	type=protein; loc=3L:join(16733760..16733800,16734422..16734623,16737225..16738118,16738711..16739199); ID=FBpp0075080; name=CG9701-PA; parent=FBgn0036659,FBtr0075321; dbxref=FlyBase:FBpp0075080,FlyBase_Annotation_IDs:CG9701-PA,GB_protein:AAF49418.2,REFSEQ:NP_648918,GB_protein:AAF49418,FlyMine:FBpp0075080,modMine:FBpp0075080; MD5=b241bb0e612325c9cc88fa0b1a32ef4c; length=541; release=r6.08; specie…	FBpp0075080	2.91862e-112	47.0784	2.72132	1.18088	2.30447	0.0211961	0.0313479	15	11	11	9	6	8	53	71	62	0	0	0	0	0	0	14	16	21
TCONS_00000866	XLOC_000365	15906	RecName: Full=UPF0518 protein GF15501]	B3MLI0	2.1992e-13	tr|A0A026WDL8|A0A026WDL8_CERBI Uncharacterized protein OS=Cerapachys biroi GN=X777_05907 PE=4 SV=1]	8622120	1.35202e-17	type=protein; loc=2L:join(2993735..2994408,2994674..2995070,2995412..2996435,2996502..2997059,2997791..2998248); ID=FBpp0304043; name=CG3558-PD; parent=FBgn0025681,FBtr0331653; dbxref=FlyBase:FBpp0304043,FlyBase_Annotation_IDs:CG3558-PD,REFSEQ:NP_001259976,GB_protein:AGB92513; MD5=02345b395f577ee6d2db3807b3b5d1e4; length=1036; release=r6.08; species=Dmel; ]	FBpp0304043	1.60196e-13	1318.15	1.20586	0.218104	5.52881	3.22414e-08	1.69746e-07	578	596	623	608	624	648	638	665	673	229	246	256	264	283	293	270	273	262
TCONS_00000876	XLOC_000366	2756	-	-	-	-	-	-	-	-	-	253.353	-3.1642	0.345234	-9.16537	4.93768e-20	6.76912e-19	15	21	14	15	18	21	15	9	23	232	233	206	128	125	132	117	108	102
TCONS_00000877	XLOC_000367	4325	-	-	-	-	-	-	-	-	-	781.546	-2.56533	0.238202	-10.7695	4.79435e-27	9.68547e-26	100	98	99	62	73	67	68	57	74	547	489	577	432	420	423	387	342	384
TCONS_00000879	XLOC_000368	13083	RecName: Full=Protein SPT2 homolog]	Q8IMP6	9.5165e-12	tr|A0A067RSJ9|A0A067RSJ9_ZOONE SPT2-like protein OS=Zootermopsis nevadensis GN=L798_11366 PE=4 SV=1]	9346144	5.28616e-24	type=protein; loc=3R:join(27112628..27112690,27112837..27114211,27114274..27114486,27114544..27114632); ID=FBpp0308369; name=CG5815-PC; parent=FBgn0027574,FBtr0339262; dbxref=GB_protein:AAF56668,REFSEQ:NP_651537,FlyBase:FBpp0308369,FlyBase_Annotation_IDs:CG5815-PC; MD5=01d95bce5e911b34d974761ccfa891ba; length=579; release=r6.08; species=Dmel; ]	FBpp0308369	1.13731e-12	831.948	0.387844	0.223593	1.7346	0.0828124	0.108991	261	269	261	330	317	312	400	393	376	230	230	223	230	229	261	232	255	248
TCONS_00000898	XLOC_000369	1306	-	-	-	-	-	-	-	-	-	576.624	2.00354	0.212877	9.41171	4.88109e-21	7.12261e-20	367	365	352	227	254	277	313	346	349	95	108	94	55	58	53	79	76	81
TCONS_00000904	XLOC_000370	584	-	-	-	-	-	-	-	-	-	3.88427	5.5618	2.55778	2.17446	0.0296704	0.0426891	0	0	0	12	8	2	0	0	1	0	0	0	0	0	0	0	0	0
TCONS_00000905	XLOC_000371	4063	-	-	-	tr|A0A0J7K8L4|A0A0J7K8L4_LASNI Reverse transcriptase family protein OS=Lasius niger GN=RF55_14282 PE=4 SV=1]	9704446	2.26723e-23	-	-	-	48.9268	-5.85895	0.885794	-6.61435	3.73197e-11	2.73639e-10	1	1	2	0	0	0	1	0	0	63	51	20	20	32	33	21	30	20
TCONS_00000906	XLOC_000372	2601	-	-	-	-	-	-	-	-	-	54.6888	-6.25695	0.887029	-7.05383	1.7406e-12	1.44378e-11	0	2	0	0	0	0	0	1	1	54	65	39	28	28	26	26	23	39
TCONS_00000907	XLOC_000373	203	-	-	-	-	-	-	-	-	-	16.7325	0.407312	0.643304	0.633156	0.526632	0.575604	8	4	5	6	8	8	3	9	7	6	5	5	2	4	12	4	0	5
TCONS_00000908	XLOC_000374	750	RecName: Full=Trypsin II-P29; Flags: Precursor]	Q90629	2.50683e-09	tr|V5GNG9|V5GNG9_ANOGL Chymotrypsin (Fragment) OS=Anoplophora glabripennis GN=CTRB1 PE=3 SV=1]	10867013	1.80919e-11	type=protein; loc=3L:complement(join(6062434..6062893,6062274..6062372,6061418..6061731)); ID=FBpp0076774; name=CG10472-PA; parent=FBgn0035670,FBtr0077066; dbxref=FlyBase:FBpp0076774,FlyBase_Annotation_IDs:CG10472-PA,GB_protein:AAF50708.1,REFSEQ:NP_648017,GB_protein:AAF50708,FlyMine:FBpp0076774,modMine:FBpp0076774; MD5=b7f8c77f293985dce5a288564b10d223; length=290; release=r6.08; species=Dmel; ]	FBpp0076774	8.15929e-09	42.2498	1.58702	0.731083	2.17079	0.0299473	0.0430425	25	36	24	19	16	19	19	20	14	4	4	2	3	8	5	9	13	18
TCONS_00000911	XLOC_000375	470	RecName: Full=Alkaline phosphatase, tissue-nonspecific isozyme; Short=AP-TNAP; Short=TNSALP; Flags: Precursor]	Q92058	1.60491e-13	tr|W4W8Y9|W4W8Y9_ATTCE Uncharacterized protein OS=Atta cephalotes PE=4 SV=1]	8569661	2.54313e-14	type=protein; loc=3R:join(9494888..9494942,9495004..9496589); ID=FBpp0081538; name=CG8147-PA; parent=FBgn0043791,FBtr0082060; dbxref=FlyBase_Annotation_IDs:CG8147-PA,FlyBase:FBpp0081538,GB_protein:AAF54384.3,GB_protein:AAF54384.4,REFSEQ:NP_649897,GB_protein:AAF54384; MD5=300d72cd89e82161ed396ab1ec729eb7; length=546; release=r6.08; species=Dmel; ]	FBpp0081538	3.09593e-09	4.52319	5.99309	2.48201	2.41461	0.0157519	0.0239444	2	2	4	7	9	3	0	0	0	0	0	0	0	0	0	0	0	0
TCONS_00000912	XLOC_000376	382	-	-	-	-	-	-	-	-	-	8.52893	7.15749	2.29425	3.11975	0.00181003	0.00354627	3	3	6	5	4	6	8	7	11	0	0	0	0	0	0	0	0	0
TCONS_00000913	XLOC_000377	1133	RecName: Full=Protein AMN1 homolog]	Q5R8X9	4.61989e-22	tr|A0A067R1X7|A0A067R1X7_ZOONE AMN1-like protein OS=Zootermopsis nevadensis GN=L798_09017 PE=4 SV=1]	9348143	2.37348e-30	type=protein; loc=3R:join(15929976..15930786,15930844..15931635,15931716..15931895,15931968..15932503); ID=FBpp0082655; name=Fbxl7-PA; parent=FBgn0038385,FBtr0083201; dbxref=FlyBase:FBpp0082655,FlyBase_Annotation_IDs:CG4221-PA,GB_protein:AAF55252.2,REFSEQ:NP_650512,GB_protein:AAF55252,FlyMine:FBpp0082655,modMine:FBpp0082655; MD5=00713ba8fed4079ae3b6156dd87c6533; length=772; release=r6.08; species…	FBpp0082655	5.14132e-06	111.988	-0.00924289	1.02059	-0.00905642	0.992774	0.993626	13	5	12	36	29	32	68	71	77	85	82	75	35	28	20	10	7	9
TCONS_00000923	XLOC_000378	1653	RecName: Full=Derlin-1; AltName: Full=Degradation in endoplasmic reticulum protein 1; AltName: Full=Der1-like protein 1]	Q5R9W3	2.42696e-15	tr|C4WWH3|C4WWH3_ACYPI ACYPI001706 protein OS=Acyrthosiphon pisum GN=ACYPI001706 PE=2 SV=1]	9783087	5.26225e-72	type=protein; loc=2L:join(1974236..1974480,1974564..1974818,1974881..1974991,1975061..1975187); ID=FBpp0306799; name=Der-1-PB; parent=FBgn0267972,FBtr0334758; dbxref=FlyBase:FBpp0306799,FlyBase_Annotation_IDs:CG10908-PB,REFSEQ:NP_001259892,GB_protein:AGB92429; MD5=49bbfee456d0c191ebcd18e366de17de; length=245; release=r6.08; species=Dmel; ]	FBpp0306799	9.26203e-46	1390.24	-1.15233	0.212233	-5.42954	5.6499e-08	2.87564e-07	324	337	340	279	297	277	282	232	292	702	669	714	602	578	592	598	644	633
TCONS_00000925	XLOC_000379	858	RecName: Full=Putative dipeptidase ARB_02715; Flags: Precursor]	D4B2N2	8.53717e-55	tr|R4V153|R4V153_COPFO Dipeptidase OS=Coptotermes formosanus PE=2 SV=1]	9441088	5.14601e-85	type=protein; loc=3R:join(26268452..26269101,26269174..26269243,26269310..26269486,26269565..26269649,26269740..26269815,26269950..26270088,26274776..26274883); ID=FBpp0289628; name=CG6154-PD; parent=FBgn0039420,FBtr0300399; dbxref=REFSEQ:NP_651471,GB_protein:AAF56581,FlyBase:FBpp0289628,FlyBase_Annotation_IDs:CG6154-PD; MD5=fdbaa56e0e477533997b5172661e2283; length=434; release=r6.08; species=Dme…	FBpp0289628	1.01368e-69	77.9783	-0.388027	0.956505	-0.405671	0.684984	0.724129	5	7	5	38	37	31	28	23	24	56	67	65	20	22	23	9	10	8
TCONS_00000929	XLOC_000380	1336	RecName: Full=DNA-directed RNA polymerases I, II, and III subunit RPABC4; Short=RNA polymerases I, II, and III subunit ABC4; AltName: Full=DNA-directed RNA polymerase II subunit K; AltName: Full=Metallothionein-I gene transcription activator; AltName: Full=RPB10alpha]	Q63871	2.87383e-21	tr|A0A067RS28|A0A067RS28_ZOONE DNA-directed RNA polymerases I, II, and III subunit RPABC4 OS=Zootermopsis nevadensis GN=L798_12398 PE=4 SV=1]	9344130	3.52436e-27	type=protein; loc=2R:complement(join(15145383..15145440,15145179..15145271,15145068..15145090)); ID=FBpp0111294; name=Rpb12-PA; parent=FBgn0262954,FBtr0112379; dbxref=FlyBase:FBpp0111294,FlyBase_Annotation_IDs:CG34186-PA,REFSEQ:NP_001097319,GB_protein:ABV53802,FlyMine:FBpp0111294,modMine:FBpp0111294; MD5=aa27d6ca27068a7fd6e6d45646f5b54a; length=57; release=r6.08; species=Dmel; ]	FBpp0111294	1.71901e-24	897.044	-1.70682	1.72264	-0.99082	0.321773	0.371264	1	2	0	0	0	1	512	504	511	184	182	512	490	503	497	492	511	512
TCONS_00000930	XLOC_000381	1688	-	-	-	-	-	-	-	-	-	8.18563	7.09106	2.31778	3.05942	0.00221763	0.00421401	3	6	2	9	5	10	6	4	5	0	0	0	0	0	0	0	0	0
TCONS_00000931	XLOC_000382	1043	RecName: Full=Inter-alpha-trypsin inhibitor heavy chain H6; AltName: Full=Inter-alpha-trypsin inhibitor heavy chain H5-like protein; Short=Inter-alpha inhibitor H5-like protein; Flags: Precursor]	Q6UXX5	3.43143e-42	tr|D6WKI9|D6WKI9_TRICA Putative uncharacterized protein OS=Tribolium castaneum GN=TcasGA2_TC014154 PE=4 SV=1]	9900776	8.34104e-60	-	-	-	28.1718	1.12118	0.618822	1.81179	0.0700187	0.0936184	6	2	11	10	9	18	16	17	27	1	1	2	8	7	3	15	11	8
TCONS_00000935	XLOC_000383	7214	RecName: Full=Zinc finger protein 585B; AltName: Full=zinc finger protein 41-like protein]	Q52M93	7.47326e-19	tr|A0A087UUB3|A0A087UUB3_9ARAC Zinc finger protein 420 (Fragment) OS=Stegodyphus mimosarum GN=X975_03104 PE=4 SV=1]	8785669	5.06332e-26	type=protein; loc=2L:complement(join(11802371..11803439,11798665..11799402,11797829..11798041,11797125..11797741)); ID=FBpp0307449; name=crol-PG; parent=FBgn0020309,FBtr0335474; dbxref=REFSEQ:NP_001260391,GB_protein:AGB92926,FlyBase:FBpp0307449,FlyBase_Annotation_IDs:CG14938-PG; MD5=3956c0a1769f16787e2513956e1ea942; length=878; release=r6.08; species=Dmel; ]	FBpp0307449	2.42424e-18	697.848	0.190726	0.322739	0.590959	0.554548	0.602356	257	246	275	246	258	274	223	263	217	172	160	152	218	270	269	223	243	238
TCONS_00000945	XLOC_000384	1759	-	-	-	-	-	-	-	-	-	1276.43	0.616601	0.244036	2.52669	0.0115144	0.0180039	534	511	484	520	587	580	516	486	533	344	407	403	261	265	285	369	360	339
TCONS_00000955	XLOC_000385	5043	RecName: Full=Zinc finger protein 569]	Q5MCW4	3.84374e-67	tr|F6VVC1|F6VVC1_XENTR Uncharacterized protein (Fragment) OS=Xenopus tropicalis PE=4 SV=1]	53727182	2.13375e-38	type=protein; loc=2L:complement(join(11802287..11803439,11800155..11800322,11798665..11799402,11797125..11797741)); ID=FBpp0079846; name=crol-PB; parent=FBgn0020309,FBtr0080262; dbxref=FlyBase:FBpp0079846,FlyBase_Annotation_IDs:CG14938-PB,GB_protein:AAN10786.1,REFSEQ:NP_477245,GB_protein:AAN10786,FlyMine:FBpp0079846,modMine:FBpp0079846; MD5=d0ff440ba6f6b7492b168b15a1332648; length=891; release=r6…	FBpp0079846	1.15237e-19	183.918	-0.183228	0.455633	-0.402138	0.687582	0.726356	51	56	55	47	47	51	77	79	63	87	80	79	63	87	69	34	40	50
TCONS_00000964	XLOC_000386	1318	RecName: Full=Sushi, von Willebrand factor type A, EGF and pentraxin domain-containing protein 1; AltName: Full=Polydom; Flags: Precursor]	A2AVA0	1.00783e-13	tr|R4UL87|R4UL87_COPFO Von Willebrand factor type A (VWA) domain containing protein OS=Coptotermes formosanus PE=2 SV=1]	9401688	9.12416e-44	type=protein; loc=2L:complement(join(58081..58150,39301..39857,38535..38731,35746..38298,34720..34912,34558..34604,33845..34288,28982..29068,28733..28926,28015..28240,27053..27490,26766..26964,26521..26688)); ID=FBpp0301165; name=Cda5-PG; parent=FBgn0051973,FBtr0309226; dbxref=FlyBase:FBpp0301165,FlyBase_Annotation_IDs:CG31973-PG,REFSEQ:NP_001245806,GB_protein:AFH03483; MD5=472bedd58f7ff82ce7f441…	FBpp0301165	7.70703e-07	44.163	-1.25799	0.70703	-1.77925	0.0751981	0.099845	20	12	6	10	2	10	1	5	3	27	28	19	34	35	40	1	4	2
TCONS_00000970	XLOC_000387	4409	-	-	-	tr|E0VWI6|E0VWI6_PEDHC Putative uncharacterized protein OS=Pediculus humanus subsp. corporis GN=Phum_PHUM486520 PE=4 SV=1]	8043559	0	type=protein; loc=2R:join(22904278..22904473,22910513..22910583,22910822..22910919,22910976..22912348,22912417..22912860,22912990..22913562,22913617..22913833,22913896..22914116,22914179..22914348,22915445..22916089); ID=FBpp0071854; name=nahoda-PB; parent=FBgn0034797,FBtr0071943; dbxref=FlyBase:FBpp0071854,FlyBase_Annotation_IDs:CG12781-PB,GB_protein:AAN16114.1,REFSEQ:NP_726264,GB_protein:AAN161…	FBpp0071854	4.66521e-157	1096.87	-1.37661	0.417183	-3.29977	0.000967624	0.00206829	197	196	170	233	223	225	172	176	162	944	975	945	350	386	409	320	301	325
TCONS_00000980	XLOC_000388	12776	-	-	-	tr|A0A096XIC0|A0A096XIC0_9ACAR Integrase (Fragment) OS=Nuttalliella namaqua PE=4 SV=1]	9054760	1.28682e-08	-	-	-	1142.66	0.502015	0.243583	2.06096	0.0393068	0.0551705	437	445	474	463	503	491	452	434	419	339	320	321	269	265	260	352	356	355
TCONS_00000981	XLOC_000389	5558	RecName: Full=Transcription factor AP-1; AltName: Full=Proto-oncogene c-Jun]	P18870	1.88326e-54	tr|A0A067RC76|A0A067RC76_ZOONE Transcription factor AP-1 OS=Zootermopsis nevadensis GN=L798_03990 PE=4 SV=1]	9304488	2.5764e-109	type=protein; loc=2R:10097267..10098136; ID=FBpp0087499; name=Jra-PA; parent=FBgn0001291,FBtr0088411; dbxref=FlyBase:FBpp0087499,FlyBase_Annotation_IDs:CG2275-PA,GB_protein:AAF58845.1,REFSEQ:NP_476586,GB_protein:AAF58845,FlyMine:FBpp0087499,modMine:FBpp0087499; MD5=beb7e2d3671704ea19c041673d4c2973; length=289; release=r6.08; species=Dmel; ]	FBpp0087499	8.49398e-50	2309.31	-3.42402	0.262922	-13.023	9.05705e-39	3.03974e-37	140	144	134	144	131	163	128	110	103	1936	1847	1905	1137	1116	1097	1226	1275	1246
TCONS_00000983	XLOC_000390	2171	-	-	-	-	-	-	-	-	-	111.463	0.184239	0.544528	0.338347	0.735102	0.769775	29	46	40	47	60	51	32	34	23	26	41	56	16	19	23	33	48	56
TCONS_00000984	XLOC_000391	870	-	-	-	-	-	-	-	-	-	17.3516	3.26717	0.921218	3.54658	0.000390269	0.000943635	2	1	2	20	11	20	21	9	12	1	0	1	0	1	3	1	0	1
TCONS_00000985	XLOC_000392	1253	-	-	-	-	-	-	-	-	-	14.7899	-4.0105	0.930514	-4.30999	1.63264e-05	5.56175e-05	0	1	0	0	0	2	0	1	1	14	11	7	8	8	8	9	12	7
TCONS_00000986	XLOC_000393	649	-	-	-	-	-	-	-	-	-	28.6235	6.19603	1.12405	5.51222	3.54333e-08	1.85183e-07	28	20	15	12	19	16	23	19	23	0	0	1	0	0	0	0	1	0
TCONS_00000990	XLOC_000394	4117	-	-	-	tr|D7EL58|D7EL58_TRICA Putative uncharacterized protein OS=Tribolium castaneum GN=TcasGA2_TC016001 PE=4 SV=1]	9885552	8.00696e-24	-	-	-	66.5818	0.464367	0.927312	0.500766	0.616536	0.660989	32	21	34	18	24	20	17	12	23	67	62	53	1	2	1	11	9	10
TCONS_00000993	XLOC_000395	1315	-	-	-	-	-	-	-	-	-	36.3742	1.02793	1.11214	0.924287	0.355337	0.405422	21	12	17	25	26	29	5	2	0	28	22	30	0	1	1	1	3	1
TCONS_00000997	XLOC_000396	1047	-	-	-	-	-	-	-	-	-	9.81133	-0.423107	1.01815	-0.415565	0.677729	0.717714	5	3	1	0	1	2	3	2	6	11	17	3	1	0	0	4	0	3
TCONS_00000998	XLOC_000397	2235	-	-	-	-	-	-	-	-	-	16.2678	-0.567696	0.940995	-0.603294	0.546313	0.594706	3	4	3	2	5	3	7	5	3	21	28	3	3	1	1	4	3	3
TCONS_00000999	XLOC_000398	1131	-	-	-	-	-	-	-	-	-	5.92427	0.141006	1.17653	0.119849	0.904602	0.918506	3	1	1	1	2	3	2	2	3	3	9	2	0	1	0	1	1	2
TCONS_00001000	XLOC_000399	1588	-	-	-	tr|A0A023EZB1|A0A023EZB1_TRIIF Putative transposable element (Fragment) OS=Triatoma infestans PE=2 SV=1]	9756441	8.16009e-45	-	-	-	25.2023	3.95682	0.758952	5.21353	1.85282e-07	8.81056e-07	22	18	17	16	16	22	6	14	14	4	0	1	0	0	3	0	0	1
TCONS_00001001	XLOC_000400	1099	RecName: Full=Epsin-2; AltName: Full=EPS-15-interacting protein 2]	O95208	2.61813e-85	tr|A0A067R050|A0A067R050_ZOONE Epsin-2 OS=Zootermopsis nevadensis GN=L798_09626 PE=4 SV=1]	9320304	7.4222e-115	type=protein; loc=3L:join(7532828..7532828,7533355..7533443,7533507..7534165,7534235..7534904,7535044..7535134,7535196..7535467,7535543..7535644,7536711..7536740); ID=FBpp0304219; name=lqf-PI; parent=FBgn0028582,FBtr0331835; dbxref=FlyBase:FBpp0304219,FlyBase_Annotation_IDs:CG8532-PI,REFSEQ:NP_001261527,GB_protein:AGB94222; MD5=758f43921e72cd56aa894c903771a806; length=637; release=r6.08; species=…	FBpp0304219	2.58381e-106	64.713	2.51535	0.496055	5.07071	3.96329e-07	1.79426e-06	39	24	37	40	26	29	37	60	50	3	12	9	2	7	10	4	7	3
TCONS_00001004	XLOC_000401	1249	-	-	-	tr|T1HJS7|T1HJS7_RHOPR Uncharacterized protein (Fragment) OS=Rhodnius prolixus PE=4 SV=1]	9609829	1.2453e-42	-	-	-	10.5869	-1.23465	0.982207	-1.25702	0.208747	0.251475	1	1	2	4	2	3	0	1	3	0	0	2	9	10	9	3	2	9
TCONS_00001007	XLOC_000402	1559	-	-	-	-	-	-	-	-	-	207.337	3.25098	0.490663	6.6257	3.45615e-11	2.54114e-10	115	106	109	95	76	82	214	188	190	18	15	20	13	12	8	11	7	10
TCONS_00001014	XLOC_000403	1678	-	-	-	tr|A0A087U300|A0A087U300_9ARAC Uncharacterized protein (Fragment) OS=Stegodyphus mimosarum GN=X975_17934 PE=4 SV=1]	8782406	1.0945e-102	-	-	-	73.1848	2.71212	0.42289	6.4133	1.42406e-10	9.88455e-10	28	31	23	51	45	59	45	61	49	5	6	5	6	9	8	5	7	5
TCONS_00001015	XLOC_000404	556	-	-	-	tr|X1WW17|X1WW17_ACYPI Uncharacterized protein OS=Acyrthosiphon pisum PE=4 SV=1]	9821830	1.79776e-33	-	-	-	29.7978	2.46336	1.04987	2.34634	0.018959	0.0283264	13	6	13	24	14	18	23	13	25	0	0	1	7	7	12	1	2	1
TCONS_00001016	XLOC_000405	923	-	-	-	tr|X1XPD3|X1XPD3_ACYPI Uncharacterized protein OS=Acyrthosiphon pisum PE=4 SV=1]	9816515	1.64103e-20	-	-	-	22.377	5.21605	1.07471	4.85346	1.21324e-06	5.07494e-06	10	8	5	21	16	14	21	19	21	1	0	0	0	1	1	0	0	0
TCONS_00001017	XLOC_000406	1101	-	-	-	-	-	-	-	-	-	42.1514	6.70982	1.08485	6.185	6.21011e-10	4.00493e-09	23	36	34	36	28	21	21	30	28	0	0	0	0	1	0	1	0	0
TCONS_00001018	XLOC_000407	824	-	-	-	-	-	-	-	-	-	48.3676	9.46333	2.05815	4.59798	4.26607e-06	1.62796e-05	35	35	31	32	30	33	37	30	35	0	0	0	0	0	0	0	0	0
TCONS_00001019	XLOC_000408	795	-	-	-	-	-	-	-	-	-	35.1078	0.130428	0.505779	0.257875	0.796503	0.824817	8	10	15	8	11	10	16	17	19	19	17	10	9	8	5	12	12	10
TCONS_00001020	XLOC_000409	649	-	-	-	-	-	-	-	-	-	11.904	-1.77875	0.806085	-2.20666	0.0273381	0.0395964	3	0	3	2	1	3	2	2	0	2	0	11	4	7	8	8	4	11
TCONS_00001021	XLOC_000410	264	-	-	-	tr|A0A067R6D2|A0A067R6D2_ZOONE Chymotrypsin BI OS=Zootermopsis nevadensis GN=L798_11119 PE=3 SV=1]	9262716	2.20646e-08	-	-	-	8.38867	5.06324	1.59758	3.16931	0.001528	0.0030633	3	2	0	4	21	5	3	7	5	0	0	0	0	0	0	0	1	0
TCONS_00001022	XLOC_000411	737	-	-	-	-	-	-	-	-	-	6.1258	6.71126	2.32761	2.88333	0.003935	0.00692304	7	7	3	1	5	1	4	4	6	0	0	0	0	0	0	0	0	0
TCONS_00001023	XLOC_000412	733	-	-	-	-	-	-	-	-	-	13.9903	7.73759	2.19036	3.53257	0.000411538	0.000988061	7	7	6	4	4	5	19	16	20	0	0	0	0	0	0	0	0	0
TCONS_00001024	XLOC_000413	3597	RecName: Full=Ras-related protein Rab-39B]	Q96DA2	9.85164e-65	tr|E9J533|E9J533_SOLIN Putative uncharacterized protein (Fragment) OS=Solenopsis invicta GN=SINV_03176 PE=3 SV=1]	11093742	5.17417e-118	type=protein; loc=X:join(7735228..7735335,7735764..7736312); ID=FBpp0298273; name=Rab39-PB; parent=FBgn0029959,FBtr0307272; dbxref=FlyBase:FBpp0298273,REFSEQ:NP_001245568,GB_protein:AFH07282,FlyBase_Annotation_IDs:CG12156-PB; MD5=98920f742180d276c015e3597e1a3594; length=218; release=r6.08; species=Dmel; ]	FBpp0298273	1.16688e-116	181.843	2.5731	0.499931	5.14692	2.64801e-07	1.2299e-06	120	150	150	147	144	148	31	33	26	13	19	4	34	24	26	9	8	7
TCONS_00001026	XLOC_000414	3277	-	-	-	-	-	-	-	-	-	27.8707	0.692777	0.71802	0.964843	0.334623	0.384414	17	8	11	11	11	18	10	11	6	2	5	2	12	5	6	11	11	11
TCONS_00001028	XLOC_000415	2082	-	-	-	-	-	-	-	-	-	30.4561	0.000412132	0.914506	0.00045066	0.99964	0.99964	10	17	15	14	24	14	4	0	0	6	7	7	8	13	15	9	7	11
TCONS_00001030	XLOC_000416	7490	-	-	-	-	-	-	-	-	-	237.554	-1.90993	0.453821	-4.20856	2.57006e-05	8.39364e-05	36	57	48	42	61	44	22	5	13	157	148	141	120	135	109	83	105	99
TCONS_00001033	XLOC_000417	7031	-	-	-	-	-	-	-	-	-	228.226	-1.93635	0.46186	-4.19251	2.75886e-05	8.95529e-05	48	55	45	31	41	46	11	16	15	148	156	141	105	106	117	99	104	90
TCONS_00001035	XLOC_000418	1522	RecName: Full=Spectrin alpha chain, non-erythrocytic 1; AltName: Full=Alpha-II spectrin; AltName: Full=Fodrin alpha chain; AltName: Full=Spectrin, non-erythroid alpha subunit]	Q13813	4.0176e-06	tr|E9G793|E9G793_DAPPU Putative uncharacterized protein (Fragment) OS=Daphnia pulex GN=DAPPUDRAFT_209520 PE=4 SV=1]	7855388	3.54735e-08	type=protein; loc=3L:join(3351567..3351686,3351965..3352132,3353738..3353854,3353923..3354185,3354255..3354384,3354637..3354824,3354949..3357922,3357982..3358121,3358179..3359789,3359853..3365751,3365811..3366126,3366200..3366310,3366444..3366773,3367515..3367771); ID=FBpp0304367; name=kst-PH; parent=FBgn0004167,FBtr0332057; dbxref=FlyBase:FBpp0304367,FlyBase_Annotation_IDs:CG12008-PH,REFSEQ:NP_0…	FBpp0304367	8.18812e-06	39.9938	-2.12482	0.630523	-3.36993	0.000751869	0.00166606	2	1	5	4	3	11	7	5	8	22	34	28	17	22	24	14	17	17
TCONS_00001046	XLOC_000419	916	-	-	-	-	-	-	-	-	-	143.5	10.8714	1.94482	5.58995	2.27137e-08	1.21849e-07	97	93	110	91	82	110	98	99	104	0	0	0	0	0	0	0	0	0
TCONS_00001054	XLOC_000420	1351	-	-	-	-	-	-	-	-	-	13.084	7.73239	2.23787	3.45525	0.00054978	0.00127232	6	7	13	15	10	8	3	10	8	0	0	0	0	0	0	0	0	0
TCONS_00001055	XLOC_000421	6108	-	-	-	tr|A0A0J7KID8|A0A0J7KID8_LASNI Uncharacterized protein OS=Lasius niger GN=RF55_10303 PE=4 SV=1]	7677747	2.56537e-123	-	-	-	101.795	7.91868	1.04341	7.58925	3.21757e-14	3.04806e-13	46	32	45	94	84	82	83	79	79	0	0	1	0	0	0	0	0	1
TCONS_00001056	XLOC_000422	1548	-	-	-	tr|A0A0A9XUD5|A0A0A9XUD5_LYGHE D-alanine--D-alanine ligase (Fragment) OS=Lygus hesperus GN=ddl_8 PE=4 SV=1]	9879083	1.42668e-12	-	-	-	8.97077	5.115	1.58406	3.22905	0.00124203	0.0025616	2	2	1	5	7	3	14	11	10	0	0	0	0	0	1	0	0	0
TCONS_00001057	XLOC_000423	465	-	-	-	-	-	-	-	-	-	5.95011	6.63936	2.34438	2.83203	0.00462538	0.00797467	0	2	3	4	6	2	10	6	4	0	0	0	0	0	0	0	0	0
TCONS_00001058	XLOC_000424	1118	-	-	-	tr|A0A0A9XEU3|A0A0A9XEU3_LYGHE Retrovirus-related Pol polyprotein from transposon TNT 1-94 OS=Lygus hesperus GN=POLX_15 PE=4 SV=1]	9853934	1.8666e-24	-	-	-	11.2634	7.42989	2.23797	3.31993	0.000900398	0.00194247	4	2	0	7	8	10	18	13	8	0	0	0	0	0	0	0	0	0
TCONS_00001059	XLOC_000425	705	-	-	-	-	-	-	-	-	-	26.1724	8.59177	2.13204	4.02983	5.58181e-05	0.000168568	10	7	8	24	25	21	20	22	24	0	0	0	0	0	0	0	0	0
TCONS_00001060	XLOC_000426	1031	-	-	-	-	-	-	-	-	-	15.731	7.95374	2.21144	3.59663	0.000322361	0.000798568	9	1	8	8	19	11	14	13	14	0	0	0	0	0	0	0	0	0
TCONS_00001061	XLOC_000427	1383	-	-	-	-	-	-	-	-	-	56.6811	9.62012	2.04406	4.70637	2.52166e-06	1.00042e-05	20	26	19	43	30	37	63	64	50	0	0	0	0	0	0	0	0	0
TCONS_00001062	XLOC_000428	355	-	-	-	-	-	-	-	-	-	13.9457	5.93015	1.48684	3.98844	6.65104e-05	0.00019722	7	12	6	2	11	5	13	18	12	0	1	0	0	0	0	0	0	0
TCONS_00001063	XLOC_000429	879	-	-	-	-	-	-	-	-	-	26.8919	8.66297	2.13455	4.05845	4.94002e-05	0.000151176	7	15	13	13	20	17	36	22	24	0	0	0	0	0	0	0	0	0
TCONS_00001064	XLOC_000430	1817	-	-	-	-	-	-	-	-	-	46.6614	9.31256	2.07082	4.49703	6.89084e-06	2.52397e-05	21	17	22	46	48	66	25	22	16	0	0	0	0	0	0	0	0	0
TCONS_00001065	XLOC_000431	1969	-	-	-	-	-	-	-	-	-	17.312	8.02152	2.20232	3.64231	0.000270208	0.000682897	12	3	6	20	20	20	4	10	10	0	0	0	0	0	0	0	0	0
TCONS_00001066	XLOC_000432	1670	-	-	-	-	-	-	-	-	-	12.9228	7.67169	2.2216	3.45323	0.00055391	0.00128032	12	11	19	9	8	7	6	3	4	0	0	0	0	0	0	0	0	0
TCONS_00001067	XLOC_000433	3222	-	-	-	-	-	-	-	-	-	25.8716	0.271487	0.787238	0.344861	0.730199	0.765303	23	20	25	6	2	8	4	4	3	6	9	7	5	9	6	9	6	5
TCONS_00001068	XLOC_000434	107	-	-	-	-	-	-	-	-	-	12.2184	-7.64774	2.22651	-3.43485	0.000592872	0.00135811	0	0	0	0	0	0	0	0	0	3	2	8	6	11	9	11	14	8
TCONS_00001069	XLOC_000435	438	-	-	-	tr|A0A067RNE9|A0A067RNE9_ZOONE Uncharacterized protein OS=Zootermopsis nevadensis GN=L798_04035 PE=4 SV=1]	9328025	1.25765e-28	type=protein; loc=2L:complement(join(140114..140933,139741..139954,139471..139687)); ID=FBpp0291406; name=CG31975-PC; parent=FBgn0051975,FBtr0302196; dbxref=REFSEQ:NP_722608,GB_protein:AAN10509,FlyBase:FBpp0291406,FlyBase_Annotation_IDs:CG31975-PC; MD5=0a84620609d7e1d8440c399752a244f4; length=416; release=r6.08; species=Dmel; ]	FBpp0291406	3.62718e-21	36.921	-1.59247	1.18441	-1.34453	0.178778	0.218663	3	2	1	10	1	3	12	9	9	0	0	54	0	1	0	33	38	54
TCONS_00001070	XLOC_000436	3481	RecName: Full=Jerky protein homolog-like; AltName: Full=Human homolog of mouse jerky gene protein; Short=HHMJG]	Q9Y4A0	1.53472e-24	tr|J9JPP7|J9JPP7_ACYPI Uncharacterized protein OS=Acyrthosiphon pisum GN=LOC100167948 PE=4 SV=2]	9807296	6.3398e-85	type=protein; loc=2L:10737888..10740098; ID=FBpp0079702; name=CG12299-PA; parent=FBgn0032295,FBtr0080113; dbxref=FlyBase:FBpp0079702,FlyBase_Annotation_IDs:CG12299-PA,GB_protein:AAF53004.2,REFSEQ:NP_609448,GB_protein:AAF53004,FlyMine:FBpp0079702,modMine:FBpp0079702; MD5=e692d1141c3e654dc178efde09b161be; length=736; release=r6.08; species=Dmel; ]	FBpp0079702	1.44764e-06	26.8453	0.342699	0.829946	0.412917	0.679667	0.719327	10	5	5	22	18	12	8	7	6	8	13	14	4	4	2	10	10	6
TCONS_00001071	XLOC_000437	1534	-	-	-	-	-	-	-	-	-	14.5783	0.49648	1.06586	0.465804	0.641356	0.684127	2	2	1	11	16	14	4	2	3	2	4	3	3	1	1	4	12	3
TCONS_00001074	XLOC_000438	1142	-	-	-	tr|I1FSB9|I1FSB9_AMPQE Uncharacterized protein OS=Amphimedon queenslandica GN=LOC100631785 PE=4 SV=1]	10860089	4.70006e-17	-	-	-	216.53	-4.56336	0.38221	-11.9394	7.37621e-33	1.928e-31	6	4	8	6	1	6	12	4	7	129	139	127	120	146	134	153	156	135
TCONS_00001077	XLOC_000439	871	-	-	-	tr|J9LWV0|J9LWV0_ACYPI Uncharacterized protein OS=Acyrthosiphon pisum PE=4 SV=2]	9779441	4.04126e-08	-	-	-	9.92837	-4.58357	1.31011	-3.49862	0.000467667	0.00110528	0	0	1	0	0	1	0	0	0	6	9	10	6	1	1	11	5	10
TCONS_00001078	XLOC_000440	785	RecName: Full=Prostatic acid phosphatase; Flags: Precursor]	A6H730	9.49497e-46	tr|A0A067R0Q4|A0A067R0Q4_ZOONE Lysosomal acid phosphatase OS=Zootermopsis nevadensis GN=L798_14645 PE=4 SV=1]	9269753	1.54511e-52	type=protein; loc=3R:complement(join(29992986..29993144,29992829..29992927,29992083..29992772,29991754..29992012,29991584..29991693)); ID=FBpp0084974; name=Acph-1-PA; parent=FBgn0000032,FBtr0085609; dbxref=FlyBase:FBpp0084974,FlyBase_Annotation_IDs:CG7899-PA,GB_protein:AAF56981.1,REFSEQ:NP_524917,GB_protein:AAF56981,FlyMine:FBpp0084974,modMine:FBpp0084974; MD5=04afcbeed434c292e7d128e3b19ff9c6; le…	FBpp0084974	1.9231e-44	3.66372	-3.00612	2.00444	-1.49973	0.133684	0.168249	0	0	0	0	0	0	0	2	0	2	5	4	2	2	4	0	1	0
TCONS_00001079	XLOC_000441	526	RecName: Full=Translational activator GCN1; Short=HsGCN1; AltName: Full=GCN1-like protein 1]	Q92616	7.59513e-07	tr|V5GWA1|V5GWA1_ANOGL Translational activator (Fragment) OS=Anoplophora glabripennis GN=GCN1L PE=4 SV=1]	10919205	3.18781e-83	type=protein; loc=3L:complement(join(28012537..28012551,28012381..28012483,27987738..27988702,27967331..27974140)); ID=FBpp0112471; name=CG17514-PA; parent=FBgn0039959,FBtr0113748; dbxref=FlyBase_Annotation_IDs:CG17514-PA,FlyBase:FBpp0112471,REFSEQ:NP_001015316,GB_protein:EAA46127,FlyMine:FBpp0112471,modMine:FBpp0112471; MD5=7a29d32a7b28ec5c7bc5d992faaf08c4; length=2630; release=r6.08; species=Dm…	FBpp0112471	3.30508e-08	30.8335	1.08556	0.659199	1.64679	0.0996021	0.128928	8	12	11	11	11	13	19	19	26	12	10	11	4	0	7	5	3	9
TCONS_00001081	XLOC_000442	1403	RecName: Full=GTP-binding protein 2]	Q9BX10	8.16248e-164	tr|A0A067RCX3|A0A067RCX3_ZOONE GTP-binding protein 2 OS=Zootermopsis nevadensis GN=L798_03826 PE=4 SV=1]	9292636	2.59039e-17	type=protein; loc=3R:complement(join(5859732..5860395,5858643..5859520,5858312..5858584)); ID=FBpp0113010; name=CG2017-PE; parent=FBgn0037391,FBtr0114518; dbxref=FlyBase_Annotation_IDs:CG2017-PE,FlyBase:FBpp0113010,REFSEQ:NP_001138012,GB_protein:ACL83471; MD5=b6017cabc1e341bf911f0697b5fe83b3; length=604; release=r6.08; species=Dmel; ]	FBpp0113010	1.59725e-12	44.0081	2.74466	0.866537	3.16739	0.00153814	0.0030796	21	19	8	13	15	15	51	56	46	5	6	5	4	4	3	1	1	2
TCONS_00001086	XLOC_000443	908	-	-	-	-	-	-	-	-	-	7.96708	-6.52467	2.35225	-2.7738	0.00554065	0.00935995	0	0	0	0	0	0	0	0	0	20	29	0	1	1	0	0	0	0
TCONS_00001087	XLOC_000444	585	-	-	-	-	-	-	-	-	-	7.59698	6.86133	2.26879	3.02422	0.00249277	0.00465707	5	5	6	1	0	1	11	9	10	0	0	0	0	0	0	0	0	0
TCONS_00001088	XLOC_000445	128	-	-	-	-	-	-	-	-	-	7.63799	-7.05562	2.32163	-3.03907	0.00237307	0.00446392	0	0	0	0	0	0	0	0	0	2	6	5	7	10	1	6	3	5
TCONS_00001089	XLOC_000446	706	-	-	-	-	-	-	-	-	-	15.0842	-4.72926	1.15433	-4.09697	4.1859e-05	0.000130152	0	0	1	0	0	0	1	0	1	20	16	7	6	10	11	7	4	7
TCONS_00001090	XLOC_000447	1553	RecName: Full=tRNA-specific adenosine deaminase 1; AltName: Full=tRNA-specific adenosine-37 deaminase]	Q28FE8	7.42472e-42	tr|E0VK95|E0VK95_PEDHC Adenosine deaminase acting on tRNA, putative OS=Pediculus humanus subsp. corporis GN=Phum_PHUM258700 PE=4 SV=1]	8054788	1.79578e-54	type=protein; loc=2L:complement(join(13810579..13811450,13810209..13810521)); ID=FBpp0304017; name=Adat1-PB; parent=FBgn0028658,FBtr0331627; dbxref=FlyBase:FBpp0304017,FlyBase_Annotation_IDs:CG16889-PB,REFSEQ:NP_001260450,GB_protein:AGB92985; MD5=cf92802e9f654e1dab47f85541011e15; length=394; release=r6.08; species=Dmel; ]	FBpp0304017	1.88538e-34	47.0586	-0.950577	0.458015	-2.07543	0.0379468	0.0534494	8	11	10	9	10	15	11	12	12	31	24	21	11	11	20	23	24	24
TCONS_00001091	XLOC_000448	2824	RecName: Full=tRNA-specific adenosine deaminase 1; AltName: Full=dADAT1; AltName: Full=tRNA-specific adenosine-37 deaminase]	Q9V3R6	2.79367e-09	tr|A0A0B6ZTG4|A0A0B6ZTG4_9EUPU Uncharacterized protein OS=Arion vulgaris GN=ORF76584 PE=4 SV=1]	7582188	3.16843e-08	type=protein; loc=2L:complement(join(13810579..13811450,13810209..13810521)); ID=FBpp0304017; name=Adat1-PB; parent=FBgn0028658,FBtr0331627; dbxref=FlyBase:FBpp0304017,FlyBase_Annotation_IDs:CG16889-PB,REFSEQ:NP_001260450,GB_protein:AGB92985; MD5=cf92802e9f654e1dab47f85541011e15; length=394; release=r6.08; species=Dmel; ]	FBpp0304017	3.23937e-10	260.579	-0.494409	0.348625	-1.41817	0.156142	0.193454	94	77	84	59	71	64	70	76	66	98	87	85	85	67	92	140	132	134
TCONS_00001094	XLOC_000449	2135	-	-	-	tr|A0A023F203|A0A023F203_TRIIF Uncharacterized protein (Fragment) OS=Triatoma infestans PE=2 SV=1]	9757407	2.88796e-24	-	-	-	1214.37	-0.619057	0.427328	-1.44867	0.14743	0.183788	359	345	364	345	315	329	278	260	257	689	729	716	249	250	220	572	622	557
TCONS_00001095	XLOC_000450	1639	-	-	-	tr|X1WXW0|X1WXW0_ACYPI Uncharacterized protein OS=Acyrthosiphon pisum GN=LOC100159550 PE=4 SV=1]	9768708	6.88976e-20	-	-	-	11.6041	7.49077	2.22038	3.37364	0.000741823	0.00164763	5	6	5	5	4	2	14	18	14	0	0	0	0	0	0	0	0	0
TCONS_00001097	XLOC_000451	994	-	-	-	-	-	-	-	-	-	11.2647	7.53386	2.25953	3.33426	0.000855276	0.00186031	10	6	14	10	7	6	4	4	8	0	0	0	0	0	0	0	0	0
TCONS_00001098	XLOC_000452	212	-	-	-	-	-	-	-	-	-	4.1854	-4.72199	2.82717	-1.67022	0.0948765	0.123461	0	0	0	0	0	0	0	0	0	15	12	0	0	0	0	0	0	0
TCONS_00001099	XLOC_000453	1336	-	-	-	-	-	-	-	-	-	163.057	-0.20107	0.306384	-0.656269	0.511651	0.561289	39	34	41	41	44	44	82	78	70	20	31	75	63	60	48	77	67	75
TCONS_00001100	XLOC_000454	843	RecName: Full=Retrovirus-related Pol polyprotein from type-1 retrotransposable element R1; AltName: Full=Retrovirus-related Pol polyprotein from type I retrotransposable element R1; Includes: RecName: Full=Reverse transcriptase; Includes: RecName: Full=Endonuclease, partial [Bradysia coprophila]	Q03277	1.93486e-44	tr|K7JCH4|K7JCH4_NASVI Uncharacterized protein OS=Nasonia vitripennis PE=4 SV=1]	9921344	6.09043e-53	-	-	-	10.1401	-0.948475	0.892987	-1.06214	0.288173	0.336064	2	1	5	3	5	2	1	1	1	3	2	3	8	6	3	3	8	3
TCONS_00001101	XLOC_000455	434	-	-	-	-	-	-	-	-	-	9.59489	-1.36563	0.872806	-1.56465	0.117665	0.149854	2	3	0	3	1	0	2	3	2	2	7	3	8	8	3	3	4	3
TCONS_00001102	XLOC_000456	447	-	-	-	tr|A0A067R147|A0A067R147_ZOONE Uncharacterized protein OS=Zootermopsis nevadensis GN=L798_14517 PE=4 SV=1]	9345097	9.43584e-48	-	-	-	156.334	-2.34796	0.487896	-4.81242	1.49111e-06	6.13196e-06	21	20	15	8	23	25	14	12	14	106	98	86	51	37	58	128	118	119
TCONS_00001105	XLOC_000457	387	-	-	-	-	-	-	-	-	-	7.83632	7.0584	2.31488	3.04915	0.00229492	0.00433864	5	9	5	5	7	5	8	3	1	0	0	0	0	0	0	0	0	0
TCONS_00001106	XLOC_000458	2980	-	-	-	tr|A0A067QRF0|A0A067QRF0_ZOONE Uncharacterized protein OS=Zootermopsis nevadensis GN=L798_14516 PE=4 SV=1]	9320306	1.67901e-59	-	-	-	109.685	-2.04957	0.440648	-4.65125	3.29922e-06	1.28257e-05	9	23	11	15	21	8	11	17	12	62	63	65	34	37	34	96	77	73
TCONS_00001107	XLOC_000459	1196	RecName: Full=Replication factor C subunit 2; AltName: Full=Activator 1 subunit 2]	Q05B83	4.66897e-179	tr|A0A067RQC0|A0A067RQC0_ZOONE Replication factor C subunit 2 OS=Zootermopsis nevadensis GN=L798_02831 PE=4 SV=1]	9305577	0	type=protein; loc=3L:complement(join(4135819..4135983,4134936..4135766)); ID=FBpp0073120; name=RfC4-PA; parent=FBgn0260985,FBtr0073264; dbxref=GB_protein:AAF47843.1,FlyBase:FBpp0073120,FlyBase_Annotation_IDs:CG14999-PA,REFSEQ:NP_523915,GB_protein:AAF47843,FlyMine:FBpp0073120,modMine:FBpp0073120; MD5=539ad9f990f4982aa061c4160327cc69; length=331; release=r6.08; species=Dmel; ]	FBpp0073120	7.34252e-173	1508.37	2.10612	0.244683	8.60757	7.46277e-18	8.96677e-17	685	687	653	774	756	776	1047	1150	1060	172	149	174	216	189	181	191	202	203
TCONS_00001113	XLOC_000460	790	-	-	-	-	-	-	-	-	-	7.5709	6.94521	2.32623	2.98561	0.00283017	0.00519791	3	5	0	7	5	14	3	5	4	0	0	0	0	0	0	0	0	0
TCONS_00001114	XLOC_000461	1114	-	-	-	-	-	-	-	-	-	10.6003	7.44941	2.24444	3.31906	0.000903221	0.00194793	7	6	8	5	4	5	9	11	11	0	0	0	0	0	0	0	0	0
TCONS_00001115	XLOC_000462	739	-	-	-	-	-	-	-	-	-	2.37311	4.2755	2.85709	1.49645	0.134536	0.169242	0	0	0	2	6	6	0	0	0	0	0	0	0	0	0	0	0	0
TCONS_00001116	XLOC_000463	402	-	-	-	-	-	-	-	-	-	6.66812	6.65604	2.32287	2.86544	0.00416431	0.00727712	1	0	5	14	4	11	2	3	0	0	0	0	0	0	0	0	0	0
TCONS_00001117	XLOC_000464	1220	-	-	-	-	-	-	-	-	-	191	-9.60017	1.28638	-7.46296	8.45971e-14	7.77612e-13	0	1	0	0	0	0	0	0	0	133	138	183	57	47	64	163	202	183
TCONS_00001118	XLOC_000465	1110	-	-	-	-	-	-	-	-	-	9.58198	-7.28577	2.24759	-3.24159	0.00118865	0.00246808	0	0	0	0	0	0	0	0	0	8	4	9	1	2	3	12	11	9
TCONS_00001119	XLOC_000466	1808	-	-	-	-	-	-	-	-	-	17.491	-6.26398	1.44346	-4.33955	1.42773e-05	4.91823e-05	0	0	0	0	1	0	0	0	0	10	13	13	8	6	8	8	26	13
TCONS_00001120	XLOC_000467	402	-	-	-	tr|E0VGE7|E0VGE7_PEDHC Multiple pdz domain protein, putative OS=Pediculus humanus subsp. corporis GN=Phum_PHUM180430 PE=4 SV=1]	8049278	4.14291e-12	-	-	-	55.1122	5.69802	0.976247	5.83666	5.32561e-09	3.08305e-08	33	46	35	70	67	72	0	0	3	0	2	0	1	0	0	0	1	0
TCONS_00001121	XLOC_000468	805	-	-	-	tr|A0A067R9M2|A0A067R9M2_ZOONE Nuclear RNA export factor 1 OS=Zootermopsis nevadensis GN=L798_06109 PE=4 SV=1]	9319495	4.05857e-40	-	-	-	404.975	0.767215	0.341486	2.24669	0.0246596	0.0360326	101	129	115	165	147	182	242	228	261	56	74	63	148	126	116	103	117	83
TCONS_00001122	XLOC_000469	566	-	-	-	-	-	-	-	-	-	75.7644	8.33208	1.2865	6.47656	9.384e-11	6.64399e-10	73	64	68	46	34	41	44	52	44	0	0	0	0	0	0	0	0	1
TCONS_00001126	XLOC_000470	1018	-	-	-	-	-	-	-	-	-	39.4996	7.33865	1.37041	5.3551	8.55105e-08	4.24618e-07	33	39	42	34	27	23	17	8	17	0	0	0	0	1	0	0	0	0
TCONS_00001127	XLOC_000471	1229	-	-	-	-	-	-	-	-	-	18.8624	-4.58269	1.33717	-3.42716	0.000609922	0.00139166	0	0	1	0	0	0	1	0	1	7	4	1	33	26	23	2	4	2
TCONS_00001129	XLOC_000472	1960	-	-	-	tr|X1WW33|X1WW33_ACYPI Uncharacterized protein OS=Acyrthosiphon pisum GN=LOC100166711 PE=4 SV=1]	9820264	1.7313e-12	-	-	-	344.035	3.36871	0.635685	5.29934	1.16221e-07	5.68423e-07	230	230	219	224	222	223	160	201	164	56	60	74	9	6	10	9	12	7
TCONS_00001135	XLOC_000473	1062	RecName: Full=Bacilysin biosynthesis oxidoreductase BacC]	Q8KWT4	2.39087e-36	tr|A0A067QU10|A0A067QU10_ZOONE 3-oxoacyl-[acyl-carrier-protein]	9272372	6.04019e-97	type=protein; loc=3R:5632396..5633169; ID=FBpp0307202; name=CG31549-PB; parent=FBgn0051549,FBtr0335215; dbxref=REFSEQ:NP_001262292,GB_protein:AGB95675,FlyBase:FBpp0307202,FlyBase_Annotation_IDs:CG31549-PB; MD5=f1287fd9299f3515c5c6694154577f7b; length=257; release=r6.08; species=Dmel; ]	FBpp0307202	3.61197e-83	981.837	0.190331	0.252389	0.754115	0.45078	0.50214	464	388	429	314	370	324	310	320	313	295	298	360	279	279	281	326	317	294
TCONS_00001137	XLOC_000474	2538	RecName: Full=Copia protein; AltName: Full=Gag-int-pol protein; Contains: RecName: Full=Copia VLP protein; Contains: RecName: Full=Copia protease [Drosophila melanogaster]	P04146	3.24929e-67	tr|A0A023F102|A0A023F102_TRIIF Putative retrovirus-related pol polyprotein from transposon tnt (Fragment) OS=Triatoma infestans PE=2 SV=1]	9752868	1.192e-81	-	-	-	52.9552	7.81802	1.32673	5.89268	3.79985e-09	2.24633e-08	33	28	37	48	39	46	36	33	23	0	0	0	0	1	0	0	0	0
TCONS_00001138	XLOC_000475	866	-	-	-	-	-	-	-	-	-	4.81022	6.29636	2.38618	2.63868	0.00832303	0.013452	2	2	1	3	12	4	2	2	1	0	0	0	0	0	0	0	0	0
TCONS_00001139	XLOC_000476	743	-	-	-	-	-	-	-	-	-	6.2469	3.90719	1.63368	2.39165	0.016773	0.0253519	7	2	3	10	5	2	2	3	2	0	0	0	0	0	0	0	2	0
TCONS_00001140	XLOC_000477	717	-	-	-	-	-	-	-	-	-	8.88905	7.21192	2.30095	3.13433	0.0017225	0.00339862	2	3	6	11	3	5	5	6	14	0	0	0	0	0	0	0	0	0
TCONS_00001141	XLOC_000478	905	-	-	-	-	-	-	-	-	-	73.6712	-10.0054	2.00247	-4.99651	5.83767e-07	2.57739e-06	0	0	0	0	0	0	0	0	0	87	100	48	19	24	33	44	50	48
TCONS_00001142	XLOC_000479	1792	-	-	-	tr|A0A087U818|A0A087U818_9ARAC Gag-Pol polyprotein (Fragment) OS=Stegodyphus mimosarum GN=X975_17243 PE=4 SV=1]	8713730	2.52236e-32	-	-	-	16.2115	-6.08842	1.46341	-4.16043	3.17647e-05	0.000101638	0	0	0	0	1	0	0	0	0	26	25	6	4	7	5	8	12	6
TCONS_00001143	XLOC_000480	402	-	-	-	-	-	-	-	-	-	5.82429	-4.2022	2.22338	-1.89	0.0587579	0.0797205	0	0	0	0	0	0	0	1	0	10	11	0	7	2	4	0	0	0
TCONS_00001144	XLOC_000481	2019	RecName: Full=Periodic tryptophan protein 2 homolog]	Q15269	8.19489e-42	tr|A0A067RUU4|A0A067RUU4_ZOONE Periodic tryptophan protein 2-like protein OS=Zootermopsis nevadensis GN=L798_14503 PE=4 SV=1]	9311377	6.44508e-57	type=protein; loc=2R:join(10823700..10823717,10823771..10823883,10823939..10825204,10825263..10825602,10825668..10825813,10825871..10826018,10826080..10826314,10826379..10826540,10826898..10827114,10827175..10827379); ID=FBpp0311844; name=CG12325-PB; parent=FBgn0033557,FBtr0345930; dbxref=FlyBase:FBpp0311844,FlyBase_Annotation_IDs:CG12325-PB,GB_protein:AHN56094,REFSEQ:NP_001286296; MD5=e3a65cb2fc…	FBpp0311844	2.69724e-34	272.378	1.17848	0.274022	4.30069	1.70269e-05	5.77526e-05	168	145	171	87	93	80	140	151	136	80	75	84	34	34	52	47	62	38
TCONS_00001148	XLOC_000482	560	-	-	-	tr|A0A067RQI7|A0A067RQI7_ZOONE Uncharacterized protein OS=Zootermopsis nevadensis GN=L798_03032 PE=4 SV=1]	9344146	4.09457e-31	type=protein; loc=2L:join(155572..155784,155858..155950); ID=FBpp0303492; name=ND-15-PK; parent=FBgn0031228,FBtr0330642; dbxref=FlyBase:FBpp0303492,FlyBase_Annotation_IDs:CG11455-PK,REFSEQ:NP_001259796,GB_protein:AGB92333; MD5=c1b2befb31ed2d2f3d7f91eaa9aad8ea; length=101; release=r6.08; species=Dmel; ]	FBpp0303492	5.78066e-27	311.551	0.128855	1.17594	0.109577	0.912745	0.925255	117	132	134	52	59	65	108	135	135	132	125	123	177	168	199	0	2	3
TCONS_00001150	XLOC_000483	1012	-	-	-	-	-	-	-	-	-	60.5648	3.87772	2.53159	1.53173	0.125588	0.158936	48	40	55	0	0	0	72	79	79	0	2	0	2	3	2	0	0	0
TCONS_00001151	XLOC_000484	1635	RecName: Full=RNA-binding protein pno1]	Q29IG6	2.64935e-91	tr|A0A067QPM0|A0A067QPM0_ZOONE RNA-binding protein PNO1 OS=Zootermopsis nevadensis GN=L798_14039 PE=4 SV=1]	9309516	2.99337e-104	type=protein; loc=X:20391536..20392258; ID=FBpp0076990; name=l(1)G0004-PA; parent=FBgn0027334,FBtr0077298; dbxref=FlyBase:FBpp0076990,FlyBase_Annotation_IDs:CG11738-PA,GB_protein:AAF50915.1,REFSEQ:NP_608387,GB_protein:AAF50915,FlyMine:FBpp0076990,modMine:FBpp0076990; MD5=2b357890f0e62e9c31c6746363f3b0a7; length=240; release=r6.08; species=Dmel; ]	FBpp0076990	1.02677e-89	2269.78	-0.891567	0.761187	-1.17129	0.241484	0.286966	658	707	714	208	193	205	674	641	607	1119	1075	366	1724	1650	1739	386	379	366
TCONS_00001152	XLOC_000485	3729	-	-	-	-	-	-	-	-	-	288.638	-0.30531	1.09922	-0.277751	0.781204	0.811414	102	90	103	25	27	39	108	116	111	155	135	6	224	220	226	7	5	6
TCONS_00001154	XLOC_000486	2385	RecName: Full=Spectrin alpha chain, non-erythrocytic 1; AltName: Full=Alpha-II spectrin; AltName: Full=Fodrin alpha chain]	P16546	2.57134e-06	tr|E2C4R5|E2C4R5_HARSA Spectrin beta chain, brain 4 OS=Harpegnathos saltator GN=EAI_04222 PE=4 SV=1]	8671775	1.10747e-07	type=protein; loc=3L:join(3351567..3351686,3351965..3352132,3353738..3353854,3353923..3354185,3354255..3354384,3354637..3354824,3354949..3357922,3357982..3358121,3358179..3359789,3359853..3365751,3365811..3366126,3366200..3366310,3366444..3366773,3367515..3367771); ID=FBpp0304367; name=kst-PH; parent=FBgn0004167,FBtr0332057; dbxref=FlyBase:FBpp0304367,FlyBase_Annotation_IDs:CG12008-PH,REFSEQ:NP_0…	FBpp0304367	2.20573e-06	100.781	-1.26552	0.443212	-2.85534	0.00429903	0.00747951	12	15	17	24	21	20	28	18	27	50	63	71	33	47	52	45	30	37
TCONS_00001161	XLOC_000487	283	-	-	-	-	-	-	-	-	-	11.9955	-1.17701	1.69491	-0.694436	0.487409	0.537737	0	0	0	0	0	0	13	4	10	5	4	6	8	6	5	2	4	6
TCONS_00001162	XLOC_000488	535	-	-	-	tr|A0A067R7U3|A0A067R7U3_ZOONE 85 kDa calcium-independent phospholipase A2 OS=Zootermopsis nevadensis GN=L798_06531 PE=4 SV=1]	9303940	7.07195e-14	-	-	-	16.581	-1.36838	1.66501	-0.821842	0.411167	0.462215	0	0	0	0	0	0	6	14	14	9	6	4	10	9	12	9	3	4
TCONS_00001165	XLOC_000489	2287	RecName: Full=Furin-like protease 2; Short=Furin-2; Flags: Precursor]	P30432	1.87753e-28	tr|A0A067RUA5|A0A067RUA5_ZOONE Furin-like protease 2 OS=Zootermopsis nevadensis GN=L798_05410 PE=4 SV=1]	9323897	5.20182e-07	type=protein; loc=X:join(16375056..16375859,16375925..16376029,16376092..16376349,16376653..16376787,16376848..16377007,16377068..16377371,16377423..16378646,16378707..16378894,16378964..16379120,16379189..16379463,16379562..16379847,16379922..16380121,16380188..16380475,16380538..16380761,16380827..16381267); ID=FBpp0074040; name=Fur2-PC; parent=FBgn0004598,FBtr0074263; dbxref=FlyBase:FBpp007404…	FBpp0074040	8.96261e-06	205.545	-0.736287	0.330841	-2.2255	0.0260476	0.0378737	53	46	54	54	61	72	47	32	41	119	111	130	84	100	91	54	35	55
TCONS_00001169	XLOC_000490	2345	RecName: Full=Contactin; Flags: Precursor]	Q9VN14	1.03669e-86	tr|A0A067R1K6|A0A067R1K6_ZOONE Contactin OS=Zootermopsis nevadensis GN=L798_10179 PE=4 SV=1]	9283204	1.1557e-95	type=protein; loc=3R:join(4381968..4382817,4382870..4384555,4384891..4385057,4385121..4385993,4386050..4386218,4386280..4386413,4386469..4386762); ID=FBpp0078557; name=Cont-PA; parent=FBgn0037240,FBtr0078917; dbxref=FlyBase:FBpp0078557,FlyBase_Annotation_IDs:CG1084-PA,GB_protein:AAF52137.2,REFSEQ:NP_649461,GB_protein:AAF52137,FlyMine:FBpp0078557,modMine:FBpp0078557; MD5=fce68333aaa597ae0579a4dde8…	FBpp0078557	1.5318e-87	1067.41	-3.54211	0.207743	-17.0504	3.47068e-65	3.08721e-63	41	43	37	61	66	68	75	72	57	505	499	521	681	662	683	731	754	789
TCONS_00001172	XLOC_000491	457	-	-	-	-	-	-	-	-	-	11.962	-5.0006	1.37698	-3.63157	0.000281698	0.000708664	0	0	0	0	0	0	0	1	1	10	4	6	6	9	10	11	7	6
TCONS_00001173	XLOC_000492	3400	-	-	-	-	-	-	-	-	-	140.487	-3.01856	0.53291	-5.66429	1.47633e-08	8.11717e-08	11	11	11	17	11	12	6	8	6	64	74	107	57	55	57	127	109	107
TCONS_00001174	XLOC_000493	993	-	-	-	-	-	-	-	-	-	14.0036	-5.94316	1.48162	-4.01126	6.03957e-05	0.00018078	0	0	0	1	0	0	0	0	0	5	8	17	8	4	5	8	12	17
TCONS_00001175	XLOC_000494	10516	-	-	-	-	-	-	-	-	-	1042.8	-4.39271	0.226465	-19.3969	8.20195e-84	1.3999e-81	26	24	28	39	42	34	35	33	28	482	469	682	733	749	710	685	693	682
TCONS_00001176	XLOC_000495	836	-	-	-	-	-	-	-	-	-	62.8548	-5.29737	0.810754	-6.53388	6.40873e-11	4.6044e-10	1	0	2	0	2	3	1	0	0	43	56	59	24	26	24	49	36	57
TCONS_00001179	XLOC_000496	6234	-	-	-	-	-	-	-	-	-	251.687	0.752232	0.276659	2.71898	0.00654828	0.0108537	142	133	119	67	67	77	148	120	104	79	93	108	35	42	45	61	58	53
TCONS_00001182	XLOC_000497	1544	RecName: Full=Synembryn; AltName: Full=Protein Ric-8]	Q29IC2	1.0531e-17	tr|E0VBF7|E0VBF7_PEDHC Synembryn-A, putative OS=Pediculus humanus subsp. corporis GN=Phum_PHUM060390 PE=4 SV=1]	8071799	1.01507e-32	type=protein; loc=X:join(9256297..9256377,9256443..9258083); ID=FBpp0311994; name=ric8a-PB; parent=FBgn0028292,FBtr0346166; dbxref=FlyBase:FBpp0311994,FlyBase_Annotation_IDs:CG15797-PB,GB_protein:AHN59519,REFSEQ:NP_001285048; MD5=8814accd38c537085738a4d9e0ddca4c; length=573; release=r6.08; species=Dmel; ]	FBpp0311994	1.56909e-17	268.487	0.76638	0.301812	2.53927	0.0111086	0.0174232	117	131	126	89	76	81	143	123	152	86	116	101	36	40	39	67	66	68
TCONS_00001184	XLOC_000498	1363	RecName: Full=Synembryn-A; AltName: Full=Protein Ric-8A]	Q642H7	1.86111e-50	tr|A0A067RVB2|A0A067RVB2_ZOONE Synembryn-A OS=Zootermopsis nevadensis GN=L798_11399 PE=4 SV=1]	9345301	5.19714e-93	type=protein; loc=X:join(9256297..9256377,9256443..9258083); ID=FBpp0311994; name=ric8a-PB; parent=FBgn0028292,FBtr0346166; dbxref=FlyBase:FBpp0311994,FlyBase_Annotation_IDs:CG15797-PB,GB_protein:AHN59519,REFSEQ:NP_001285048; MD5=8814accd38c537085738a4d9e0ddca4c; length=573; release=r6.08; species=Dmel; ]	FBpp0311994	3.47755e-42	15.7138	0.149517	0.942917	0.158569	0.874009	0.892535	6	2	1	5	9	4	6	6	11	15	6	5	3	7	5	2	2	1
TCONS_00001187	XLOC_000499	1365	RecName: Full=Solute carrier organic anion transporter family member 5A1; AltName: Full=Organic anion transporter polypeptide-related protein 4; Short=OATP-RP4; Short=OATPRP4; AltName: Full=Solute carrier family 21 member 15]	Q9H2Y9	1.25718e-10	tr|W8BHX2|W8BHX2_CERCA Solute carrier organic anion transporter family member 5A1 (Fragment) OS=Ceratitis capitata GN=SO5A1 PE=2 SV=1]	11123446	3.56393e-36	type=protein; loc=2L:complement(join(12444169..12444388,12443814..12444055,12443011..12443754,12442756..12442949,12442009..12442688,12441789..12441946)); ID=FBpp0305305; name=Oatp33Ea-PB; parent=FBgn0032433,FBtr0333092; dbxref=REFSEQ:NP_001260417,GB_protein:AGB92952,FlyBase:FBpp0305305,FlyBase_Annotation_IDs:CG5427-PB; MD5=cf82dd088eedc29ce4f4fd9e007fe5d9; length=745; release=r6.08; species=Dmel;…	FBpp0305305	3.7632e-32	250.79	-11.5397	1.84651	-6.24949	4.118e-10	2.70864e-09	0	0	0	0	0	0	0	0	0	234	211	213	55	48	43	239	270	238
TCONS_00001191	XLOC_000500	1926	-	-	-	-	-	-	-	-	-	144.371	-8.31314	1.07239	-7.752	9.04582e-15	8.87015e-14	0	1	0	0	0	1	0	0	0	121	131	128	26	29	21	143	148	145
TCONS_00001192	XLOC_000501	2937	-	-	-	tr|J9LQD8|J9LQD8_ACYPI Uncharacterized protein OS=Acyrthosiphon pisum PE=4 SV=2]	9773061	1.28808e-39	-	-	-	53.1235	9.51765	1.99772	4.76425	1.89554e-06	7.66641e-06	49	53	51	11	14	17	39	44	53	0	0	0	0	0	0	0	0	0
TCONS_00001194	XLOC_000502	3383	-	-	-	-	-	-	-	-	-	718.91	0.289677	0.330977	0.875218	0.381455	0.432283	302	284	275	255	289	268	234	256	245	168	155	167	233	260	241	239	233	233
TCONS_00001199	XLOC_000503	3987	RecName: Full=Centrosomal protein of 290 kDa; Short=Cep290]	P85001	2.12237e-95	tr|K7F4Q7|K7F4Q7_PELSI Uncharacterized protein OS=Pelodiscus sinensis GN=CEP290 PE=4 SV=1]	54604574	1.33692e-95	type=protein; loc=3L:join(844366..844683,844741..844914,844968..845375,845441..846266,846326..847260,847319..847451,847514..847667,847725..848411,848476..849135,849189..849321,849380..850368,850434..850761,850825..851016); ID=FBpp0304992; name=cep290-PB; parent=FBgn0035168,FBtr0332752; dbxref=REFSEQ:NP_001261227,GB_protein:AGB93922,FlyBase:FBpp0304992,FlyBase_Annotation_IDs:CG13889-PB; MD5=74c038…	FBpp0304992	2.11572e-09	1679.99	2.59461	0.215858	12.02	2.79028e-33	7.41456e-32	935	864	921	823	817	840	1252	1259	1231	160	173	163	141	140	127	168	174	172
TCONS_00001210	XLOC_000504	1214	-	-	-	tr|A0A034VZC4|A0A034VZC4_BACDO Transposable element Tc1 transposase OS=Bactrocera dorsalis GN=TC1A PE=4 SV=1]	9862607	2.85949e-11	-	-	-	6.09516	4.43033	1.76122	2.51548	0.011887	0.018526	3	2	0	0	0	0	9	15	9	0	0	0	0	0	0	0	1	0
TCONS_00001223	XLOC_000505	1562	-	-	-	-	-	-	-	-	-	1245.75	-0.0171742	0.275758	-0.0622801	0.95034	0.957315	472	445	501	387	387	380	386	425	419	386	422	355	482	443	430	421	405	381
TCONS_00001225	XLOC_000506	3161	RecName: Full=DNA replication licensing factor Mcm7; AltName: Full=Minichromosome maintenance 7 protein; Short=DmMCM3]	Q9XYU0	0	tr|A0A067R721|A0A067R721_ZOONE DNA helicase OS=Zootermopsis nevadensis GN=L798_11832 PE=3 SV=1]	9262832	0	type=protein; loc=3L:join(8891749..8891779,8891844..8892213,8892285..8892786,8892854..8893911,8893974..8894175); ID=FBpp0076312; name=Mcm7-PA; parent=FBgn0020633,FBtr0076585; dbxref=FlyBase:FBpp0076312,FlyBase_Annotation_IDs:CG4978-PA,GB_protein:AAF50357.1,REFSEQ:NP_523984,GB_protein:AAF50357,FlyMine:FBpp0076312,modMine:FBpp0076312; MD5=bdfdd35dc09e148c54b8b301c0a8d3a4; length=720; release=r6.08;…	FBpp0076312	0	258.094	1.27537	0.378824	3.36664	0.000760894	0.00168362	128	125	103	100	121	112	149	132	149	77	83	73	38	39	44	37	37	39
TCONS_00001235	XLOC_000507	3161	RecName: Full=TLD domain-containing protein 2; AltName: Full=TBC/LysM-associated domain-containing protein 2]	A0PJX2	3.69926e-45	tr|V9I691|V9I691_APICE Oxidation resistance protein 1 OS=Apis cerana GN=ACCB00023.37 PE=2 SV=1]	7610602	2.06383e-81	type=protein; loc=3R:complement(join(5286902..5286955,5274966..5275087,5274735..5274894,5274149..5274318,5273947..5274082)); ID=FBpp0078457; name=mtd-PI; parent=FBgn0013576,FBtr0078814; dbxref=FlyBase_Annotation_IDs:CG32464-PI,FlyBase:FBpp0078457,GB_protein:AAN13273,REFSEQ:NP_730913,FlyMine:FBpp0078457,modMine:FBpp0078457; MD5=f4c4fde60e4f8d120469c61936c32b3b; length=213; release=r6.08; species=D…	FBpp0078457	7.06961e-79	1457.25	-0.0358127	0.284216	-0.126005	0.899728	0.914287	504	518	546	431	426	477	500	504	499	427	441	460	540	570	561	456	482	453
TCONS_00001241	XLOC_000508	192	-	-	-	tr|A0A067QQL5|A0A067QQL5_ZOONE Oxidation resistance protein 1 (Fragment) OS=Zootermopsis nevadensis GN=L798_13952 PE=4 SV=1]	9323419	2.2304e-13	type=protein; loc=3R:complement(join(5279609..5279653,5274966..5275087,5274735..5274894,5274149..5274318,5273947..5274082)); ID=FBpp0078460; name=mtd-PA; parent=FBgn0013576,FBtr0078817; dbxref=FlyBase:FBpp0078460,FlyBase_Annotation_IDs:CG32464-PA,GB_protein:AAF52048,REFSEQ:NP_730915,FlyMine:FBpp0078460,modMine:FBpp0078460; MD5=1be4acd0bae542b6389d2ab6420b419c; length=210; release=r6.08; species=D…	FBpp0078460	3.16504e-10	234.88	-2.18767	0.365085	-5.99224	2.0697e-09	1.25951e-08	26	20	25	26	32	28	38	25	38	163	164	171	137	97	119	95	104	110
TCONS_00001252	XLOC_000509	395	-	-	-	-	-	-	-	-	-	88.7437	10.2387	1.98137	5.16749	2.3726e-07	1.10946e-06	69	63	70	39	39	31	86	82	73	0	0	0	0	0	0	0	0	0
TCONS_00001255	XLOC_000510	1173	RecName: Full=Glycerol-3-phosphate dehydrogenase [NAD(+)]	O35077	8.50222e-19	tr|A0A0J7KMH9|A0A0J7KMH9_LASNI Glycerol-3-phosphate dehydrogenase (Fragment) OS=Lasius niger GN=RF55_8667 PE=4 SV=1]	9684690	2.5517e-20	type=protein; loc=2L:join(5944110..5944153,5944268..5944445,5946044..5946250,5946316..5946688,5947018..5947171,5947240..5947336); ID=FBpp0305430; name=Gpdh-PE; parent=FBgn0001128,FBtr0333228; dbxref=REFSEQ:NP_001260111,GB_protein:AGB92647,FlyBase:FBpp0305430,FlyBase_Annotation_IDs:CG9042-PE; MD5=774a653dc8e5bc84752d53e180665320; length=350; release=r6.08; species=Dmel; ]	FBpp0305430	8.19549e-19	48.6511	9.43645	2.06049	4.5797	4.65634e-06	1.76341e-05	24	27	18	32	19	27	56	54	46	0	0	0	0	0	0	0	0	0
TCONS_00001258	XLOC_000511	1028	-	-	-	tr|L7MA03|L7MA03_9ACAR Putative tick transposon (Fragment) OS=Rhipicephalus pulchellus PE=2 SV=1]	9167172	8.38625e-08	-	-	-	15.7729	0.175117	1.64318	0.106572	0.915129	0.927396	4	11	10	8	8	10	0	0	0	10	9	9	1	0	0	5	3	9
TCONS_00001259	XLOC_000512	1631	RecName: Full=Zinc finger MYM-type protein 1]	Q5SVZ6	1.52452e-14	tr|H3A162|H3A162_LATCH Uncharacterized protein OS=Latimeria chalumnae PE=4 SV=1]	53592564	4.2832e-104	-	-	-	28.9464	8.20452	2.0404	4.02103	5.79441e-05	0.000174199	1	9	4	57	45	48	5	1	2	0	0	0	0	0	0	0	0	0
TCONS_00001260	XLOC_000513	4973	-	-	-	tr|A0A0A9YN94|A0A0A9YN94_LYGHE Chromodomain-helicase-DNA-binding protein 6 (Fragment) OS=Lygus hesperus GN=CHD6_3 PE=4 SV=1]	9837596	2.31418e-45	type=protein; loc=2L:complement(join(242244..242287,234237..242143,233997..234174,232292..232379,231963..232101,230758..231034,230538..230627,229173..229382,227372..228281,226116..226508,216632..218885,216345..216573,216077..216275,215773..216007,215034..215676,212185..214942)); ID=FBpp0289115; name=kis-PC; parent=FBgn0266557,FBtr0299837; dbxref=FlyBase:FBpp0289115,FlyBase_Annotation_IDs:CG3696-P…	FBpp0289115	2.36444e-11	1327.92	-0.341122	0.230644	-1.479	0.13914	0.174428	436	447	422	390	414	346	388	381	373	590	566	619	365	381	380	541	490	560
TCONS_00001261	XLOC_000514	1563	-	-	-	tr|V5GPD3|V5GPD3_ANOGL Transposable element Tc3 transposase OS=Anoplophora glabripennis GN=TC3A PE=4 SV=1]	10915915	9.05924e-14	-	-	-	24.1995	0.855215	1.17436	0.728242	0.466466	0.517605	14	11	17	6	8	4	12	10	11	1	0	0	8	12	12	6	8	5
TCONS_00001263	XLOC_000515	1106	-	-	-	tr|X1WMZ0|X1WMZ0_ACYPI Uncharacterized protein OS=Acyrthosiphon pisum PE=4 SV=1]	9792816	1.37877e-09	-	-	-	19.3239	4.73987	0.991867	4.77874	1.76398e-06	7.16627e-06	14	9	15	10	13	5	16	19	15	0	2	0	0	0	0	1	0	1
TCONS_00001265	XLOC_000516	6074	RecName: Full=Zinc finger protein 431; AltName: Full=Zinc finger protein 932]	E9QAG8	4.47281e-15	tr|E0VJQ6|E0VJQ6_PEDHC Putative uncharacterized protein OS=Pediculus humanus subsp. corporis GN=Phum_PHUM249050 PE=4 SV=1]	8049969	2.9777e-12	type=protein; loc=3R:12429670..12431175; ID=FBpp0082061; name=CG5245-PA; parent=FBgn0038047,FBtr0082589; dbxref=FlyBase:FBpp0082061,FlyBase_Annotation_IDs:CG5245-PA,GB_protein:AAF54813.1,REFSEQ:NP_650197,GB_protein:AAF54813,FlyMine:FBpp0082061,modMine:FBpp0082061; MD5=6e55520dbd49a5edca289a6baa2a8986; length=501; release=r6.08; species=Dmel; ]	FBpp0082061	9.81912e-09	730.941	-2.37365	0.204974	-11.5802	5.18993e-31	1.25701e-29	82	81	72	94	76	88	95	65	73	436	422	424	401	368	432	399	389	385
TCONS_00001274	XLOC_000517	815	RecName: Full=Copia protein; AltName: Full=Gag-int-pol protein; Contains: RecName: Full=Copia VLP protein; Contains: RecName: Full=Copia protease [Drosophila melanogaster]	P04146	1.5907e-11	tr|A0A0N1ICY1|A0A0N1ICY1_PAPMA Retrovirus-related Pol polyprotein from transposon TNT 1-94 OS=Papilio machaon GN=RR48_04251 PE=4 SV=1]	10831007	1.43161e-13	-	-	-	5.37502	3.0307	1.46582	2.06758	0.0386794	0.0543719	7	2	6	2	0	3	4	3	3	0	0	0	1	0	1	0	0	1
TCONS_00001277	XLOC_000518	4793	RecName: Full=DmX-like protein 1; Short=X-like 1 protein]	Q9Y485	6.26258e-86	tr|A0A087ZU61|A0A087ZU61_APIME Uncharacterized protein OS=Apis mellifera PE=4 SV=1]	9378235	6.41889e-151	type=protein; loc=X:complement(join(6255262..6255348,6252628..6252845,6252415..6252563,6245014..6251991,6243873..6244952,6243590..6243814,6243154..6243510,6242831..6243095,6242685..6242772,6242354..6242623,6242215..6242284,6242067..6242141,6241873..6242006,6241728..6241811,6241464..6241664)); ID=FBpp0292404; name=Rbcn-3A-PB; parent=FBgn0023458,FBtr0303341; dbxref=FlyBase:FBpp0292404,FlyBase_Annot…	FBpp0292404	3.75523e-14	891.01	-0.0693273	0.206276	-0.33609	0.736803	0.771273	292	320	284	251	266	249	347	352	330	323	361	346	269	246	259	314	289	332
TCONS_00001293	XLOC_000519	1188	-	-	-	tr|A0A0J7MQH7|A0A0J7MQH7_LASNI Integrase core domain protein OS=Lasius niger GN=RF55_21766 PE=4 SV=1]	9715955	5.15445e-09	-	-	-	18.3438	6.349	1.43502	4.42432	9.67482e-06	3.44602e-05	7	17	10	15	11	12	8	11	21	0	0	0	0	0	0	1	0	0
TCONS_00001294	XLOC_000520	558	-	-	-	-	-	-	-	-	-	6.41523	6.76158	2.34647	2.8816	0.00395667	0.00695749	4	6	2	3	5	11	5	1	2	0	0	0	0	0	0	0	0	0
TCONS_00001295	XLOC_000521	1644	-	-	-	-	-	-	-	-	-	34.7001	3.75263	0.712504	5.26682	1.38807e-07	6.71654e-07	24	23	20	30	26	26	18	14	16	0	0	2	2	4	2	1	1	2
TCONS_00001296	XLOC_000522	4652	-	-	-	tr|X1WYS5|X1WYS5_ACYPI Uncharacterized protein OS=Acyrthosiphon pisum PE=4 SV=1]	9818547	0	-	-	-	113.766	-1.76959	0.328636	-5.38464	7.25901e-08	3.63442e-07	16	19	20	22	11	14	17	17	22	75	77	58	49	63	55	40	53	58
TCONS_00001297	XLOC_000523	1111	-	-	-	-	-	-	-	-	-	18.8916	-2.84452	0.705122	-4.03408	5.48169e-05	0.000165821	2	0	1	3	2	1	4	0	1	11	12	11	13	8	12	7	14	11
TCONS_00001298	XLOC_000524	1099	-	-	-	-	-	-	-	-	-	16.4129	-4.40507	1.21246	-3.63316	0.000279972	0.000704722	1	0	0	2	1	0	0	0	0	6	3	15	5	7	8	19	17	15
TCONS_00001299	XLOC_000525	3420	RecName: Full=Jerky protein homolog-like; AltName: Full=Human homolog of mouse jerky gene protein; Short=HHMJG]	Q9Y4A0	8.27778e-90	tr|F6WZF0|F6WZF0_ORNAN Uncharacterized protein OS=Ornithorhynchus anatinus GN=JRK PE=4 SV=1]	12077001	9.2838e-113	type=protein; loc=2R:complement(join(10893857..10893969,10893235..10893799)); ID=FBpp0304270; name=cag-PB; parent=FBgn0017414,FBtr0331937; dbxref=FlyBase:FBpp0304270,FlyBase_Annotation_IDs:CG12346-PB,REFSEQ:NP_001260876,GB_protein:AGB93409; MD5=b7431b0d6240c940ed62121c5acf9e63; length=225; release=r6.08; species=Dmel; ]	FBpp0304270	5.42997e-11	54.428	-3.6112	0.795663	-4.5386	5.66289e-06	2.10999e-05	1	3	3	3	4	5	2	1	1	10	7	66	14	16	19	61	49	66
TCONS_00001300	XLOC_000526	1569	-	-	-	-	-	-	-	-	-	24.4504	-3.19199	0.719442	-4.43675	9.13261e-06	3.26717e-05	1	1	1	1	1	3	3	2	1	8	12	22	8	9	6	27	21	22
TCONS_00001301	XLOC_000527	612	RecName: Full=Copia protein; AltName: Full=Gag-int-pol protein; Contains: RecName: Full=Copia VLP protein; Contains: RecName: Full=Copia protease [Drosophila melanogaster]	P04146	1.18517e-32	tr|J9KJ72|J9KJ72_ACYPI Uncharacterized protein OS=Acyrthosiphon pisum GN=LOC100570775 PE=4 SV=2]	9800347	2.64854e-33	-	-	-	12.9763	3.70565	1.04249	3.55462	0.000378524	0.000919019	7	4	5	20	14	5	5	5	9	2	1	0	1	0	0	1	0	0
TCONS_00001302	XLOC_000528	1619	-	-	-	tr|A0A0L7LLG1|A0A0L7LLG1_9NEOP Uncharacterized protein OS=Operophtera brumata GN=OBRU01_03861 PE=4 SV=1]	11201855	3.32591e-15	-	-	-	11.3083	7.47571	2.22835	3.35481	0.000794191	0.00174704	5	4	7	5	3	4	16	14	13	0	0	0	0	0	0	0	0	0
TCONS_00001303	XLOC_000529	2443	-	-	-	-	-	-	-	-	-	55.0996	7.52094	1.35913	5.53365	3.13627e-08	1.65424e-07	7	4	2	81	81	90	24	18	23	0	0	0	0	0	1	0	0	0
TCONS_00001305	XLOC_000530	943	-	-	-	-	-	-	-	-	-	11.8401	-4.84302	1.46849	-3.29795	0.000973939	0.00207989	0	0	0	0	0	0	0	1	1	14	16	15	1	8	5	5	1	6
TCONS_00001307	XLOC_000531	2248	-	-	-	-	-	-	-	-	-	140.791	-7.61345	0.86773	-8.77399	1.7245e-18	2.15457e-17	0	1	1	0	0	0	1	1	0	86	84	98	75	91	94	105	105	99
TCONS_00001316	XLOC_000532	672	RecName: Full=Retrovirus-related Pol polyprotein from transposon TNT 1-94; Includes: RecName: Full=Protease; Includes: RecName: Full=Reverse transcriptase; Includes: RecName: Full=Endonuclease]	P10978	1.41065e-24	tr|V5GAG2|V5GAG2_ANOGL Retrovirus-related Pol polyprotein (Fragment) OS=Anoplophora glabripennis GN=POLX PE=4 SV=1]	10893138	5.10508e-47	-	-	-	10.7104	4.67808	1.28716	3.63443	0.000278598	0.000701615	3	2	5	9	11	7	14	8	5	0	1	0	0	0	0	1	0	0
TCONS_00001317	XLOC_000533	4465	-	-	-	tr|J9LMU0|J9LMU0_ACYPI Uncharacterized protein OS=Acyrthosiphon pisum PE=4 SV=1]	9829284	1.48332e-29	-	-	-	108.522	-10.5379	1.97002	-5.34916	8.83658e-08	4.37383e-07	0	0	0	0	0	0	0	0	0	76	88	86	52	47	39	84	101	86
TCONS_00001318	XLOC_000534	403	-	-	-	-	-	-	-	-	-	8.53408	7.15815	2.27261	3.14975	0.00163409	0.00324712	3	7	12	5	3	2	5	12	4	0	0	0	0	0	0	0	0	0
TCONS_00001319	XLOC_000535	4581	-	-	-	-	-	-	-	-	-	35.6499	9.01007	2.08709	4.31705	1.58132e-05	5.40305e-05	18	12	20	17	15	15	45	43	38	0	0	0	0	0	0	0	0	0
TCONS_00001320	XLOC_000536	630	RecName: Full=Cullin-associated NEDD8-dissociated protein 1; AltName: Full=Cullin-associated and neddylation-dissociated protein 1; AltName: Full=p120 CAND1]	Q6ZQ38	1.75752e-59	tr|A0A0N1PHJ6|A0A0N1PHJ6_PAPXU Cullin-associated NEDD8-dissociated protein 1 OS=Papilio xuthus GN=RR46_00826 PE=4 SV=1]	9078873	3.55452e-65	type=protein; loc=2L:complement(join(10362463..10362507,10362014..10362397,10361666..10361955,10361422..10361584,10360003..10361361,10358711..10359938,10358502..10358648,10358307..10358437)); ID=FBpp0304507; name=Cand1-PB; parent=FBgn0027568,FBtr0332198; dbxref=FlyBase:FBpp0304507,FlyBase_Annotation_IDs:CG5366-PB,REFSEQ:NP_001260333,GB_protein:AGB92868; MD5=3b3e479a3d7f5a25de2e1b5509a8881c; lengt…	FBpp0304507	4.00928e-53	13.5262	0.242079	1.70283	0.142163	0.886951	0.903571	0	0	0	15	18	15	0	0	0	9	9	0	4	4	6	0	0	0
TCONS_00001321	XLOC_000537	850	-	-	-	-	-	-	-	-	-	22.047	8.4246	2.15358	3.91191	9.15697e-05	0.000262221	13	15	12	9	13	12	20	22	21	0	0	0	0	0	0	0	0	0
TCONS_00001322	XLOC_000538	578	-	-	-	-	-	-	-	-	-	22.3851	-1.60032	0.564238	-2.83625	0.00456464	0.00788082	2	3	7	4	4	2	3	2	7	14	6	16	10	10	11	9	9	16
TCONS_00001323	XLOC_000539	920	-	-	-	-	-	-	-	-	-	30.8616	8.82187	2.11752	4.16613	3.09814e-05	9.9339e-05	13	7	13	27	27	25	29	26	23	0	0	0	0	0	0	0	0	0
TCONS_00001333	XLOC_000540	631	-	-	-	-	-	-	-	-	-	1.69508	4.02168	2.87523	1.39874	0.161892	0.199877	0	0	0	3	2	5	0	0	0	0	0	0	0	0	0	0	0	0
TCONS_00001334	XLOC_000541	2686	RecName: Full=Serine/threonine-protein kinase 11-interacting protein]	Q6P4K6	5.35711e-46	tr|A0A067RJP4|A0A067RJP4_ZOONE Serine/threonine kinase 11-interacting protein OS=Zootermopsis nevadensis GN=L798_07119 PE=4 SV=1]	9284885	2.23359e-143	type=protein; loc=2L:join(5949900..5949990,5950125..5951819,5951877..5951997,5952056..5952191,5952252..5952384,5952445..5952627,5952989..5953057,5953416..5954477,5954535..5955001); ID=FBpp0305433; name=CG9044-PC; parent=FBgn0031752,FBtr0333231; dbxref=REFSEQ:NP_001260114,GB_protein:AGB92650,FlyBase:FBpp0305433,FlyBase_Annotation_IDs:CG9044-PC; MD5=68f369e0f306f2aa935936f932c1a919; length=1318; re…	FBpp0305433	1.08787e-13	484.769	0.0258465	0.228145	0.11329	0.909801	0.922856	155	161	173	155	144	152	209	162	200	154	161	175	154	151	152	166	171	150
TCONS_00001348	XLOC_000542	1932	RecName: Full=Protein phosphatase PTC7 homolog]	Q6GR25	7.95827e-108	tr|A0A067RJB1|A0A067RJB1_ZOONE Phosphatase PTC7-like protein OS=Zootermopsis nevadensis GN=L798_15174 PE=4 SV=1]	9272166	0	type=protein; loc=3L:complement(1535596..1536561); ID=FBpp0305592; name=CG12091-PB; parent=FBgn0035228,FBtr0333400; dbxref=REFSEQ:NP_001261261,GB_protein:AGB93956,FlyBase:FBpp0305592,FlyBase_Annotation_IDs:CG12091-PB; MD5=de94d1d3c42c3d94df725c6b5b0ec0ac; length=321; release=r6.08; species=Dmel; ]	FBpp0305592	2.08297e-128	1174.93	-0.832895	0.199575	-4.17334	3.00166e-05	9.65712e-05	273	276	285	280	256	261	322	327	326	464	519	497	455	478	476	510	547	550
TCONS_00001358	XLOC_000543	1640	-	-	-	tr|E0V9I5|E0V9I5_PEDHC Derlin-2, putative OS=Pediculus humanus subsp. corporis GN=Phum_PHUM012790 PE=4 SV=1]	8033882	4.41989e-06	-	-	-	1413.53	0.371776	0.25704	1.44638	0.148072	0.184525	551	589	569	558	582	526	500	505	492	358	392	350	439	506	475	379	370	396
TCONS_00001359	XLOC_000544	2065	RecName: Full=Alpha-N-acetylglucosaminidase; AltName: Full=N-acetyl-alpha-glucosaminidase; Short=NAG; Contains: RecName: Full=Alpha-N-acetylglucosaminidase 82 kDa form; Contains: RecName: Full=Alpha-N-acetylglucosaminidase 77 kDa form; Flags: Precursor]	P54802	7.01136e-144	tr|A0A067QJV1|A0A067QJV1_ZOONE Alpha-N-acetylglucosaminidase OS=Zootermopsis nevadensis GN=L798_00987 PE=4 SV=1]	9327635	0	type=protein; loc=2L:complement(join(8411287..8411544,8409129..8411207)); ID=FBpp0304313; name=CG13397-PB; parent=FBgn0014417,FBtr0331991; dbxref=FlyBase:FBpp0304313,FlyBase_Annotation_IDs:CG13397-PB,REFSEQ:NP_001260251,GB_protein:AGB92787; MD5=b445fc211358a5d86356d243c90fa12b; length=778; release=r6.08; species=Dmel; ]	FBpp0304313	9.15141e-125	111.59	-0.0923395	0.346505	-0.266488	0.789863	0.819067	40	34	25	40	44	43	30	41	35	23	45	44	33	34	29	33	63	41
TCONS_00001377	XLOC_000545	4678	-	-	-	-	-	-	-	-	-	240.081	-5.90123	0.65375	-9.02674	1.76858e-19	2.34903e-18	2	1	2	1	5	2	0	5	2	309	291	353	77	69	61	87	109	115
TCONS_00001378	XLOC_000546	2483	RecName: Full=Putative non-capsid protein NS-1; AltName: Full=NCVP1; AltName: Full=Non-structural protein NS1 [Bombyx mori densovirus]	P05842	1.5899e-07	tr|V5KDU1|V5KDU1_9VIRU Nonstructural protein 1 OS=Acheta domesticus mini ambidensovirus GN=NS1 PE=4 SV=1]	52771740	3.96249e-24	-	-	-	483.702	-2.44027	0.374511	-6.51589	7.22601e-11	5.17297e-10	46	45	41	87	96	76	26	30	36	198	241	238	313	316	294	264	245	275
TCONS_00001381	XLOC_000547	514	RecName: Full=Odorant receptor 67c]	Q9VT90	3.16125e-11	tr|J9HHN5|J9HHN5_AEDAE AAEL017548-PA (Fragment) OS=Aedes aegypti GN=GPROR6N PE=4 SV=1]	11574539	1.59696e-14	type=protein; loc=3L:complement(join(10243907..10244706,10243648..10243846,10243432..10243587,10243320..10243379)); ID=FBpp0076029; name=Or67c-PA; parent=FBgn0036078,FBtr0076300; dbxref=FlyBase:FBpp0076029,FlyBase_Annotation_IDs:CG14156-PA,GB_protein:AAF50163.2,REFSEQ:NP_524018,GB_protein:AAF50163,FlyMine:FBpp0076029,modMine:FBpp0076029; MD5=d2bcd478f80a62d7d84d52e7113a78ec; length=404; release=r…	FBpp0076029	3.66559e-12	10.7001	0.555369	0.779117	0.712818	0.475958	0.52688	6	5	3	1	6	5	3	6	4	4	1	1	1	3	4	6	5	1
TCONS_00001382	XLOC_000548	1606	RecName: Full=LDLR chaperone boca; Flags: Precursor]	Q8T9B6	4.94583e-55	tr|A0A067RHF9|A0A067RHF9_ZOONE LDLR chaperone boca OS=Zootermopsis nevadensis GN=L798_07118 PE=4 SV=1]	9346201	2.43563e-61	type=protein; loc=2R:complement(join(7566513..7566662,7565958..7566350)); ID=FBpp0088027; name=boca-PA; parent=FBgn0004132,FBtr0088953; dbxref=FlyBase:FBpp0088027,FlyBase_Annotation_IDs:CG30498-PA,GB_protein:AAF59229.2,REFSEQ:NP_724578,GB_protein:AAF59229,FlyMine:FBpp0088027,modMine:FBpp0088027; MD5=f69155bae0f916d9a7087a6fbbf627b3; length=180; release=r6.08; species=Dmel; ]	FBpp0088027	7.33953e-56	1176.87	-0.174219	0.294796	-0.59098	0.554533	0.602356	375	370	348	329	345	320	423	450	427	369	352	326	488	491	442	407	416	421
TCONS_00001387	XLOC_000549	1583	RecName: Full=G-protein coupled receptor 143; AltName: Full=MOA1; AltName: Full=Ocular albinism type 1 protein homolog]	P70259	5.21432e-15	tr|A0A0L7R1M7|A0A0L7R1M7_9HYME G-protein coupled receptor 143 (Fragment) OS=Habropoda laboriosa GN=WH47_00250 PE=4 SV=1]	11027531	1.19019e-68	-	-	-	91.5019	0.71483	0.467168	1.53014	0.125983	0.15937	33	46	43	31	36	40	44	35	37	14	14	15	19	23	30	31	31	33
TCONS_00001394	XLOC_000550	4284	-	-	-	tr|A0A087TBQ9|A0A087TBQ9_9ARAC Uncharacterized protein (Fragment) OS=Stegodyphus mimosarum GN=X975_20006 PE=4 SV=1]	8820656	1.79973e-09	-	-	-	43.2312	-1.56159	0.485284	-3.21789	0.00129138	0.0026508	3	5	12	7	10	10	5	9	6	23	21	36	15	16	20	18	26	20
TCONS_00001395	XLOC_000551	1585	RecName: Full=Derlin-2; AltName: Full=Degradation in endoplasmic reticulum protein 2; AltName: Full=Der1-like protein 2; AltName: Full=F-LANa]	Q8BNI4	5.05892e-114	tr|A0A067RH38|A0A067RH38_ZOONE Derlin-2 OS=Zootermopsis nevadensis GN=L798_15173 PE=4 SV=1]	9330314	3.01693e-136	type=protein; loc=3R:complement(join(16483868..16483954,16483263..16483783,16483029..16483206)); ID=FBpp0082758; name=Der-2-PA; parent=FBgn0038438,FBtr0083307; dbxref=FlyBase:FBpp0082758,FlyBase_Annotation_IDs:CG14899-PA,GB_protein:AAF55326.1,REFSEQ:NP_650553,GB_protein:AAF55326,FlyMine:FBpp0082758,modMine:FBpp0082758; MD5=5783dfde3d881f902318cee04340636a; length=261; release=r6.08; species=Dmel;…	FBpp0082758	1.73839e-98	2950.9	0.0145269	0.26263	0.0553132	0.955889	0.962152	971	991	954	976	974	1026	1064	1033	1045	811	828	845	1140	1153	1178	972	888	932
TCONS_00001397	XLOC_000552	1001	-	-	-	-	-	-	-	-	-	18.7743	6.31322	1.45205	4.34779	1.37513e-05	4.75305e-05	2	8	5	5	20	10	30	21	15	0	0	0	0	0	0	0	1	0
TCONS_00001398	XLOC_000553	559	-	-	-	-	-	-	-	-	-	10.0706	6.94011	2.23254	3.10862	0.00187962	0.00365968	0	0	2	22	15	15	0	5	1	0	0	0	0	0	0	0	0	0
TCONS_00001399	XLOC_000554	1056	-	-	-	-	-	-	-	-	-	5.67188	4.37854	1.68544	2.59787	0.00938045	0.0149709	0	0	1	5	12	8	3	1	3	0	0	0	0	0	1	0	0	0
TCONS_00001400	XLOC_000555	1668	-	-	-	-	-	-	-	-	-	28.7174	4.14827	1.01371	4.09215	4.27392e-05	0.00013259	15	9	10	31	38	41	8	6	7	2	3	1	0	1	0	0	0	1
TCONS_00001401	XLOC_000556	1621	-	-	-	tr|A0A023EZB1|A0A023EZB1_TRIIF Putative transposable element (Fragment) OS=Triatoma infestans PE=2 SV=1]	9756441	1.90716e-11	-	-	-	28.9272	-1.66806	0.568593	-2.93367	0.00334982	0.00601756	3	9	1	5	5	1	7	6	5	24	26	16	12	10	8	8	15	16
TCONS_00001402	XLOC_000557	1146	-	-	-	-	-	-	-	-	-	31.5851	-1.38021	0.526193	-2.62301	0.00871575	0.0140164	2	8	13	6	5	5	5	6	4	19	9	17	16	17	11	15	15	17
TCONS_00001403	XLOC_000558	778	RecName: Full=Retrovirus-related Pol polyprotein from type-1 retrotransposable element R1; AltName: Full=Retrovirus-related Pol polyprotein from type I retrotransposable element R1; Includes: RecName: Full=Reverse transcriptase; Includes: RecName: Full=Endonuclease]	Q03269	5.37546e-07	tr|Q9NBH9|Q9NBH9_9MUSC Reverse transcriptase (Fragment) OS=Drosophila testacea GN=ORF2 PE=4 SV=1]	7905438	5.02682e-09	-	-	-	13.0111	-0.268919	0.670608	-0.401008	0.688414	0.727169	3	4	4	7	3	5	3	5	2	5	3	5	7	5	5	5	2	5
TCONS_00001404	XLOC_000559	2386	RecName: Full=Uncharacterized 50 kDa protein in type I retrotransposable element R1DM; AltName: Full=ORF 1 [Drosophila melanogaster]	P16424	7.22137e-14	tr|K7JMI9|K7JMI9_NASVI Uncharacterized protein OS=Nasonia vitripennis PE=4 SV=1]	9930442	1.3222e-30	-	-	-	55.3113	-0.353178	0.41451	-0.852038	0.394193	0.445126	15	10	16	16	29	20	13	13	16	13	13	18	27	29	16	32	17	18
TCONS_00001405	XLOC_000560	2327	-	-	-	-	-	-	-	-	-	47.1567	-0.283755	0.507268	-0.55938	0.575903	0.6227	15	26	13	18	13	10	8	16	10	12	16	14	21	26	21	15	14	14
TCONS_00001406	XLOC_000561	790	-	-	-	-	-	-	-	-	-	11.7088	-1.7866	0.830573	-2.15104	0.0314727	0.0450485	2	1	2	1	3	4	1	2	0	8	7	11	7	2	5	3	1	11
TCONS_00001407	XLOC_000562	450	-	-	-	-	-	-	-	-	-	12.0283	3.56436	1.34241	2.65519	0.00792648	0.0128642	12	12	10	3	3	5	5	11	8	0	0	0	3	0	1	1	0	0
TCONS_00001409	XLOC_000563	790	-	-	-	-	-	-	-	-	-	5.16144	-2.00438	1.10097	-1.82055	0.0686749	0.0919726	0	1	2	1	0	0	1	0	1	8	6	0	0	2	1	4	5	0
TCONS_00001410	XLOC_000564	943	RecName: Full=Retrovirus-related Pol polyprotein from transposon TNT 1-94; Includes: RecName: Full=Protease; Includes: RecName: Full=Reverse transcriptase; Includes: RecName: Full=Endonuclease]	P10978	2.75061e-53	tr|E5T1Z4|E5T1Z4_TRISP Retrovirus-related Pol polyprotein from transposon TNT 1-94 OS=Trichinella spiralis GN=Tsp_13265 PE=4 SV=1]	8237912	9.62835e-82	-	-	-	6.73812	6.41459	2.30612	2.78155	0.00540999	0.00916132	1	1	0	12	10	14	0	2	0	0	0	0	0	0	0	0	0	0
TCONS_00001411	XLOC_000565	1025	RecName: Full=Retrovirus-related Pol polyprotein from transposon TNT 1-94; Includes: RecName: Full=Protease; Includes: RecName: Full=Reverse transcriptase; Includes: RecName: Full=Endonuclease]	P10978	6.2654e-17	tr|A0A0A9VT81|A0A0A9VT81_LYGHE Retrovirus-related Pol polyprotein from transposon TNT 1-94 (Fragment) OS=Lygus hesperus GN=POLX_212 PE=4 SV=1]	9835874	5.80193e-34	-	-	-	5.21924	6.10645	2.36183	2.58547	0.00972457	0.0154721	0	1	0	9	10	9	2	0	0	0	0	0	0	0	0	0	0	0
TCONS_00001412	XLOC_000566	1037	-	-	-	-	-	-	-	-	-	77.2453	8.35441	1.28432	6.50492	7.77369e-11	5.54714e-10	41	43	43	63	57	60	68	53	46	0	1	0	0	0	0	0	0	0
TCONS_00001413	XLOC_000567	652	RecName: Full=Collagen alpha-1(VII) chain; AltName: Full=Long-chain collagen; Short=LC collagen; Flags: Precursor]	Q63870	8.21163e-07	tr|R4UL87|R4UL87_COPFO Von Willebrand factor type A (VWA) domain containing protein OS=Coptotermes formosanus PE=2 SV=1]	9401688	5.09203e-17	-	-	-	46.3791	1.42039	0.678837	2.09239	0.0364034	0.0514405	22	14	19	17	19	10	32	43	36	16	11	12	6	9	7	4	5	5
TCONS_00001415	XLOC_000568	210	-	-	-	-	-	-	-	-	-	39.6676	1.2092	0.562512	2.14964	0.0315836	0.0451861	16	24	15	3	12	16	32	33	24	11	9	15	4	7	5	5	8	7
TCONS_00001416	XLOC_000569	798	-	-	-	-	-	-	-	-	-	7.16464	6.66661	2.34596	2.84174	0.00448677	0.0077635	4	9	11	0	0	0	3	12	6	0	0	0	0	0	0	0	0	0
TCONS_00001417	XLOC_000570	1908	-	-	-	tr|A7RSN4|A7RSN4_NEMVE Predicted protein OS=Nematostella vectensis GN=v1g201526 PE=4 SV=1]	11357251	3.68582e-25	-	-	-	25.0525	5.87231	1.33573	4.39633	1.10097e-05	3.87859e-05	14	21	14	7	9	13	26	19	31	0	0	0	0	2	0	0	0	0
TCONS_00001418	XLOC_000571	459	-	-	-	tr|A0A067RX44|A0A067RX44_ZOONE Double-stranded RNA-specific editase 1 OS=Zootermopsis nevadensis GN=L798_00119 PE=4 SV=1]	9307758	3.65087e-08	-	-	-	4451.78	4.93072	0.465416	10.5942	3.16983e-26	6.11003e-25	3170	3179	3147	2270	2201	2224	3475	3459	3541	48	59	49	96	125	136	116	127	99
TCONS_00001424	XLOC_000572	3380	-	-	-	-	-	-	-	-	-	46.0103	9.30971	2.02169	4.60492	4.1263e-06	1.57825e-05	32	27	22	12	10	17	68	49	52	0	0	0	0	0	0	0	0	0
TCONS_00001426	XLOC_000573	603	RecName: Full=Phosphatidylinositol N-acetylglucosaminyltransferase subunit A; AltName: Full=GlcNAc-PI synthesis protein; AltName: Full=Phosphatidylinositol-glycan biosynthesis class A protein; Short=PIG-A]	P37287	1.21971e-77	tr|A0A067R1I8|A0A067R1I8_ZOONE N-acetylglucosaminyl-phosphatidylinositol biosynthetic protein OS=Zootermopsis nevadensis GN=L798_13454 PE=4 SV=1]	9335448	3.58711e-100	type=protein; loc=2R:complement(join(17739448..17739549,17739133..17739378,17738828..17739065,17737918..17738771)); ID=FBpp0309242; name=CG6401-PB; parent=FBgn0034270,FBtr0340278; dbxref=FlyBase:FBpp0309242,FlyBase_Annotation_IDs:CG6401-PB,GB_protein:AHN56343,REFSEQ:NP_001286547; MD5=704afe97e56f311f46d5092e91c5a7d8; length=479; release=r6.08; species=Dmel; ]	FBpp0309242	1.39133e-55	25.8327	1.06732	1.24969	0.854069	0.393067	0.443998	22	22	18	0	0	0	15	22	17	9	6	4	4	2	2	6	7	5
TCONS_00001428	XLOC_000574	616	-	-	-	-	-	-	-	-	-	19.9177	8.29171	2.17412	3.81383	0.000136831	0.000373848	16	18	11	12	17	16	15	10	7	0	0	0	0	0	0	0	0	0
TCONS_00001429	XLOC_000575	3959	RecName: Full=ARL14 effector protein; AltName: Full=ARF7 effector protein]	Q5FVK8	1.23121e-06	tr|J9KVD0|J9KVD0_ACYPI Uncharacterized protein OS=Acyrthosiphon pisum GN=LOC100573199 PE=4 SV=1]	9820165	2.64334e-30	-	-	-	45.597	3.34399	0.611368	5.46968	4.50851e-08	2.32432e-07	26	37	33	29	28	30	29	26	17	3	1	1	2	2	4	3	3	5
TCONS_00001430	XLOC_000576	3972	-	-	-	tr|J9LJB8|J9LJB8_ACYPI Uncharacterized protein OS=Acyrthosiphon pisum PE=4 SV=2]	9808653	1.65073e-45	-	-	-	410.317	1.58607	0.463546	3.42159	0.000622553	0.00141628	232	238	244	227	217	222	194	156	143	37	32	53	65	78	98	93	84	75
TCONS_00001432	XLOC_000577	3960	RecName: Full=ARL14 effector protein; AltName: Full=ARF7 effector protein]	Q5FVK8	1.23121e-06	tr|J9KVD0|J9KVD0_ACYPI Uncharacterized protein OS=Acyrthosiphon pisum GN=LOC100573199 PE=4 SV=1]	9820165	1.73922e-30	-	-	-	43.8282	3.54168	0.562618	6.29499	3.07412e-10	2.05313e-09	28	37	33	30	20	38	25	21	16	3	2	2	4	1	1	1	3	3
TCONS_00001433	XLOC_000578	813	-	-	-	-	-	-	-	-	-	8.51997	-7.09703	2.27723	-3.11651	0.00183003	0.00357914	0	0	0	0	0	0	0	0	0	10	16	2	6	4	9	1	1	2
TCONS_00001434	XLOC_000579	679	-	-	-	-	-	-	-	-	-	3.30795	-0.272348	1.84519	-0.147599	0.882659	0.900057	1	2	0	1	1	0	2	1	0	5	8	0	0	0	0	0	0	0
TCONS_00001435	XLOC_000580	457	-	-	-	-	-	-	-	-	-	9.174	-2.09309	0.986325	-2.12211	0.0338289	0.0481056	3	0	0	0	1	0	1	1	5	2	6	2	5	4	6	10	4	5
TCONS_00001437	XLOC_000581	1475	RecName: Full=D-beta-hydroxybutyrate dehydrogenase, mitochondrial; Short=BDH; AltName: Full=3-hydroxybutyrate dehydrogenase; Flags: Precursor]	P29147	2.2533e-66	tr|A0A067QUP3|A0A067QUP3_ZOONE D-beta-hydroxybutyrate dehydrogenase, mitochondrial OS=Zootermopsis nevadensis GN=L798_01601 PE=4 SV=1]	9334752	4.47519e-97	type=protein; loc=2R:complement(join(12079295..12079318,12077053..12077298,12066494..12066700,12066008..12066161,12065690..12065946,12065129..12065230,12064881..12065057)); ID=FBpp0087129; name=CG8888-PA; parent=FBgn0033679,FBtr0088022; dbxref=FlyBase:FBpp0087129,FlyBase_Annotation_IDs:CG8888-PA,GB_protein:AAF58586.1,REFSEQ:NP_610724,GB_protein:AAF58586,FlyMine:FBpp0087129,modMine:FBpp0087129; MD…	FBpp0087129	1.6145e-09	26.6647	0.889012	1.50103	0.592268	0.553671	0.601504	18	18	10	9	4	5	7	10	13	30	17	27	0	0	0	0	0	0
TCONS_00001440	XLOC_000582	477	-	-	-	-	-	-	-	-	-	51.2961	-0.731604	0.394794	-1.85313	0.0638639	0.0860925	14	13	13	23	10	12	8	12	12	16	17	32	28	19	30	23	10	15
TCONS_00001441	XLOC_000583	2173	-	-	-	-	-	-	-	-	-	48.7203	-0.209012	0.562615	-0.371501	0.710265	0.74727	19	11	13	22	23	18	7	16	10	24	23	25	14	12	7	19	15	19
TCONS_00001446	XLOC_000584	2114	RecName: Full=Copia protein; AltName: Full=Gag-int-pol protein; Contains: RecName: Full=Copia VLP protein; Contains: RecName: Full=Copia protease [Drosophila melanogaster]	P04146	2.4903e-56	tr|A0A0A9X3Z4|A0A0A9X3Z4_LYGHE Retrovirus-related Pol polyprotein from transposon TNT 1-94 (Fragment) OS=Lygus hesperus GN=POLX_57 PE=4 SV=1]	9848868	8.97139e-139	-	-	-	46.9235	6.85582	1.07875	6.35532	2.07987e-10	1.41706e-09	17	32	25	32	33	39	27	43	39	1	0	0	1	0	0	0	0	0
TCONS_00001447	XLOC_000585	1383	RecName: Full=Copia protein; AltName: Full=Gag-int-pol protein; Contains: RecName: Full=Copia VLP protein; Contains: RecName: Full=Copia protease [Drosophila melanogaster]	P04146	5.09772e-38	tr|A0A0J7K689|A0A0J7K689_LASNI Gag-pol polyprotein (Fragment) OS=Lasius niger GN=RF55_15152 PE=4 SV=1]	9724783	1.95147e-89	-	-	-	14.297	7.86583	2.22252	3.53916	0.000401406	0.000967109	12	11	5	12	7	11	7	11	12	0	0	0	0	0	0	0	0	0
TCONS_00001448	XLOC_000586	484	-	-	-	-	-	-	-	-	-	22.5951	-1.00738	0.739499	-1.36224	0.173122	0.212447	5	5	5	2	6	0	14	5	4	3	4	10	6	19	13	14	7	13
TCONS_00001451	XLOC_000587	538	-	-	-	-	-	-	-	-	-	38.2001	9.0475	2.0295	4.45799	8.27328e-06	2.98434e-05	26	27	25	5	6	15	48	45	43	0	0	0	0	0	0	0	0	0
TCONS_00001454	XLOC_000588	1880	-	-	-	tr|A0A087SWA1|A0A087SWA1_9ARAC Uncharacterized protein (Fragment) OS=Stegodyphus mimosarum GN=X975_18390 PE=4 SV=1]	8780580	3.61266e-27	type=protein; loc=3L:join(15108805..15108958,15109338..15109487,15109544..15110529); ID=FBpp0310805; name=CG45071-PA; parent=FBgn0266441,FBtr0344433; dbxref=FlyBase:FBpp0310805,FlyBase_Annotation_IDs:CG45071-PA,GB_protein:AAF49667,REFSEQ:NP_730024; MD5=6564002732f7b7e4de0a51e90a1c4f2c; length=429; release=r6.08; species=Dmel; ]	FBpp0310805	1.65111e-07	50.7006	1.00062	0.43096	2.32183	0.0202419	0.0300726	14	18	16	21	28	19	28	30	36	10	9	8	12	15	11	15	11	8
TCONS_00001455	XLOC_000589	354	-	-	-	-	-	-	-	-	-	6.94537	6.61705	2.37398	2.78732	0.00531459	0.00901621	8	12	6	7	3	6	0	0	0	0	0	0	0	0	0	0	0	0
TCONS_00001456	XLOC_000590	345	RecName: Full=E3 UFM1-protein ligase 1 homolog]	Q0IG18	5.86638e-19	tr|A0A0L7RFK4|A0A0L7RFK4_9HYME E3 UFM1-protein ligase 1 like protein OS=Habropoda laboriosa GN=WH47_10428 PE=4 SV=1]	11010324	5.17422e-24	type=protein; loc=3R:complement(join(7074249..7074325,7073182..7074182,7072654..7073125,7071916..7072574,7071722..7071861)); ID=FBpp0293859; name=CG1104-PC; parent=FBgn0037467,FBtr0305316; dbxref=REFSEQ:NP_001246957,GB_protein:AFH06276,FlyBase:FBpp0293859,FlyBase_Annotation_IDs:CG1104-PC; MD5=e707ae403bf37aee0b044b0f4caca09c; length=782; release=r6.08; species=Dmel; ]	FBpp0293859	7.08388e-06	102.391	0.966423	0.534116	1.80939	0.0703906	0.094061	23	22	22	59	49	55	59	66	70	21	26	21	26	28	29	18	15	14
TCONS_00001460	XLOC_000591	3549	-	-	-	tr|K7JBQ7|K7JBQ7_NASVI Uncharacterized protein OS=Nasonia vitripennis PE=4 SV=1]	9942411	4.22448e-09	-	-	-	411.708	8.3233	0.735499	11.3165	1.08698e-29	2.49356e-28	257	284	260	188	186	176	388	426	390	0	0	0	1	0	0	3	1	3
TCONS_00001463	XLOC_000592	4572	-	-	-	tr|X1WK19|X1WK19_ACYPI Uncharacterized protein OS=Acyrthosiphon pisum PE=4 SV=1]	9827739	3.04379e-84	-	-	-	389.622	8.65669	0.826496	10.474	1.13777e-25	2.12442e-24	301	278	313	171	195	173	335	297	349	0	1	0	2	0	1	1	0	0
TCONS_00001465	XLOC_000593	1412	-	-	-	tr|X1X2R8|X1X2R8_ACYPI Uncharacterized protein OS=Acyrthosiphon pisum PE=4 SV=1]	9815190	3.7683e-08	-	-	-	112.097	6.88242	1.06729	6.44852	1.12944e-10	7.92066e-10	92	102	91	48	41	43	93	96	84	0	0	0	0	0	0	3	2	1
TCONS_00001466	XLOC_000594	2582	-	-	-	tr|K7JDA4|K7JDA4_NASVI Uncharacterized protein OS=Nasonia vitripennis PE=4 SV=1]	9938787	2.81481e-09	-	-	-	295.367	8.0139	0.917095	8.73835	2.36536e-18	2.93021e-17	195	181	187	113	132	137	322	296	271	0	0	0	1	3	0	0	1	1
TCONS_00001471	XLOC_000595	4737	-	-	-	tr|X1WK19|X1WK19_ACYPI Uncharacterized protein OS=Acyrthosiphon pisum PE=4 SV=1]	9827739	3.92588e-84	-	-	-	591.253	7.73646	0.585464	13.2142	7.26209e-40	2.54645e-38	380	412	380	280	250	249	574	559	580	1	1	0	1	3	1	3	2	4
TCONS_00001477	XLOC_000596	1513	RecName: Full=Zinc finger protein 585B; AltName: Full=zinc finger protein 41-like protein]	Q52M93	5.25285e-09	tr|F7FBA9|F7FBA9_MONDO Uncharacterized protein OS=Monodelphis domestica GN=ZNF268 PE=4 SV=1]	12237009	4.40409e-07	type=protein; loc=2L:complement(join(11802287..11803439,11800155..11800322,11798665..11799402,11797829..11798041,11797125..11797741)); ID=FBpp0307451; name=crol-PI; parent=FBgn0020309,FBtr0335476; dbxref=REFSEQ:NP_001260393,GB_protein:AGB92928,FlyBase:FBpp0307451,FlyBase_Annotation_IDs:CG14938-PI; MD5=778788679cac64944c0c482fd0443a98; length=962; release=r6.08; species=Dmel; ]	FBpp0307451	7.7562e-06	65.6015	1.98743	0.441346	4.5031	6.69695e-06	2.46039e-05	27	27	23	41	41	39	36	35	53	9	7	7	14	8	13	4	9	7
TCONS_00001480	XLOC_000597	340	-	-	-	-	-	-	-	-	-	135.096	-2.57693	0.585635	-4.40023	1.08137e-05	3.81527e-05	5	7	5	14	15	14	11	14	12	47	37	30	167	155	149	29	28	30
TCONS_00001481	XLOC_000598	1607	-	-	-	tr|T1HZ36|T1HZ36_RHOPR Uncharacterized protein (Fragment) OS=Rhodnius prolixus PE=4 SV=1]	9621177	2.61788e-17	type=protein; loc=2L:complement(join(7447507..7447647,7446996..7447301,7446416..7446935,7445629..7446353)); ID=FBpp0312169; name=santa-maria-PC; parent=FBgn0025697,FBtr0346571; dbxref=FlyBase:FBpp0312169,FlyBase_Annotation_IDs:CG12789-PC,GB_protein:AAN10632,REFSEQ:NP_609121; MD5=5941d7660f48e4711ab5d3237015483f; length=563; release=r6.08; species=Dmel; ]	FBpp0312169	2.37342e-16	52.6281	1.50055	0.491636	3.05216	0.00227199	0.00430154	31	34	24	10	10	11	40	32	49	15	13	20	1	3	3	11	12	10
TCONS_00001485	XLOC_000599	4941	RecName: Full=Retrovirus-related Pol polyprotein from transposon TNT 1-94; Includes: RecName: Full=Protease; Includes: RecName: Full=Reverse transcriptase; Includes: RecName: Full=Endonuclease]	P10978	1.72512e-54	tr|A0A0A9YCF4|A0A0A9YCF4_LYGHE Retrovirus-related Pol polyprotein from transposon TNT 1-94 OS=Lygus hesperus GN=POLX_196 PE=4 SV=1]	9849975	1.98961e-91	-	-	-	22.832	6.40774	1.45852	4.39333	1.11628e-05	3.93012e-05	28	23	27	1	0	2	10	24	27	0	0	0	0	0	0	1	0	0
TCONS_00001487	XLOC_000600	1248	RecName: Full=Copia protein; AltName: Full=Gag-int-pol protein; Contains: RecName: Full=Copia VLP protein; Contains: RecName: Full=Copia protease [Drosophila melanogaster]	P04146	1.08132e-09	tr|A0A0J7K689|A0A0J7K689_LASNI Gag-pol polyprotein (Fragment) OS=Lasius niger GN=RF55_15152 PE=4 SV=1]	9724783	7.0763e-57	-	-	-	31.1361	4.43706	0.821704	5.39982	6.67069e-08	3.3605e-07	22	24	19	18	17	24	22	23	14	0	1	1	2	2	1	0	0	1
TCONS_00001488	XLOC_000601	1529	RecName: Full=DnaJ homolog subfamily C member 13; AltName: Full=Required for receptor-mediated endocytosis 8; Short=RME-8]	O75165	1.88907e-88	tr|A0A088AL57|A0A088AL57_APIME Uncharacterized protein OS=Apis mellifera GN=Rme-8 PE=4 SV=1]	9356134	0	type=protein; loc=2R:complement(join(9176588..9176779,9176393..9176533,9176091..9176235,9175733..9175931,9175167..9175671,9174931..9175109,9174668..9174875,9174200..9174610,9173800..9174141,9173532..9173740,9173306..9173474,9172478..9173245,9171833..9172411,9171664..9171775,9170428..9171601,9169843..9170365,9169293..9169786,9168856..9169231,9168673..9168795,9168310..9168568,9168134..9168249)); ID…	FBpp0308461	1.53617e-70	39.0905	0.189273	0.640591	0.295467	0.767637	0.798965	8	10	16	10	10	14	21	17	22	20	17	22	9	13	9	10	5	7
TCONS_00001493	XLOC_000602	4936	-	-	-	-	-	-	-	-	-	107.564	8.77239	1.30293	6.73283	1.66393e-11	1.26006e-10	48	39	45	97	104	87	73	76	90	0	0	0	0	0	1	0	0	0
TCONS_00001494	XLOC_000603	1235	-	-	-	-	-	-	-	-	-	89.5598	10.2233	1.99378	5.12761	2.9344e-07	1.35409e-06	49	28	38	76	79	68	68	81	64	0	0	0	0	0	0	0	0	0
TCONS_00001501	XLOC_000604	2385	-	-	-	-	-	-	-	-	-	18.5208	8.09729	2.17487	3.7231	0.000196788	0.000516646	4	8	3	14	21	26	10	11	16	0	0	0	0	0	0	0	0	0
TCONS_00001502	XLOC_000605	1322	-	-	-	-	-	-	-	-	-	9.89872	7.18385	2.2606	3.17785	0.00148369	0.002986	3	1	0	15	9	15	1	10	6	0	0	0	0	0	0	0	0	0
TCONS_00001503	XLOC_000606	1356	RecName: Full=Sucrase-isomaltase, intestinal; Contains: RecName: Full=Sucrase; Contains: RecName: Full=Isomaltase]	O62653	2.14285e-10	tr|E9GIY3|E9GIY3_DAPPU Putative uncharacterized protein OS=Daphnia pulex GN=DAPPUDRAFT_318471 PE=3 SV=1]	7841979	1.35629e-26	-	-	-	83.8171	3.0304	0.633344	4.78477	1.71187e-06	6.97088e-06	52	46	45	49	57	40	58	53	56	8	9	4	0	2	3	12	13	10
TCONS_00001509	XLOC_000607	3662	RecName: Full=Enhancer of mRNA-decapping protein 4]	Q1LUT1	1.68096e-29	tr|A0A067RFF2|A0A067RFF2_ZOONE Enhancer of mRNA-decapping protein 4 OS=Zootermopsis nevadensis GN=L798_12721 PE=4 SV=1]	9288219	5.38687e-09	type=protein; loc=2L:complement(join(11100294..11100559,11100017..11100225,11099354..11099754,11099042..11099295,11097408..11098984,11097062..11097299,11096765..11097005,11096536..11096701,11095953..11096475,11095688..11095877)); ID=FBpp0079819; name=Ge-1-PB; parent=FBgn0032340,FBtr0080232; dbxref=FlyBase:FBpp0079819,FlyBase_Annotation_IDs:CG6181-PB,GB_protein:AAF53066.2,REFSEQ:NP_723654,GB_prote…	FBpp0079819	2.75946e-21	1518	0.633258	0.281977	2.24578	0.0247182	0.0361025	590	613	561	643	575	585	681	694	695	307	310	295	445	449	484	441	432	397
TCONS_00001529	XLOC_000608	790	-	-	-	-	-	-	-	-	-	18.5596	5.60499	1.28077	4.37627	1.20729e-05	4.2189e-05	7	11	16	9	9	14	14	16	17	0	2	0	0	0	0	0	0	0
TCONS_00001530	XLOC_000609	6089	-	-	-	-	-	-	-	-	-	159.076	-4.5449	0.385093	-11.8021	3.8072e-32	9.65432e-31	2	6	1	8	5	3	4	3	8	83	78	96	86	121	108	108	120	105
TCONS_00001531	XLOC_000610	974	RecName: Full=rRNA-processing protein UTP23 homolog]	Q9BRU9	3.79539e-26	tr|A0A067RPN8|A0A067RPN8_ZOONE RRNA-processing protein UTP23-like protein OS=Zootermopsis nevadensis GN=L798_12720 PE=4 SV=1]	9346362	4.2732e-57	type=protein; loc=2L:complement(join(1732144..1732263,1731880..1732080,1731403..1731816)); ID=FBpp0305723; name=CG17652-PB; parent=FBgn0031361,FBtr0333543; dbxref=REFSEQ:NP_001259881,GB_protein:AGB92418,FlyBase:FBpp0305723,FlyBase_Annotation_IDs:CG17652-PB; MD5=68eae121deb0f83af7d902090900506b; length=244; release=r6.08; species=Dmel; ]	FBpp0305723	9.38283e-40	931.416	1.81301	0.288994	6.27354	3.5294e-10	2.34115e-09	479	509	482	415	455	414	576	574	571	128	113	118	159	155	138	136	148	133
TCONS_00001539	XLOC_000611	1448	-	-	-	-	-	-	-	-	-	23.615	5.89757	1.26978	4.64455	3.40825e-06	1.3226e-05	11	10	11	19	15	27	14	17	19	0	2	0	0	0	0	0	0	0
TCONS_00001540	XLOC_000612	1346	-	-	-	tr|A0A087U940|A0A087U940_9ARAC Transposable element Tcb2 transposase (Fragment) OS=Stegodyphus mimosarum GN=X975_02391 PE=4 SV=1]	8738536	2.64078e-22	-	-	-	9.17059	7.0488	2.24078	3.14568	0.00165699	0.00328577	0	3	1	4	2	4	18	9	17	0	0	0	0	0	0	0	0	0
TCONS_00001541	XLOC_000613	982	-	-	-	-	-	-	-	-	-	9.06268	7.26188	2.28288	3.18101	0.00146762	0.00295844	3	10	6	5	7	4	11	4	6	0	0	0	0	0	0	0	0	0
TCONS_00001542	XLOC_000614	1513	-	-	-	tr|X1X0J9|X1X0J9_ACYPI Uncharacterized protein OS=Acyrthosiphon pisum PE=4 SV=1]	9782774	3.16137e-21	-	-	-	11.1735	7.47684	2.2677	3.29711	0.000976866	0.00208525	4	6	4	8	11	17	7	4	7	0	0	0	0	0	0	0	0	0
TCONS_00001543	XLOC_000615	2774	RecName: Full=Putative uncharacterized transposon-derived protein F54H12.3 [Caenorhabditis elegans]	P34457	4.92693e-22	tr|B7S8P0|B7S8P0_9HYME Integrase core domain-containing protein OS=Glyptapanteles flavicoxis GN=GFP_L5_0130 PE=4 SV=1]	10356869	8.47069e-63	-	-	-	60.6237	9.72244	2.03507	4.77744	1.7754e-06	7.20825e-06	44	39	34	57	49	56	26	28	37	0	0	0	0	0	0	0	0	0
TCONS_00001544	XLOC_000616	950	-	-	-	-	-	-	-	-	-	189.177	11.1403	1.86221	5.98228	2.20036e-09	1.33374e-08	134	151	143	44	34	45	235	196	205	0	0	0	0	0	0	0	0	0
TCONS_00001545	XLOC_000617	354	-	-	-	-	-	-	-	-	-	4.2377	4.7225	2.8251	1.67162	0.0945983	0.123135	0	0	0	6	11	8	0	0	0	0	0	0	0	0	0	0	0	0
TCONS_00001546	XLOC_000618	387	-	-	-	-	-	-	-	-	-	4.85243	6.18042	2.37203	2.60554	0.00917289	0.0146701	0	0	3	8	2	13	0	3	0	0	0	0	0	0	0	0	0	0
TCONS_00001547	XLOC_000619	904	-	-	-	tr|A0A0C9RCX3|A0A0C9RCX3_9HYME Tmem209 protein OS=Fopius arisanus GN=Tmem209 PE=4 SV=1]	8902081	8.4248e-34	-	-	-	45.5819	0.897489	0.459991	1.9511	0.0510449	0.070118	19	23	14	15	16	14	27	30	27	18	11	13	5	8	9	12	13	7
TCONS_00001549	XLOC_000620	538	RecName: Full=Vesicular glutamate transporter 1; Short=VGluT1; AltName: Full=Solute carrier family 17 member 7 [Xenopus laevis]	Q6INC8	1.13219e-16	tr|R4G7U5|R4G7U5_RHOPR Putative permease of the major facilitator superfamily OS=Rhodnius prolixus PE=2 SV=1]	9616719	1.31847e-28	type=protein; loc=3R:complement(join(20510012..20510070,20509151..20509454,20508503..20509043,20507975..20508251,20507574..20507901)); ID=FBpp0083297; name=MFS9-PA; parent=FBgn0038799,FBtr0083889; dbxref=FlyBase:FBpp0083297,FlyBase_Annotation_IDs:CG4288-PA,GB_protein:AAF55771.1,REFSEQ:NP_732515,GB_protein:AAF55771,FlyMine:FBpp0083297,modMine:FBpp0083297; MD5=8480fdf0238c315c7dc7fcc1804e8e8f; leng…	FBpp0083297	2.03369e-22	64.0421	-5.37808	0.70302	-7.64997	2.01023e-14	1.93043e-13	1	1	1	4	0	1	0	1	0	50	41	44	32	33	46	40	43	46
TCONS_00001551	XLOC_000621	733	-	-	-	-	-	-	-	-	-	11.1055	-7.48758	2.24569	-3.3342	0.000855455	0.00186039	0	0	0	0	0	0	0	0	0	4	4	4	12	9	13	8	6	4
TCONS_00001552	XLOC_000622	666	-	-	-	-	-	-	-	-	-	28.2418	0.412844	0.511135	0.8077	0.419264	0.470549	10	10	15	8	13	10	11	14	8	7	6	9	8	12	7	6	9	8
TCONS_00001553	XLOC_000623	2473	RecName: Full=Zinc finger protein 84; AltName: Full=Zinc finger protein HPF2]	P51523	2.805e-64	tr|J9JJH7|J9JJH7_ACYPI Uncharacterized protein OS=Acyrthosiphon pisum GN=LOC100574879 PE=4 SV=2]	9773623	7.04922e-45	type=protein; loc=2L:complement(join(11802287..11803439,11800155..11800322,11798665..11799402,11797125..11797741)); ID=FBpp0079846; name=crol-PB; parent=FBgn0020309,FBtr0080262; dbxref=FlyBase:FBpp0079846,FlyBase_Annotation_IDs:CG14938-PB,GB_protein:AAN10786.1,REFSEQ:NP_477245,GB_protein:AAN10786,FlyMine:FBpp0079846,modMine:FBpp0079846; MD5=d0ff440ba6f6b7492b168b15a1332648; length=891; release=r6…	FBpp0079846	5.71064e-15	798.52	1.29298	0.268214	4.82069	1.43066e-06	5.90708e-06	389	328	339	296	310	368	486	506	494	127	139	136	131	170	168	186	161	154
TCONS_00001571	XLOC_000624	461	-	-	-	-	-	-	-	-	-	18.4051	5.39982	2.07565	2.60151	0.00928135	0.0148294	39	35	37	0	1	0	0	0	0	0	0	0	0	0	0	0	1	0
TCONS_00001573	XLOC_000625	387	-	-	-	-	-	-	-	-	-	84.4771	-6.84774	1.45423	-4.70883	2.49142e-06	9.89213e-06	0	0	0	0	1	1	0	0	0	170	153	188	4	6	6	4	4	4
TCONS_00001574	XLOC_000626	1234	-	-	-	-	-	-	-	-	-	8.99201	-0.502498	1.38038	-0.36403	0.715835	0.752362	0	0	2	0	0	0	7	9	10	4	4	3	2	0	5	3	6	1
TCONS_00001575	XLOC_000627	568	-	-	-	-	-	-	-	-	-	6.78067	6.86969	2.32362	2.95646	0.00311192	0.00564428	5	5	4	3	3	5	5	4	8	0	0	0	0	0	0	0	0	0
TCONS_00001576	XLOC_000628	764	RecName: Full=Multidrug resistance-associated protein 4; AltName: Full=ATP-binding cassette sub-family C member 4; AltName: Full=MRP/cMOAT-related ABC transporter; AltName: Full=Multi-specific organic anion transporter B; Short=MOAT-B]	O15439	1.77932e-31	tr|T1PJ19|T1PJ19_MUSDO ABC transporter OS=Musca domestica PE=2 SV=1]	11045209	5.35384e-44	type=protein; loc=3R:complement(join(19874345..19874421,19874201..19874286,19871842..19872001,19871573..19871769,19871332..19871513,19869410..19871001,19868855..19869348,19868744..19868802)); ID=FBpp0303068; name=CG4562-PD; parent=FBgn0038740,FBtr0330035; dbxref=FlyBase:FBpp0303068,FlyBase_Annotation_IDs:CG4562-PD,REFSEQ:NP_001262746,GB_protein:AGB96126; MD5=7c14416d72485ed69405805a5017bf78; leng…	FBpp0303068	2.3267e-42	4.38872	-1.49925	1.38571	-1.08194	0.279279	0.326784	1	0	2	2	0	0	0	0	1	0	0	1	4	6	4	1	1	2
TCONS_00001577	XLOC_000629	1228	RecName: Full=Multidrug resistance-associated protein 4; AltName: Full=ATP-binding cassette sub-family C member 4; AltName: Full=MRP/cMOAT-related ABC transporter; AltName: Full=Multi-specific organic anion transporter B; Short=MOAT-B]	O15439	1.10558e-76	tr|J9LBE9|J9LBE9_ACYPI Uncharacterized protein OS=Acyrthosiphon pisum PE=3 SV=2]	9803065	1.54096e-124	type=protein; loc=3R:complement(join(19874345..19874421,19874201..19874286,19871842..19872001,19871573..19871769,19871332..19871513,19869410..19871001,19868855..19869348,19868744..19868802)); ID=FBpp0303068; name=CG4562-PD; parent=FBgn0038740,FBtr0330035; dbxref=FlyBase:FBpp0303068,FlyBase_Annotation_IDs:CG4562-PD,REFSEQ:NP_001262746,GB_protein:AGB96126; MD5=7c14416d72485ed69405805a5017bf78; leng…	FBpp0303068	1.16033e-109	6.92905	-2.14904	1.13321	-1.89642	0.057905	0.0786595	1	2	0	3	0	0	1	0	0	2	1	1	5	8	6	2	3	5
TCONS_00001578	XLOC_000630	1604	RecName: Full=Venom serine carboxypeptidase; AltName: Allergen=Api m 9; Flags: Precursor]	C9WMM5	2.47878e-33	tr|R4V3H3|R4V3H3_COPFO Carboxypeptidase OS=Coptotermes formosanus PE=2 SV=1]	9439499	1.23799e-122	type=protein; loc=3R:complement(19862722..19864170); ID=FBpp0291533; name=CG4572-PD; parent=FBgn0038738,FBtr0302327; dbxref=REFSEQ:NP_732457,GB_protein:AAN13813,FlyBase:FBpp0291533,FlyBase_Annotation_IDs:CG4572-PD; MD5=8d361eeadcf8af0a9ca71abb186a8bba; length=482; release=r6.08; species=Dmel; ]	FBpp0291533	5.31909e-28	15.9381	4.11951	1.18122	3.48751	0.000487541	0.00114622	16	12	13	6	10	9	10	9	8	0	0	0	0	0	1	3	1	0
TCONS_00001580	XLOC_000631	1010	RecName: Full=Solute carrier organic anion transporter family member 2B1; AltName: Full=Solute carrier family 21 member 9]	Q8BXB6	5.2104e-31	tr|A0A067RFP4|A0A067RFP4_ZOONE Solute carrier organic anion transporter family member 3A1 OS=Zootermopsis nevadensis GN=L798_03206 PE=4 SV=1]	9289037	1.45462e-78	type=protein; loc=2L:complement(join(12444169..12444388,12443814..12444055,12443011..12443754,12442756..12442949,12442009..12442688,12441789..12441946)); ID=FBpp0305305; name=Oatp33Ea-PB; parent=FBgn0032433,FBtr0333092; dbxref=REFSEQ:NP_001260417,GB_protein:AGB92952,FlyBase:FBpp0305305,FlyBase_Annotation_IDs:CG5427-PB; MD5=cf82dd088eedc29ce4f4fd9e007fe5d9; length=745; release=r6.08; species=Dmel;…	FBpp0305305	1.0445e-77	650.435	-10.0223	0.847051	-11.832	2.66827e-32	6.80511e-31	0	1	0	1	0	0	0	1	0	881	870	913	230	249	242	188	213	232
TCONS_00001583	XLOC_000632	1148	RecName: Full=Solute carrier organic anion transporter family member 5A1; AltName: Full=Organic anion transporter polypeptide-related protein 4; Short=OATP-RP4; Short=OATPRP4; AltName: Full=Solute carrier family 21 member 15]	Q9H2Y9	4.48616e-20	tr|E2BXT2|E2BXT2_HARSA Solute carrier organic anion transporter family member OS=Harpegnathos saltator GN=EAI_12443 PE=3 SV=1]	8663943	1.25392e-51	type=protein; loc=2L:complement(join(12444169..12444388,12443814..12444055,12443011..12443754,12442756..12442949,12442009..12442688,12441789..12441946)); ID=FBpp0305305; name=Oatp33Ea-PB; parent=FBgn0032433,FBtr0333092; dbxref=REFSEQ:NP_001260417,GB_protein:AGB92952,FlyBase:FBpp0305305,FlyBase_Annotation_IDs:CG5427-PB; MD5=cf82dd088eedc29ce4f4fd9e007fe5d9; length=745; release=r6.08; species=Dmel;…	FBpp0305305	4.29471e-50	283.063	-5.06012	0.934769	-5.41323	6.18963e-08	3.13397e-07	1	1	0	5	8	5	12	8	6	332	356	378	80	92	91	144	115	119
TCONS_00001584	XLOC_000633	1348	RecName: Full=Solute carrier organic anion transporter family member 2B1; AltName: Full=Solute carrier family 21 member 9]	Q8BXB6	2.04327e-27	tr|A0A088AHB9|A0A088AHB9_APIME Solute carrier organic anion transporter family member OS=Apis mellifera GN=LOC409649 PE=3 SV=1]	9372316	8.80137e-68	type=protein; loc=2L:complement(join(12444169..12444388,12443814..12444055,12443011..12443754,12442756..12442949,12442009..12442688,12441789..12441946)); ID=FBpp0305305; name=Oatp33Ea-PB; parent=FBgn0032433,FBtr0333092; dbxref=REFSEQ:NP_001260417,GB_protein:AGB92952,FlyBase:FBpp0305305,FlyBase_Annotation_IDs:CG5427-PB; MD5=cf82dd088eedc29ce4f4fd9e007fe5d9; length=745; release=r6.08; species=Dmel;…	FBpp0305305	2.12811e-65	1389.22	-8.3136	0.663673	-12.5267	5.33642e-36	1.58109e-34	1	2	0	4	2	5	3	4	3	1498	1565	1614	646	578	639	583	679	668
TCONS_00001589	XLOC_000634	1244	RecName: Full=Solute carrier organic anion transporter family member 5A1; AltName: Full=Organic anion transporter polypeptide-related protein 4; Short=OATP-RP4; Short=OATPRP4; AltName: Full=Solute carrier family 21 member 15]	Q9H2Y9	1.00813e-26	tr|K7IWN1|K7IWN1_NASVI Solute carrier organic anion transporter family member OS=Nasonia vitripennis GN=LOC100122577 PE=3 SV=1]	9926019	1.59009e-67	type=protein; loc=2L:complement(join(12444169..12444388,12443814..12444055,12443011..12443754,12442756..12442949,12442009..12442688,12441789..12441946)); ID=FBpp0305305; name=Oatp33Ea-PB; parent=FBgn0032433,FBtr0333092; dbxref=REFSEQ:NP_001260417,GB_protein:AGB92952,FlyBase:FBpp0305305,FlyBase_Annotation_IDs:CG5427-PB; MD5=cf82dd088eedc29ce4f4fd9e007fe5d9; length=745; release=r6.08; species=Dmel;…	FBpp0305305	5.69256e-69	332.279	-7.34696	0.596595	-12.3148	7.53964e-35	2.11762e-33	1	1	2	1	1	1	1	3	0	385	420	396	142	155	132	140	127	130
TCONS_00001590	XLOC_000635	1442	RecName: Full=Solute carrier organic anion transporter family member 1A4; AltName: Full=Sodium-independent organic anion-transporting polypeptide 2; AltName: Full=Solute carrier family 21 member 5]	Q9EP96	2.70403e-21	tr|T1I8L4|T1I8L4_RHOPR Solute carrier organic anion transporter family member (Fragment) OS=Rhodnius prolixus PE=3 SV=1]	9619050	1.79594e-55	type=protein; loc=2L:complement(join(12444169..12444388,12443814..12444055,12443011..12443754,12442756..12442949,12442009..12442688,12441789..12441946)); ID=FBpp0305305; name=Oatp33Ea-PB; parent=FBgn0032433,FBtr0333092; dbxref=REFSEQ:NP_001260417,GB_protein:AGB92952,FlyBase:FBpp0305305,FlyBase_Annotation_IDs:CG5427-PB; MD5=cf82dd088eedc29ce4f4fd9e007fe5d9; length=745; release=r6.08; species=Dmel;…	FBpp0305305	7.29971e-30	78.0467	-9.98135	1.98768	-5.02161	5.12412e-07	2.2813e-06	0	0	0	0	0	0	0	0	0	108	108	117	17	21	28	27	31	29
TCONS_00001591	XLOC_000636	687	RecName: Full=Solute carrier organic anion transporter family member 4C1; AltName: Full=Solute carrier family 21 member 20]	Q71MB6	3.9459e-13	tr|A0A067RFP4|A0A067RFP4_ZOONE Solute carrier organic anion transporter family member 3A1 OS=Zootermopsis nevadensis GN=L798_03206 PE=4 SV=1]	9289037	8.19132e-31	type=protein; loc=2L:complement(join(12444169..12444388,12443814..12444055,12443011..12443754,12442756..12442949,12442009..12442688,12441789..12441946)); ID=FBpp0305305; name=Oatp33Ea-PB; parent=FBgn0032433,FBtr0333092; dbxref=REFSEQ:NP_001260417,GB_protein:AGB92952,FlyBase:FBpp0305305,FlyBase_Annotation_IDs:CG5427-PB; MD5=cf82dd088eedc29ce4f4fd9e007fe5d9; length=745; release=r6.08; species=Dmel;…	FBpp0305305	9.48063e-29	64.188	-9.83278	2.02618	-4.85286	1.21693e-06	5.08932e-06	0	0	0	0	0	0	0	0	0	36	32	51	52	56	55	27	22	46
TCONS_00001594	XLOC_000637	3136	RecName: Full=Solute carrier organic anion transporter family member 1B2; AltName: Full=Liver-specific organic anion transporter 1; Short=LST-1; AltName: Full=SLC21A6; AltName: Full=Solute carrier family 21 member 10]	Q9JJL3	1.91116e-25	tr|T1HLL5|T1HLL5_RHOPR Solute carrier organic anion transporter family member (Fragment) OS=Rhodnius prolixus PE=3 SV=1]	9627911	2.46196e-68	type=protein; loc=2L:complement(join(12444169..12444388,12443814..12444055,12443011..12443754,12442756..12442949,12442009..12442688,12441789..12441946)); ID=FBpp0305305; name=Oatp33Ea-PB; parent=FBgn0032433,FBtr0333092; dbxref=REFSEQ:NP_001260417,GB_protein:AGB92952,FlyBase:FBpp0305305,FlyBase_Annotation_IDs:CG5427-PB; MD5=cf82dd088eedc29ce4f4fd9e007fe5d9; length=745; release=r6.08; species=Dmel;…	FBpp0305305	1.10938e-63	61.7643	-1.63915	0.798346	-2.05319	0.0400545	0.0561272	3	4	1	13	11	12	14	26	14	39	38	54	24	29	23	20	22	29
TCONS_00001598	XLOC_000638	967	RecName: Full=Solute carrier organic anion transporter family member 2A1; AltName: Full=Prostaglandin transporter; Short=PGT; AltName: Full=Solute carrier family 21 member 2]	Q9EPT5	1.60338e-15	tr|A0A0J7NVT4|A0A0J7NVT4_LASNI Solute carrier organic anion transporter family member OS=Lasius niger GN=RF55_3207 PE=3 SV=1]	9721597	1.68963e-45	type=protein; loc=2L:complement(join(12444169..12444388,12443814..12444055,12443011..12443754,12442756..12442949,12442009..12442688,12441789..12441946)); ID=FBpp0305305; name=Oatp33Ea-PB; parent=FBgn0032433,FBtr0333092; dbxref=REFSEQ:NP_001260417,GB_protein:AGB92952,FlyBase:FBpp0305305,FlyBase_Annotation_IDs:CG5427-PB; MD5=cf82dd088eedc29ce4f4fd9e007fe5d9; length=745; release=r6.08; species=Dmel;…	FBpp0305305	8.81178e-44	100.476	-2.78894	0.741102	-3.76323	0.000167735	0.000448554	6	4	11	9	7	5	5	10	9	96	84	87	58	78	93	11	12	13
TCONS_00001600	XLOC_000639	525	-	-	-	-	-	-	-	-	-	41.3411	-2.50008	0.972879	-2.56977	0.0101766	0.0161146	2	2	1	5	3	10	2	6	4	36	36	38	5	3	6	34	31	33
TCONS_00001601	XLOC_000640	393	-	-	-	-	-	-	-	-	-	83.2906	-10.1102	2.00199	-5.05009	4.41608e-07	1.98418e-06	0	0	0	0	0	0	0	0	0	107	102	115	36	33	31	28	23	38
TCONS_00001602	XLOC_000641	1847	-	-	-	-	-	-	-	-	-	9.831	-4.62555	1.29048	-3.58438	0.000337885	0.000832447	0	1	0	0	0	0	0	0	1	8	9	9	7	5	7	1	6	5
TCONS_00001603	XLOC_000642	209	-	-	-	tr|L7M9L3|L7M9L3_9ACAR Solute carrier organic anion transporter family member OS=Rhipicephalus pulchellus PE=2 SV=1]	9168557	9.92648e-13	type=protein; loc=2L:complement(join(12444169..12444388,12443814..12444055,12443011..12443754,12442756..12442949,12442009..12442688,12441789..12441946)); ID=FBpp0305305; name=Oatp33Ea-PB; parent=FBgn0032433,FBtr0333092; dbxref=REFSEQ:NP_001260417,GB_protein:AGB92952,FlyBase:FBpp0305305,FlyBase_Annotation_IDs:CG5427-PB; MD5=cf82dd088eedc29ce4f4fd9e007fe5d9; length=745; release=r6.08; species=Dmel;…	FBpp0305305	1.80897e-12	17.1474	-6.07558	1.47156	-4.12865	3.64892e-05	0.00011515	0	0	0	0	0	0	0	0	1	25	21	26	4	8	8	4	3	6
TCONS_00001604	XLOC_000643	153	-	-	-	tr|E0VDU2|E0VDU2_PEDHC Solute carrier organic anion transporter family member OS=Pediculus humanus subsp. corporis GN=Phum_PHUM125290 PE=3 SV=1]	8061479	1.89069e-08	type=protein; loc=2R:complement(join(22220683..22220864,22220398..22220627,22220030..22220344,22219125..22219966,22218756..22219066,22218523..22218697)); ID=FBpp0071692; name=Oatp58Da-PA; parent=FBgn0050277,FBtr0071779; dbxref=FlyBase:FBpp0071692,FlyBase_Annotation_IDs:CG30277-PA,GB_protein:AAF46824.2,GB_protein:AAF46824,REFSEQ:NP_611657,GB_protein:AAF46824,FlyMine:FBpp0071692,modMine:FBpp0071692…	FBpp0071692	3.75954e-10	13.3445	-7.67249	2.20483	-3.47985	0.000501696	0.00117524	0	0	0	0	0	0	0	0	0	23	17	17	2	4	6	4	6	4
TCONS_00001605	XLOC_000644	333	-	-	-	tr|L7M9L3|L7M9L3_9ACAR Solute carrier organic anion transporter family member OS=Rhipicephalus pulchellus PE=2 SV=1]	9168557	1.04768e-10	type=protein; loc=3L:join(17507897..17509304,17509446..17509809,17510144..17510328,17510391..17510534,17510599..17510775,17510914..17511095); ID=FBpp0311343; name=Oatp74D-PE; parent=FBgn0036732,FBtr0345118; dbxref=FlyBase:FBpp0311343,FlyBase_Annotation_IDs:CG7571-PE,GB_protein:AHN58121,REFSEQ:NP_001287096; MD5=ab0428c1da4b1db8a1d5c16e92a6608c; length=819; release=r6.08; species=Dmel; ]	FBpp0311343	3.82091e-10	23.5692	-8.52225	2.14979	-3.96422	7.36364e-05	0.000215977	0	0	0	0	0	0	0	0	0	14	12	15	27	16	19	9	13	13
TCONS_00001606	XLOC_000645	1267	-	-	-	-	-	-	-	-	-	3.87538	-6.10744	2.4159	-2.52802	0.0114709	0.0179408	0	0	0	0	0	0	0	0	0	6	4	3	0	3	0	2	3	3
TCONS_00001607	XLOC_000646	1606	-	-	-	-	-	-	-	-	-	14.9481	-0.225532	1.35068	-0.166976	0.867389	0.886727	1	0	0	0	1	2	19	11	17	5	8	9	4	3	7	1	3	2
TCONS_00001608	XLOC_000647	453	-	-	-	-	-	-	-	-	-	7.91104	-2.4639	1.24034	-1.98646	0.0469818	0.0649815	0	1	0	0	0	1	3	0	2	10	11	7	2	1	5	3	1	2
TCONS_00001609	XLOC_000648	1452	-	-	-	-	-	-	-	-	-	19.7335	-2.53665	1.05526	-2.40381	0.0162252	0.0245965	0	0	1	1	0	1	9	6	4	8	7	19	8	12	13	8	11	11
TCONS_00001610	XLOC_000649	908	-	-	-	-	-	-	-	-	-	13.1477	-7.78111	2.23343	-3.48393	0.000494101	0.00115943	0	0	0	0	0	0	0	0	0	12	11	11	6	10	8	9	5	7
TCONS_00001611	XLOC_000650	3931	-	-	-	tr|A0A067RFP4|A0A067RFP4_ZOONE Solute carrier organic anion transporter family member 3A1 OS=Zootermopsis nevadensis GN=L798_03206 PE=4 SV=1]	9289037	8.26384e-07	type=protein; loc=2L:complement(join(12444169..12444388,12443814..12444055,12443011..12443754,12442756..12442949,12442009..12442688,12441789..12441946)); ID=FBpp0305305; name=Oatp33Ea-PB; parent=FBgn0032433,FBtr0333092; dbxref=REFSEQ:NP_001260417,GB_protein:AGB92952,FlyBase:FBpp0305305,FlyBase_Annotation_IDs:CG5427-PB; MD5=cf82dd088eedc29ce4f4fd9e007fe5d9; length=745; release=r6.08; species=Dmel;…	FBpp0305305	4.82453e-09	70.0212	-2.90544	0.471293	-6.16482	7.05619e-10	4.52017e-09	7	4	9	8	4	8	5	1	0	66	70	70	52	50	36	16	11	3
TCONS_00001613	XLOC_000651	1602	RecName: Full=Solute carrier organic anion transporter family member 4C1; AltName: Full=Oatp-R; AltName: Full=Solute carrier family 21 member 20]	Q8BGD4	3.00779e-22	tr|B4IE94|B4IE94_DROSE Solute carrier organic anion transporter family member OS=Drosophila sechellia GN=Dsec\GM26207 PE=3 SV=1]	8361437	5.30116e-70	type=protein; loc=2L:complement(join(12444169..12444388,12443814..12444055,12443011..12443754,12442756..12442949,12442009..12442688,12441789..12441946)); ID=FBpp0305305; name=Oatp33Ea-PB; parent=FBgn0032433,FBtr0333092; dbxref=REFSEQ:NP_001260417,GB_protein:AGB92952,FlyBase:FBpp0305305,FlyBase_Annotation_IDs:CG5427-PB; MD5=cf82dd088eedc29ce4f4fd9e007fe5d9; length=745; release=r6.08; species=Dmel;…	FBpp0305305	3.0546e-73	62.1014	-1.78483	0.858067	-2.08006	0.0375203	0.0529102	14	6	6	11	11	5	7	7	7	60	60	59	9	3	1	37	39	46
TCONS_00001614	XLOC_000652	936	-	-	-	-	-	-	-	-	-	71.5248	-10.0025	2.01211	-4.97112	6.65668e-07	2.90781e-06	0	0	0	0	0	0	0	0	0	53	55	35	46	44	53	54	51	35
TCONS_00001615	XLOC_000653	197	-	-	-	-	-	-	-	-	-	8.36465	-7.10479	2.27512	-3.12282	0.00179128	0.00351403	0	0	0	0	0	0	0	0	0	5	2	6	2	0	5	11	14	6
TCONS_00001616	XLOC_000654	524	-	-	-	-	-	-	-	-	-	8.21078	-7.11972	2.29918	-3.09663	0.00195733	0.00378585	0	0	0	0	0	0	0	0	0	14	6	3	6	6	6	2	3	3
TCONS_00001617	XLOC_000655	907	-	-	-	-	-	-	-	-	-	16.7442	-7.93978	2.14135	-3.70784	0.000209031	0.000545041	0	0	0	0	0	0	0	0	0	23	26	14	2	1	3	13	9	14
TCONS_00001618	XLOC_000656	283	-	-	-	-	-	-	-	-	-	48.1986	-9.41011	2.06288	-4.56163	5.07577e-06	1.9076e-05	0	0	0	0	0	0	0	0	0	35	29	12	53	52	42	22	22	12
TCONS_00001619	XLOC_000657	1490	-	-	-	-	-	-	-	-	-	39.5176	-3.45924	0.966212	-3.58021	0.000343317	0.000843281	1	3	3	1	1	0	5	2	2	38	39	9	32	38	38	4	7	9
TCONS_00001620	XLOC_000658	2214	RecName: Full=Phosphatidylinositol 4-kinase beta; Short=PI4K-beta; Short=PI4Kbeta; Short=PtdIns 4-kinase beta]	B0KWC1	4.52448e-18	tr|A0A067QLB2|A0A067QLB2_ZOONE Phosphatidylinositol 4-kinase beta OS=Zootermopsis nevadensis GN=L798_15568 PE=4 SV=1]	9273042	1.82732e-24	type=protein; loc=3L:complement(join(313024..314027,311174..311285,310525..310786,310277..310465,307695..310178,307512..307630,307319..307456,306982..307256,306829..306917,306605..306769,306359..306546)); ID=FBpp0305064; name=fwd-PD; parent=FBgn0004373,FBtr0332841; dbxref=REFSEQ:NP_001261203,GB_protein:AGB93898,FlyBase:FBpp0305064,FlyBase_Annotation_IDs:CG7004-PD; MD5=b814d840f3ba51d94b853af5df30…	FBpp0305064	4.26704e-14	134.968	0.934723	0.321179	2.91028	0.003611	0.00643206	78	50	74	55	58	65	59	58	48	41	40	29	24	30	15	36	23	42
TCONS_00001621	XLOC_000659	618	-	-	-	-	-	-	-	-	-	36.6973	0.717626	0.669624	1.07169	0.283861	0.331553	19	18	19	14	24	15	13	7	10	9	6	7	4	7	8	11	16	16
TCONS_00001622	XLOC_000660	2118	-	-	-	-	-	-	-	-	-	30.2207	-1.15884	0.745942	-1.55352	0.120298	0.152881	1	7	4	2	4	4	14	12	15	20	16	13	11	18	10	10	10	13
TCONS_00001623	XLOC_000661	1111	-	-	-	tr|J9KM03|J9KM03_ACYPI Uncharacterized protein OS=Acyrthosiphon pisum PE=4 SV=2]	9811395	7.0133e-38	-	-	-	5.69404	0.208603	1.95964	0.10645	0.915226	0.927464	0	0	0	3	4	1	3	2	6	1	3	1	2	5	3	0	0	0
TCONS_00001624	XLOC_000662	2796	-	-	-	-	-	-	-	-	-	55.3839	-0.256575	0.677467	-0.378726	0.704891	0.742216	11	12	16	18	15	18	19	18	6	18	12	6	51	41	42	2	12	6
TCONS_00001625	XLOC_000663	990	-	-	-	tr|G3WV00|G3WV00_SARHA Uncharacterized protein (Fragment) OS=Sarcophilus harrisii PE=4 SV=1]	12298947	3.59557e-13	-	-	-	7.92013	-4.95432	1.62796	-3.04327	0.00234023	0.00441109	1	0	0	0	0	0	0	0	0	3	2	4	14	8	7	1	1	4
TCONS_00001626	XLOC_000664	1924	-	-	-	tr|B0X3R5|B0X3R5_CULQU Putative uncharacterized protein OS=Culex quinquefasciatus GN=CpipJ_CPIJ013626 PE=4 SV=1]	8915014	3.49483e-19	type=protein; loc=3L:join(2266502..2266531,2266604..2267467); ID=FBpp0072758; name=CG13806-PA; parent=FBgn0035325,FBtr0072879; dbxref=FlyBase:FBpp0072758,FlyBase_Annotation_IDs:CG13806-PA,GB_protein:AAF47629.2,REFSEQ:NP_647708,GB_protein:AAF47629,FlyMine:FBpp0072758,modMine:FBpp0072758; MD5=635245f2acb49366d3a0a7f3416f36c4; length=297; release=r6.08; species=Dmel; ]	FBpp0072758	3.47561e-19	9.79449	-1.71614	1.79262	-0.957336	0.338398	0.388203	3	3	3	1	0	0	0	0	1	0	0	0	0	1	0	10	19	19
TCONS_00001629	XLOC_000665	537	RecName: Full=Glutaredoxin-related protein 5, mitochondrial; AltName: Full=Monothiol glutaredoxin-5; Flags: Precursor]	Q80Y14	1.8698e-17	tr|A0A0J7K6Z1|A0A0J7K6Z1_LASNI Glutaredoxin-related protein 5 OS=Lasius niger GN=RF55_15107 PE=4 SV=1]	9702129	1.24896e-24	type=protein; loc=X:complement(join(14837814..14838102,14837563..14837753)); ID=FBpp0073806; name=CG14407-PA; parent=FBgn0030584,FBtr0073989; dbxref=FlyBase:FBpp0073806,FlyBase_Annotation_IDs:CG14407-PA,GB_protein:AAF48392.2,REFSEQ:NP_572974,GB_protein:AAF48392,FlyMine:FBpp0073806,modMine:FBpp0073806; MD5=f74fc95bf4323a721f42e84158e54bcb; length=159; release=r6.08; species=Dmel; ]	FBpp0073806	1.35419e-22	317.118	-0.583632	0.270156	-2.16035	0.0307457	0.0440979	79	72	65	70	90	84	110	106	101	91	100	97	127	136	145	134	145	157
TCONS_00001633	XLOC_000666	294	-	-	-	-	-	-	-	-	-	14.3612	5.76674	1.49993	3.84468	0.00012071	0.000335191	8	10	6	18	24	14	3	1	1	0	0	0	0	1	0	0	0	0
TCONS_00001634	XLOC_000667	1643	RecName: Full=Dual serine/threonine and tyrosine protein kinase; AltName: Full=Dusty protein kinase; Short=Dusty PK; AltName: Full=Receptor-interacting serine/threonine-protein kinase 5]	Q1L6Q1	0	tr|A0A067RB43|A0A067RB43_ZOONE Dual serine/threonine and tyrosine protein kinase (Fragment) OS=Zootermopsis nevadensis GN=L798_10185 PE=4 SV=1]	9296018	0	type=protein; loc=3R:complement(join(9392741..9392936,9390886..9391073,9373779..9373875,9373331..9373667,9372990..9373268,9372756..9372933,9369336..9369710,9369055..9369268,9368897..9368983,9368699..9368827,9368456..9368638,9368241..9368392)); ID=FBpp0081529; name=FER-PB; parent=FBgn0000723,FBtr0082051; dbxref=FlyBase:FBpp0081529,FlyBase_Annotation_IDs:CG8874-PB,GB_protein:AAF54366.1,REFSEQ:NP_73…	FBpp0081529	9.35084e-19	392.98	-4.02525	0.349722	-11.5099	1.17661e-30	2.8072e-29	16	17	16	18	10	14	14	11	20	198	182	207	281	287	278	239	250	265
TCONS_00001639	XLOC_000668	12435	-	-	-	tr|X1WQE2|X1WQE2_ACYPI Uncharacterized protein OS=Acyrthosiphon pisum PE=4 SV=1]	9795703	2.7544e-44	-	-	-	1873.04	-6.1365	0.433743	-14.1478	1.92751e-45	8.3677e-44	28	25	10	17	10	16	19	12	17	832	856	777	1364	1345	1375	1445	1480	1419
TCONS_00001643	XLOC_000669	910	-	-	-	-	-	-	-	-	-	5.50807	-4.61725	1.69026	-2.73168	0.00630116	0.0104912	0	0	0	0	0	0	0	1	0	5	6	3	2	5	4	3	2	2
TCONS_00001644	XLOC_000670	674	-	-	-	tr|M3ZPN0|M3ZPN0_XIPMA Uncharacterized protein OS=Xiphophorus maculatus PE=4 SV=1]	54704400	3.02307e-14	-	-	-	189.141	9.60773	1.28121	7.49897	6.43229e-14	5.96193e-13	139	134	152	105	95	83	170	148	145	0	0	0	0	0	0	0	0	1
TCONS_00001651	XLOC_000671	1110	RecName: Full=Proteasome subunit alpha type-1; AltName: Full=Macropain subunit C2; AltName: Full=Multicatalytic endopeptidase complex subunit C2; AltName: Full=Proteasome component C2; AltName: Full=Proteasome nu chain]	P18420	4.53306e-123	tr|A0A067RPC4|A0A067RPC4_ZOONE Proteasome subunit alpha type OS=Zootermopsis nevadensis GN=L798_02284 PE=3 SV=1]	9302475	2.06938e-146	type=protein; loc=2L:join(10221443..10221445,10221514..10222143,10222202..10222408); ID=FBpp0079538; name=Prosalpha6-PA; parent=FBgn0250843,FBtr0079948; dbxref=FlyBase:FBpp0079538,FlyBase_Annotation_IDs:CG4904-PA,GB_protein:AAF52875.1,REFSEQ:NP_523532,GB_protein:AAF52875,FlyMine:FBpp0079538,modMine:FBpp0079538; MD5=886525974845f95b71998d3dd36cfb51; length=279; release=r6.08; species=Dmel; ]	FBpp0079538	1.33977e-111	1708.54	1.44085	0.25816	5.5812	2.38859e-08	1.27845e-07	889	912	914	776	843	767	847	832	870	456	417	449	217	218	223	277	300	280
TCONS_00001654	XLOC_000672	18988	RecName: Full=UMP-CMP kinase; AltName: Full=Deoxycytidylate kinase; Short=CK; Short=dCMP kinase; AltName: Full=Nucleoside-diphosphate kinase; AltName: Full=Uridine monophosphate/cytidine monophosphate kinase; Short=UMP/CMP kinase; Short=UMP/CMPK]	Q7ZX23	2.01956e-54	tr|S4PY15|S4PY15_9NEOP UMP-CMP kinase OS=Pararge aegeria PE=3 SV=1]	8151714	2.7943e-68	type=protein; loc=3R:complement(26054575..26055336); ID=FBpp0084349; name=Dak1-PA; parent=FBgn0028833,FBtr0084976; dbxref=FlyBase:FBpp0084349,FlyBase_Annotation_IDs:CG6092-PA,GB_protein:AAF56560.1,REFSEQ:NP_651456,GB_protein:AAF56560,FlyMine:FBpp0084349,modMine:FBpp0084349; MD5=5acbba7687dc3a507be659918c9ed195; length=253; release=r6.08; species=Dmel; ]	FBpp0084349	3.94738e-61	2493.38	-6.23124	0.355162	-17.5448	6.51691e-69	6.55614e-67	16	24	22	29	16	23	15	24	21	998	1100	1022	1852	1863	1938	1877	1884	1943
TCONS_00001656	XLOC_000673	3649	-	-	-	tr|A0A0A9Z385|A0A0A9Z385_LYGHE Uncharacterized protein (Fragment) OS=Lygus hesperus GN=CM83_5261 PE=4 SV=1]	9875741	1.38428e-12	-	-	-	386.502	-0.319961	0.409556	-0.781238	0.434662	0.486056	123	114	123	157	160	157	71	90	75	162	151	146	129	107	101	180	148	146
TCONS_00001657	XLOC_000674	5839	-	-	-	tr|V5GV20|V5GV20_ANOGL Uncharacterized protein (Fragment) OS=Anoplophora glabripennis PE=4 SV=1]	10916532	3.02892e-36	-	-	-	4335.7	7.18374	0.247811	28.9888	9.1007e-185	2.42315e-181	2457	2481	2451	2436	2549	2503	3901	4004	3918	19	19	16	6	13	22	23	28	33
TCONS_00001658	XLOC_000675	1480	RecName: Full=Protein toll; Flags: Precursor]	P08953	1.93507e-87	tr|A0A067R3H7|A0A067R3H7_ZOONE Protein toll OS=Zootermopsis nevadensis GN=L798_12483 PE=4 SV=1]	9312788	9.53927e-103	type=protein; loc=3R:join(26837737..26838956,26839074..26841207); ID=FBpp0303187; name=Tl-PC; parent=FBgn0262473,FBtr0330154; dbxref=FlyBase:FBpp0303187,FlyBase_Annotation_IDs:CG5490-PC,REFSEQ:NP_001262995,GB_protein:AGB96375; MD5=bb73e39dd397e5a472d3532a6a61c0ea; length=1117; release=r6.08; species=Dmel; ]	FBpp0303187	2.12963e-88	14.1015	1.00873	0.813283	1.24032	0.214857	0.258096	5	8	3	8	8	8	7	3	5	0	3	4	6	6	7	0	2	1
TCONS_00001659	XLOC_000676	4839	RecName: Full=Protein toll; Flags: Precursor]	P08953	0	tr|A0A067R3H7|A0A067R3H7_ZOONE Protein toll OS=Zootermopsis nevadensis GN=L798_12483 PE=4 SV=1]	9312788	0	type=protein; loc=3R:join(26837737..26838956,26839074..26841147); ID=FBpp0303188; name=Tl-PD; parent=FBgn0262473,FBtr0330155; dbxref=FlyBase:FBpp0303188,FlyBase_Annotation_IDs:CG5490-PD,REFSEQ:NP_733166,GB_protein:AAF56624; MD5=d2cdeaa04f3b449545ad80366aae48e1; length=1097; release=r6.08; species=Dmel; ]	FBpp0303188	0	1612.2	-4.37639	0.284818	-15.3656	2.7847e-53	1.6072e-51	33	46	34	57	47	50	59	59	71	968	961	952	1174	1132	1114	933	934	937
TCONS_00001664	XLOC_000677	1402	RecName: Full=Cation-independent mannose-6-phosphate receptor; Short=CI Man-6-P receptor; Short=CI-MPR; Short=M6PR; AltName: Full=300 kDa mannose 6-phosphate receptor; Short=MPR 300; AltName: Full=Insulin-like growth factor 2 receptor; AltName: Full=Insulin-like growth factor II receptor; Short=IGF-II receptor; AltName: CD_antigen=CD222; Flags: Precursor]	P08169	6.52894e-08	tr|A0A0J7KNQ3|A0A0J7KNQ3_LASNI Cation-independent mannose-6-phosphate receptor (Fragment) OS=Lasius niger GN=RF55_8215 PE=4 SV=1]	9711608	2.83032e-15	type=protein; loc=3R:complement(join(26862637..26862693,26862480..26862566,26861991..26862207,26861770..26861933,26861408..26861691,26861201..26861348,26861022..26861143,26860844..26860956,26855843..26856297,26855573..26855686,26849403..26849549,26848851..26849030,26848661..26848787,26846942..26847009,26843748..26843916,26843445..26843575,26843182..26843262)); ID=FBpp0084467; name=Lerp-PB; parent…	FBpp0084467	5.87688e-06	26.0536	0.898795	0.767248	1.17145	0.241416	0.286902	6	8	8	17	6	9	13	20	17	4	9	5	10	10	8	3	1	4
TCONS_00001667	XLOC_000678	1077	-	-	-	-	-	-	-	-	-	39.6058	1.71357	0.552515	3.1014	0.00192609	0.00373574	23	29	17	22	18	17	15	19	26	3	4	6	3	12	9	7	5	6
TCONS_00001673	XLOC_000679	1149	RecName: Full=Cation-independent mannose-6-phosphate receptor; Short=CI Man-6-P receptor; Short=CI-MPR; Short=M6PR; AltName: Full=300 kDa mannose 6-phosphate receptor; Short=MPR 300; AltName: Full=Insulin-like growth factor 2 receptor; AltName: Full=Insulin-like growth factor II receptor; Short=IGF-II receptor; AltName: Full=M6P/IGF2 receptor; Short=M6P/IGF2R; AltName: CD_antigen=CD222; Flags: Pr…	Q07113	1.23014e-08	tr|C3ZMD5|C3ZMD5_BRAFL Putative uncharacterized protein (Fragment) OS=Branchiostoma floridae GN=BRAFLDRAFT_216256 PE=4 SV=1]	8159809	1.44624e-14	type=protein; loc=3R:complement(join(26862637..26862693,26862480..26862563,26861991..26862207,26861770..26861933,26861408..26861691,26861201..26861348,26861022..26861143,26860844..26860956,26855843..26856297,26855573..26855686,26849403..26849549,26848851..26849030,26848661..26848787,26846942..26847009,26843655..26843916,26843445..26843575,26843182..26843262)); ID=FBpp0290161; name=Lerp-PD; parent…	FBpp0290161	4.13423e-06	43.7636	-0.0605046	0.58315	-0.103755	0.917364	0.929147	8	12	12	16	8	14	13	26	18	8	9	8	21	30	21	12	14	11
TCONS_00001679	XLOC_000680	8061	RecName: Full=Protein gustavus]	A1Z6E0	2.12384e-64	tr|A0A0K8S3S0|A0A0K8S3S0_LYGHE Uncharacterized protein OS=Lygus hesperus PE=4 SV=1]	9833137	1.31072e-73	type=protein; loc=2R:complement(join(5120763..5121462,5117663..5117802)); ID=FBpp0301586; name=gus-PM; parent=FBgn0026238,FBtr0309852; dbxref=FlyBase:FBpp0301586,FlyBase_Annotation_IDs:CG2944-PM,REFSEQ:NP_724398,GB_protein:AAF57346; MD5=8def7b406c7236ed9feda879e9a12ab0; length=279; release=r6.08; species=Dmel; ]	FBpp0301586	7.7866e-65	1431.18	-1.23597	0.283635	-4.35762	1.31484e-05	4.56161e-05	334	299	312	262	271	297	270	261	300	574	599	545	686	673	711	739	753	700
TCONS_00001692	XLOC_000681	956	-	-	-	-	-	-	-	-	-	6.03069	-3.67994	1.40965	-2.61053	0.00904011	0.0144792	0	0	0	1	0	0	0	1	0	1	0	0	9	6	7	4	3	2
TCONS_00001693	XLOC_000682	8158	-	-	-	-	-	-	-	-	-	737.544	1.30124	0.295034	4.41047	1.03144e-05	3.65235e-05	383	371	366	323	348	372	371	372	312	94	102	187	120	116	114	188	180	187
TCONS_00001694	XLOC_000683	449	-	-	-	-	-	-	-	-	-	8.80864	5.13948	1.57571	3.2617	0.00110746	0.00232123	6	7	7	11	14	3	0	3	1	0	0	0	0	1	0	0	0	0
TCONS_00001695	XLOC_000684	1513	RecName: Full=Major centromere autoantigen B; AltName: Full=Centromere protein B; Short=CENP-B]	P27790	1.6927e-13	tr|L7MDS5|L7MDS5_9ACAR Putative tick transposon (Fragment) OS=Rhipicephalus pulchellus PE=2 SV=1]	9167945	1.46692e-18	type=protein; loc=2R:complement(join(10893857..10893969,10893235..10893799)); ID=FBpp0304270; name=cag-PB; parent=FBgn0017414,FBtr0331937; dbxref=FlyBase:FBpp0304270,FlyBase_Annotation_IDs:CG12346-PB,REFSEQ:NP_001260876,GB_protein:AGB93409; MD5=b7431b0d6240c940ed62121c5acf9e63; length=225; release=r6.08; species=Dmel; ]	FBpp0304270	1.49029e-08	11.4689	-3.13829	0.944438	-3.32292	0.000890802	0.00192614	1	0	0	0	2	0	2	2	0	12	3	9	6	2	4	10	8	9
TCONS_00001696	XLOC_000685	2195	-	-	-	-	-	-	-	-	-	41.7617	-3.40338	0.55895	-6.08887	1.13709e-09	7.10375e-09	2	5	3	1	1	4	2	2	2	24	28	33	25	16	20	28	23	33
TCONS_00001697	XLOC_000686	222	-	-	-	-	-	-	-	-	-	15.7783	-1.34252	0.764236	-1.75669	0.0789709	0.104362	3	2	5	3	1	5	2	1	3	15	12	5	14	9	8	1	0	5
TCONS_00001698	XLOC_000687	903	-	-	-	-	-	-	-	-	-	8.94892	4.38355	1.32375	3.31147	0.000928078	0.0019954	2	3	2	4	5	5	11	13	9	0	0	1	0	0	0	0	0	1
TCONS_00001699	XLOC_000688	1287	-	-	-	tr|N6TW45|N6TW45_DENPD Uncharacterized protein (Fragment) OS=Dendroctonus ponderosae GN=YQE_10687 PE=4 SV=1]	7630616	2.77188e-17	type=protein; loc=2R:join(10252987..10254025,10254140..10254276,10254337..10254639,10254701..10254844); ID=FBpp0308536; name=CG12913-PB; parent=FBgn0033500,FBtr0339450; dbxref=GB_protein:AHN56075,REFSEQ:NP_001286277,FlyBase:FBpp0308536,FlyBase_Annotation_IDs:CG12913-PB; MD5=0bbcdcb2c6de52c7a6fb324fb9127b61; length=540; release=r6.08; species=Dmel; ]	FBpp0308536	8.10058e-13	19.7792	0.03179	0.741098	0.0428958	0.965785	0.970987	6	8	6	2	5	6	7	12	10	4	10	8	6	12	6	3	5	4
TCONS_00001701	XLOC_000689	1010	-	-	-	-	-	-	-	-	-	16.0331	5.61124	1.53868	3.64679	0.000265537	0.00067237	3	1	1	3	2	5	30	26	30	0	0	0	0	0	1	0	0	0
TCONS_00001702	XLOC_000690	860	-	-	-	-	-	-	-	-	-	9.383	7.25814	2.28184	3.18082	0.00146857	0.00296003	4	9	5	8	13	7	6	4	1	0	0	0	0	0	0	0	0	0
TCONS_00001704	XLOC_000691	1621	-	-	-	-	-	-	-	-	-	15.2441	7.95322	2.21243	3.59479	0.000324647	0.000803451	8	11	13	6	11	12	17	12	4	0	0	0	0	0	0	0	0	0
TCONS_00001705	XLOC_000692	2050	-	-	-	tr|A0A067RGJ9|A0A067RGJ9_ZOONE Pleckstrin-like proteiny domain-containing family M member 2 (Fragment) OS=Zootermopsis nevadensis GN=L798_02081 PE=4 SV=1]	9323889	1.31839e-08	-	-	-	862.09	-0.454123	0.238938	-1.90059	0.0573556	0.0779722	211	192	208	238	240	247	326	295	298	351	351	356	276	255	265	334	413	391
TCONS_00001720	XLOC_000693	4554	-	-	-	-	-	-	-	-	-	198.493	0.605623	0.257789	2.34929	0.0188091	0.0281302	85	96	75	84	91	84	60	79	82	67	55	67	42	41	59	56	44	41
TCONS_00001724	XLOC_000694	12400	RecName: Full=Hydroxysteroid dehydrogenase-like protein 2]	Q66KC4	2.2981e-141	tr|K7IYJ2|K7IYJ2_NASVI Uncharacterized protein OS=Nasonia vitripennis GN=LOC100117097 PE=4 SV=1]	9935541	3.82327e-170	type=protein; loc=3R:27677684..27678922; ID=FBpp0084585; name=CG5590-PA; parent=FBgn0039537,FBtr0085215; dbxref=FlyBase:FBpp0084585,FlyBase_Annotation_IDs:CG5590-PA,GB_protein:AAF56735.1,REFSEQ:NP_651578,GB_protein:AAF56735,FlyMine:FBpp0084585,modMine:FBpp0084585; MD5=996616d2921a7e2ec946cfb999bb0333; length=412; release=r6.08; species=Dmel; ]	FBpp0084585	1.33259e-06	1061.23	-0.415489	0.263171	-1.57878	0.114387	0.146037	317	282	279	315	330	294	303	336	308	338	327	301	456	474	458	408	425	424
TCONS_00001735	XLOC_000695	6422	RecName: Full=Cytokine receptor-like factor 3; AltName: Full=Cytokine receptor-like molecule 9; Short=CREME-9; AltName: Full=Cytokine receptor-related factor 4]	Q9Z2L7	4.6604e-44	tr|A0A067QTA9|A0A067QTA9_ZOONE Cytokine receptor-like factor 3 OS=Zootermopsis nevadensis GN=L798_13169 PE=4 SV=1]	9277931	1.15527e-143	-	-	-	772.256	-0.104291	0.305379	-0.341513	0.732717	0.767721	285	257	270	185	192	227	293	290	304	247	255	273	276	264	301	256	250	254
TCONS_00001746	XLOC_000696	414	-	-	-	-	-	-	-	-	-	528.676	0.165158	0.383759	0.430368	0.666928	0.707851	255	237	230	153	184	166	169	177	148	120	146	133	186	182	178	178	179	171
TCONS_00001747	XLOC_000697	6897	-	-	-	-	-	-	-	-	-	497.269	-1.0237	0.257267	-3.97913	6.91691e-05	0.000204315	119	81	112	121	111	115	118	115	113	231	229	212	176	183	176	261	264	276
TCONS_00001748	XLOC_000698	3833	RecName: Full=E3 ubiquitin-protein ligase RING2-A; AltName: Full=RING finger protein 1B-A; Short=RING1b-A; AltName: Full=RING finger protein 2-A]	Q66J69	9.08423e-16	tr|A0A088AR91|A0A088AR91_APIME Uncharacterized protein OS=Apis mellifera GN=Sce PE=4 SV=1]	9358329	3.68229e-146	type=protein; loc=3R:complement(join(27680653..27681915,27680551..27680595)); ID=FBpp0084614; name=Sce-PA; parent=FBgn0003330,FBtr0085245; dbxref=FlyBase:FBpp0084614,FlyBase_Annotation_IDs:CG5595-PA,GB_protein:AAF56737.1,REFSEQ:NP_477509,GB_protein:AAF56737,FlyMine:FBpp0084614,modMine:FBpp0084614; MD5=93f9a98b37da7cac674704295682b391; length=435; release=r6.08; species=Dmel; ]	FBpp0084614	3.24012e-41	196.452	1.26658	0.331929	3.81581	0.000135739	0.000371144	98	76	95	104	92	89	100	90	104	28	37	31	53	39	53	42	30	32
TCONS_00001750	XLOC_000699	9500	-	-	-	tr|X1WR27|X1WR27_ACYPI Uncharacterized protein OS=Acyrthosiphon pisum PE=4 SV=1]	9782761	4.8421e-11	-	-	-	485.642	0.137945	0.258438	0.533763	0.593505	0.639422	178	183	186	141	177	171	191	168	167	145	157	139	159	171	165	149	143	149
TCONS_00001751	XLOC_000700	1156	RecName: Full=Protein BUD31 homolog; AltName: Full=Protein G10 homolog [Branchiostoma belcheri]	Q962X9	9.24807e-80	tr|A0A067QSW3|A0A067QSW3_ZOONE BUD31-like protein OS=Zootermopsis nevadensis GN=L798_13173 PE=4 SV=1]	9344978	3.96442e-82	type=protein; loc=X:complement(join(11325092..11325185,11324670..11325010)); ID=FBpp0073316; name=l(1)10Bb-PA; parent=FBgn0001491,FBtr0073460; dbxref=FlyBase:FBpp0073316,FlyBase_Annotation_IDs:CG1639-PA,GB_protein:AAF48023.1,REFSEQ:NP_511117,GB_protein:AAF48023,FlyMine:FBpp0073316,modMine:FBpp0073316; MD5=669784763977bca200f5774fcee7fed7; length=144; release=r6.08; species=Dmel; ]	FBpp0073316	7.98649e-77	715.113	0.0704426	0.336339	0.209439	0.834105	0.857729	282	277	282	217	240	233	228	229	251	191	204	157	272	238	255	262	249	249
TCONS_00001755	XLOC_000701	1193	RecName: Full=Histone H3.3C; AltName: Full=Histone H3.5]	Q6NXT2	3.94397e-07	-	-	-	type=protein; loc=2L:21541210..21541620; ID=FBpp0091112; name=His3:CG33866-PA; parent=FBgn0053866,FBtr0091870; dbxref=FlyBase:FBpp0091112,FlyBase_Annotation_IDs:CG33866-PA,GB_protein:AAZ66583.1,REFSEQ:NP_001027387,GB_protein:AAZ66583; MD5=420dfce8d910d2eb7aa5c8d92bdae351; length=136; release=r6.08; species=Dmel; ]	FBpp0091112	5.48884e-08	18.6195	8.21632	2.18269	3.76432	0.000167005	0.000447034	9	12	17	9	10	15	15	13	15	0	0	0	0	0	0	0	0	0
TCONS_00001756	XLOC_000702	863	-	-	-	-	-	-	-	-	-	18.4565	8.09978	2.13388	3.7958	0.00014717	0.000399227	15	13	8	5	4	4	29	17	21	0	0	0	0	0	0	0	0	0
TCONS_00001757	XLOC_000703	7865	-	-	-	-	-	-	-	-	-	459.505	-0.557711	0.445019	-1.25323	0.210122	0.252956	159	130	167	154	167	155	77	79	72	162	173	218	144	140	148	193	223	218
TCONS_00001758	XLOC_000704	1376	-	-	-	-	-	-	-	-	-	17.6637	-1.84246	0.64894	-2.83918	0.00452298	0.00781905	4	1	3	3	2	3	0	4	3	6	10	11	13	8	13	5	5	11
TCONS_00001759	XLOC_000705	1169	-	-	-	-	-	-	-	-	-	14.99	5.98673	1.4751	4.05852	4.93848e-05	0.00015114	14	11	8	13	13	15	7	5	4	0	0	0	1	0	0	0	0	0
TCONS_00001760	XLOC_000706	388	-	-	-	tr|A0A023F0H5|A0A023F0H5_TRIIF Putative the luminal domain protein (Fragment) OS=Triatoma infestans PE=2 SV=1]	9736346	3.22629e-09	type=protein; loc=3R:complement(join(5464215..5464432,5462074..5462809,5460850..5462010,5459392..5460765)); ID=FBpp0078417; name=PEK-PA; parent=FBgn0037327,FBtr0078770; dbxref=FlyBase:FBpp0078417,FlyBase_Annotation_IDs:CG2087-PA,GB_protein:AAF52028.2,REFSEQ:NP_649538,GB_protein:AAF52028,FlyMine:FBpp0078417,modMine:FBpp0078417; MD5=3edc386e670a51de562cf52fe752a994; length=1162; release=r6.08; spec…	FBpp0078417	6.87951e-07	3.73001	-3.94078	1.79067	-2.20074	0.0277548	0.0401528	0	0	0	0	0	0	0	1	0	0	2	2	1	0	0	5	5	7
TCONS_00001761	XLOC_000707	552	-	-	-	tr|A0A067RGN4|A0A067RGN4_ZOONE Uncharacterized protein (Fragment) OS=Zootermopsis nevadensis GN=L798_02176 PE=4 SV=1]	9314810	1.06534e-08	-	-	-	10.2655	-2.71355	1.37209	-1.97768	0.0479652	0.0662477	0	0	0	0	2	4	0	1	1	5	5	10	4	1	1	10	9	10
TCONS_00001762	XLOC_000708	1045	RecName: Full=Zinc finger BED domain-containing protein 1; AltName: Full=Putative Ac-like transposable element; AltName: Full=dREF homolog]	O96006	1.19242e-08	tr|J9M2M5|J9M2M5_ACYPI Uncharacterized protein OS=Acyrthosiphon pisum PE=4 SV=2]	9777432	5.90607e-10	type=protein; loc=2L:join(13791028..13791164,13791218..13791595,13791665..13793135); ID=FBpp0110242; name=CG16863-PB; parent=FBgn0028931,FBtr0110942; dbxref=FlyBase:FBpp0110242,FlyBase_Annotation_IDs:CG16863-PB,REFSEQ:NP_001036361,GB_protein:ABI31315,FlyMine:FBpp0110242,modMine:FBpp0110242; MD5=015fae345973bff1c2c15aa66e24bfb8; length=661; release=r6.08; species=Dmel; ]	FBpp0110242	4.244e-08	14.4242	5.26019	1.32515	3.96952	7.20182e-05	0.000211807	8	9	13	6	10	11	11	10	9	1	1	0	0	0	0	0	0	0
TCONS_00001765	XLOC_000709	1308	RecName: Full=Glucosylceramidase; AltName: Full=Acid beta-glucosidase; AltName: Full=Beta-glucocerebrosidase; AltName: Full=D-glucosyl-N-acylsphingosine glucohydrolase; Flags: Precursor]	Q2KHZ8	3.54484e-68	tr|E2R0I8|E2R0I8_CANLF Glucosylceramidase OS=Canis lupus familiaris GN=GBA PE=3 SV=1]	12492411	5.9007e-69	type=protein; loc=3R:join(23700655..23700718,23700771..23701783,23701879..23702221,23702283..23702548); ID=FBpp0083833; name=CG31148-PA; parent=FBgn0051148,FBtr0084441; dbxref=FlyBase:FBpp0083833,FlyBase_Annotation_IDs:CG31148-PA,GB_protein:AAF56165.2,REFSEQ:NP_651172,GB_protein:AAF56165,FlyMine:FBpp0083833,modMine:FBpp0083833; MD5=f0aca4adfce78d19a59430fc9304577e; length=561; release=r6.08; spec…	FBpp0083833	7.23471e-53	56.3832	1.97586	1.09251	1.80855	0.0705215	0.0942214	19	33	30	9	4	4	52	50	53	2	0	0	0	0	0	32	30	35
TCONS_00001767	XLOC_000710	809	-	-	-	-	-	-	-	-	-	109.894	10.5007	1.9432	5.40384	6.52274e-08	3.2897e-07	99	99	88	35	41	35	87	91	109	0	0	0	0	0	0	0	0	0
TCONS_00001768	XLOC_000711	3869	RecName: Full=Arginine kinase; Short=AK]	P91798	0	tr|A1KY39|A1KY39_PERAM Arginine kinase OS=Periplaneta americana GN=Argk PE=2 SV=1]	9542325	0	type=protein; loc=3L:complement(join(9061907..9062121,9049276..9050359)); ID=FBpp0076271; name=Argk-PB; parent=FBgn0000116,FBtr0076544; dbxref=FlyBase:FBpp0076271,FlyBase_Annotation_IDs:CG32031-PB,GB_protein:AAN11982.1,REFSEQ:NP_729447,GB_protein:AAN11982,FlyMine:FBpp0076271,modMine:FBpp0076271; MD5=50e59b61f680229a0a72d9d5f8eedc34; length=432; release=r6.08; species=Dmel; ]	FBpp0076271	0	9144.69	-7.53048	0.441041	-17.0743	2.30485e-65	2.06398e-63	37	35	41	33	33	30	27	32	17	3918	4023	3897	6053	6000	6063	8085	7993	7860
TCONS_00001773	XLOC_000712	1287	RecName: Full=Unconventional myosin-IXa; AltName: Full=Unconventional myosin-9a]	Q8C170	6.15651e-62	tr|A0A067R2L8|A0A067R2L8_ZOONE Myosin-IXa OS=Zootermopsis nevadensis GN=L798_13636 PE=4 SV=1]	9262410	1.88333e-152	type=protein; loc=X:complement(join(5618566..5618677,5617858..5618480,5617309..5617786,5617121..5617226,5616891..5617056)); ID=FBpp0070751; name=RhoGAP5A-PA; parent=FBgn0029778,FBtr0070785; dbxref=FlyBase:FBpp0070751,FlyBase_Annotation_IDs:CG3208-PA,GB_protein:AAF46047.1,REFSEQ:NP_727007,GB_protein:AAF46047,FlyMine:FBpp0070751,modMine:FBpp0070751; MD5=bef70f0c207676a1fc7f627139cd1b2e; length=494;…	FBpp0070751	9.84286e-18	1238.48	0.575583	0.237567	2.42282	0.0154006	0.0234657	528	493	525	495	518	524	515	444	512	302	310	318	310	312	298	368	384	372
TCONS_00001777	XLOC_000713	425	-	-	-	tr|R4V4S5|R4V4S5_COPFO Sorbitol dehydrogenase-like protein OS=Coptotermes formosanus PE=2 SV=1]	9445225	1.56562e-22	-	-	-	641.677	-1.14653	0.296915	-3.86147	0.000112708	0.000315316	208	175	198	48	45	44	187	198	206	420	432	434	127	120	135	316	342	336
TCONS_00001783	XLOC_000714	1059	-	-	-	-	-	-	-	-	-	12.4051	7.65464	2.2443	3.4107	0.000647956	0.00146605	8	3	6	4	9	10	14	11	12	0	0	0	0	0	0	0	0	0
TCONS_00001784	XLOC_000715	1612	RecName: Full=CCAAT/enhancer-binding protein zeta; AltName: Full=CCAAT-box-binding transcription factor; Short=CBF; Short=CCAAT-binding factor]	P53569	5.79536e-38	tr|A0A069DWQ9|A0A069DWQ9_9HEMI Putative caatt-binding transcription factor/60s ribosomal subunit bioproteinsis protein (Fragment) OS=Panstrongylus megistus PE=2 SV=1]	7755352	8.56828e-55	type=protein; loc=3L:join(11074861..11075589,11075655..11075769,11075829..11077403,11077463..11078326,11078398..11078639); ID=FBpp0075937; name=CG7839-PA; parent=FBgn0036124,FBtr0076207; dbxref=GB_protein:AAF50106.3,GB_protein:AAF50106.2,FlyBase:FBpp0075937,FlyBase_Annotation_IDs:CG7839-PA,REFSEQ:NP_648431,GB_protein:AAF50106,FlyMine:FBpp0075937,modMine:FBpp0075937; MD5=1ebf4d7901501b852840cb0773…	FBpp0075937	3.12291e-24	81.8888	-0.2443	0.981668	-0.248862	0.803468	0.830866	17	17	24	4	8	4	56	49	62	65	68	69	11	14	24	7	3	11
TCONS_00001789	XLOC_000716	2618	-	-	-	tr|A0A087UAY4|A0A087UAY4_9ARAC PiggyBac transposable element-derived protein 4 (Fragment) OS=Stegodyphus mimosarum GN=X975_20931 PE=4 SV=1]	8779639	2.53919e-98	-	-	-	28.7769	8.69778	2.06777	4.20635	2.59527e-05	8.46764e-05	23	20	31	6	8	6	34	24	28	0	0	0	0	0	0	0	0	0
TCONS_00001791	XLOC_000717	746	RecName: Full=Protein TANC1; AltName: Full=TPR domain, ankyrin-repeat and coiled-coil domain-containing protein 1]	Q6F6B3	2.4345e-10	tr|D5MLG0|D5MLG0_9BACT Uncharacterized protein OS=Candidatus Methylomirabilis oxyfera GN=DAMO_0759 PE=4 SV=1]	50143545	6.68083e-07	type=protein; loc=2L:join(5346858..5347229,5348437..5348538,5352080..5352181,5353547..5353663,5355193..5355285,5356182..5356395,5356626..5356921,5356976..5357278,5357337..5358764,5358826..5359362,5359431..5359637,5359712..5360405,5361998..5362209,5363656..5363784,5364309..5364417,5364774..5365039); ID=FBpp0289289; name=nompC-PD; parent=FBgn0016920,FBtr0300012; dbxref=FlyBase_Annotation_IDs:CG1102…	FBpp0289289	4.74373e-12	16.937	-0.968555	0.729657	-1.32741	0.184373	0.224859	7	8	11	0	1	0	3	2	5	19	12	16	2	0	3	9	3	5
TCONS_00001792	XLOC_000718	699	RecName: Full=Peptidyl-tRNA hydrolase ICT1, mitochondrial; AltName: Full=39S ribosomal protein L58, mitochondrial; Short=MRP-L58; AltName: Full=Immature colon carcinoma transcript 1 protein homolog; Flags: Precursor]	Q8R035	2.39872e-22	tr|A0A067R267|A0A067R267_ZOONE Immature colon carcinoma transcript 1 protein OS=Zootermopsis nevadensis GN=L798_13208 PE=4 SV=1]	9341731	2.95338e-34	type=protein; loc=2L:join(10507194..10507355,10507419..10507868); ID=FBpp0307934; name=CG6094-PB; parent=FBgn0032261,FBtr0337004; dbxref=REFSEQ:NP_001260353,GB_protein:AGB92888,FlyBase:FBpp0307934,FlyBase_Annotation_IDs:CG6094-PB; MD5=68ea9e262757fd58e0154258e4712034; length=203; release=r6.08; species=Dmel; ]	FBpp0307934	8.7209e-24	219.697	-0.425685	0.52268	-0.814427	0.415401	0.466633	98	89	94	68	55	66	39	30	39	60	59	54	121	104	116	63	74	78
TCONS_00001794	XLOC_000719	725	-	-	-	-	-	-	-	-	-	198.431	-0.408214	0.462415	-0.882788	0.377351	0.427947	84	75	75	63	60	54	43	31	38	47	67	54	87	113	90	67	69	67
TCONS_00001795	XLOC_000720	1878	-	-	-	-	-	-	-	-	-	197.541	2.50171	1.44319	1.73346	0.0830137	0.109232	16	10	7	10	7	16	355	359	344	11	12	0	37	30	34	1	0	0
TCONS_00001796	XLOC_000721	471	-	-	-	tr|C4WWP0|C4WWP0_ACYPI ACYPI006860 protein OS=Acyrthosiphon pisum GN=ACYPI006860 PE=2 SV=1]	7336579	4.48943e-08	type=protein; loc=2R:12756554..12757114; ID=FBpp0086965; name=mRpL18-PA; parent=FBgn0026741,FBtr0087852; dbxref=FlyBase:FBpp0086965,FlyBase_Annotation_IDs:CG12373-PA,GB_protein:AAF58460.1,REFSEQ:NP_610818,GB_protein:AAF58460,FlyMine:FBpp0086965,modMine:FBpp0086965; MD5=a283edbb3b816515e4a31dfe6a0abfb9; length=186; release=r6.08; species=Dmel; ]	FBpp0086965	9.42193e-11	92.4113	0.0874036	0.616958	0.141669	0.887342	0.903885	38	31	29	26	18	28	33	43	35	9	11	16	34	38	53	41	38	33
TCONS_00001797	XLOC_000722	867	RecName: Full=Carboxylesterase 4A; Flags: Precursor]	P0C6R3	4.10143e-09	tr|A0A0K8TVV4|A0A0K8TVV4_EPIPO Carboxylic ester hydrolase (Fragment) OS=Epiphyas postvittana PE=3 SV=1]	8025407	1.89157e-13	type=protein; loc=X:complement(join(3970413..3971315,3969730..3970077,3969351..3969643,3969082..3969289)); ID=FBpp0401489; name=CG6414-PB; parent=FBgn0029690,FBtr0445312; dbxref=FlyBase:FBpp0401489,FlyBase_Annotation_IDs:CG6414-PB; MD5=43875e7c612097f1d6f919009944515c; length=583; release=r6.08; species=Dmel; ]	FBpp0401489	6.68502e-09	488.657	8.93172	0.844982	10.5703	4.09145e-26	7.81858e-25	155	148	167	434	424	430	428	441	375	1	0	1	1	1	1	0	0	0
TCONS_00001798	XLOC_000723	610	-	-	-	-	-	-	-	-	-	6.64719	6.57203	2.39014	2.74964	0.00596604	0.00998983	0	0	0	6	7	7	5	10	6	0	0	0	0	0	0	0	0	0
TCONS_00001803	XLOC_000724	3700	RecName: Full=Esterase FE4; AltName: Full=Carboxylic-ester hydrolase; Flags: Precursor]	P35502	1.0158e-53	tr|A0A0C5KC89|A0A0C5KC89_9ORTH Carboxylic ester hydrolase OS=Oxya chinensis GN=CesA2 PE=2 SV=1]	9778556	3.23648e-94	type=protein; loc=3R:complement(join(23526834..23527175,23525496..23525600,23524853..23524989,23523899..23524797,23523668..23523837,23523322..23523602,23523075..23523264)); ID=FBpp0308684; name=CG10175-PD; parent=FBgn0039084,FBtr0339621; dbxref=FlyBase:FBpp0308684,FlyBase_Annotation_IDs:CG10175-PD,GB_protein:AHN57486,REFSEQ:NP_001287487; MD5=e0b9ba74377f751cd2b715bb3604dda6; length=707; release=r…	FBpp0308684	6.13861e-78	314.587	-0.222827	0.898312	-0.248051	0.804095	0.83145	103	135	108	30	33	40	157	135	135	176	184	132	148	152	175	17	20	25
TCONS_00001816	XLOC_000725	571	RecName: Full=Carboxylesterase 4A; Flags: Precursor]	P0C6R3	1.54491e-10	tr|H9IUA7|H9IUA7_BOMMO Carboxylic ester hydrolase OS=Bombyx mori GN=Care-11 PE=3 SV=1]	8475132	7.80562e-14	type=protein; loc=X:complement(join(3970413..3971315,3969730..3970077,3969351..3969643,3969082..3969289)); ID=FBpp0401489; name=CG6414-PB; parent=FBgn0029690,FBtr0445312; dbxref=FlyBase:FBpp0401489,FlyBase_Annotation_IDs:CG6414-PB; MD5=43875e7c612097f1d6f919009944515c; length=583; release=r6.08; species=Dmel; ]	FBpp0401489	5.96945e-09	200.786	11.0884	1.8576	5.96923	2.3837e-09	1.44181e-08	28	28	30	208	219	222	174	161	160	0	0	0	0	0	0	0	0	0
TCONS_00001817	XLOC_000726	608	RecName: Full=Cholinesterase 1]	Q95000	6.49198e-06	tr|D8UUL2|D8UUL2_RETFL Carboxylic ester hydrolase OS=Reticulitermes flavipes GN=Est1 PE=2 SV=1]	11027930	5.43124e-08	type=protein; loc=3R:complement(join(23528676..23528873,23525496..23525600,23524853..23524989,23523899..23524797,23523668..23523837,23523322..23523602,23523075..23523264)); ID=FBpp0083815; name=CG10175-PC; parent=FBgn0039084,FBtr0084423; dbxref=FlyBase:FBpp0083815,FlyBase_Annotation_IDs:CG10175-PC,GB_protein:AAN13949.1,REFSEQ:NP_651151,GB_protein:AAN13949,FlyMine:FBpp0083815,modMine:FBpp0083815; …	FBpp0083815	6.66797e-06	16.5624	7.68685	2.19153	3.50753	0.000452289	0.00107327	0	0	0	6	13	11	22	26	26	0	0	0	0	0	0	0	0	0
TCONS_00001827	XLOC_000727	1820	RecName: Full=Venom carboxylesterase-6; AltName: Allergen=Api m 8; Flags: Precursor]	B2D0J5	7.81935e-60	tr|D8UUL2|D8UUL2_RETFL Carboxylic ester hydrolase OS=Reticulitermes flavipes GN=Est1 PE=2 SV=1]	11027930	6.13375e-07	type=protein; loc=2R:join(22550208..22550254,22550320..22551973); ID=FBpp0071746; name=CG6018-PA; parent=FBgn0034736,FBtr0071835; dbxref=FlyBase:FBpp0071746,FlyBase_Annotation_IDs:CG6018-PA,GB_protein:AAF46856.1,REFSEQ:NP_611678,GB_protein:AAF46856,FlyMine:FBpp0071746,modMine:FBpp0071746; MD5=25ebfadf4b655bd187535df0a120f1d2; length=566; release=r6.08; species=Dmel; ]	FBpp0071746	7.33342e-06	314.443	0.0828772	0.504384	0.164314	0.869484	0.888573	77	86	69	116	108	115	139	119	149	170	173	168	59	67	52	96	93	80
TCONS_00001837	XLOC_000728	1057	-	-	-	-	-	-	-	-	-	7.77153	-0.78865	1.2054	-0.654262	0.512943	0.562503	1	1	1	1	3	0	1	3	5	14	9	1	0	1	0	5	2	1
TCONS_00001838	XLOC_000729	676	-	-	-	-	-	-	-	-	-	221.481	9.72358	1.23307	7.88565	3.12903e-15	3.17505e-14	267	273	272	109	109	100	70	75	82	0	0	0	0	0	0	0	0	1
TCONS_00001840	XLOC_000730	429	-	-	-	-	-	-	-	-	-	29.992	8.82217	2.11019	4.18075	2.90544e-05	9.38153e-05	38	27	23	14	14	15	17	20	17	0	0	0	0	0	0	0	0	0
TCONS_00001843	XLOC_000731	1247	-	-	-	tr|A0A067R8S2|A0A067R8S2_ZOONE Max-like protein X OS=Zootermopsis nevadensis GN=L798_05103 PE=4 SV=1]	9325168	9.05593e-09	type=protein; loc=3R:complement(join(27288328..27288469,27287785..27288185,27287498..27287719)); ID=FBpp0084543; name=bigmax-PA; parent=FBgn0039509,FBtr0085173; dbxref=FlyBase:FBpp0084543,FlyBase_Annotation_IDs:CG3350-PA,GB_protein:AAF56696.1,REFSEQ:NP_651556,GB_protein:AAF56696,FlyMine:FBpp0084543,modMine:FBpp0084543; MD5=2e7c5348aa7ea46f1565187136557e64; length=254; release=r6.08; species=Dmel;…	FBpp0084543	1.01451e-06	106.336	-0.514395	0.471222	-1.09162	0.275	0.322335	47	45	33	25	18	27	25	26	26	33	36	33	30	56	40	43	43	55
TCONS_00001849	XLOC_000732	608	-	-	-	-	-	-	-	-	-	8.15329	3.78292	1.27123	2.97579	0.00292236	0.00534615	2	4	4	6	0	5	9	9	9	2	0	0	0	0	0	0	1	0
TCONS_00001850	XLOC_000733	1452	-	-	-	-	-	-	-	-	-	16.689	5.35975	1.19962	4.46788	7.89974e-06	2.86071e-05	7	7	7	4	11	12	14	19	21	0	0	1	0	0	0	0	0	1
TCONS_00001851	XLOC_000734	3620	RecName: Full=Tigger transposable element-derived protein 6]	Q17RP2	1.96606e-06	tr|X1WUV9|X1WUV9_ACYPI Uncharacterized protein OS=Acyrthosiphon pisum PE=4 SV=1]	9780445	5.82068e-11	-	-	-	18.799	-2.23672	0.75737	-2.95328	0.00314416	0.00569783	1	1	1	1	4	3	2	1	4	2	1	4	12	11	11	16	20	16
TCONS_00001852	XLOC_000735	1276	-	-	-	tr|A0A067R3K9|A0A067R3K9_ZOONE Neuroblastoma-amplified sequence (Fragment) OS=Zootermopsis nevadensis GN=L798_07873 PE=4 SV=1]	9284131	3.96729e-09	-	-	-	29.0899	-0.830862	0.539541	-1.53994	0.123574	0.156631	7	3	3	6	6	9	15	11	6	16	9	12	10	10	9	16	17	12
TCONS_00001856	XLOC_000736	5194	RecName: Full=Zinc finger protein 850]	A8MQ14	4.78026e-07	tr|G3PN01|G3PN01_GASAC Uncharacterized protein OS=Gasterosteus aculeatus GN=ZNF629 (9 of 10) PE=4 SV=1]	54653180	7.59587e-07	type=protein; loc=3R:12429670..12431175; ID=FBpp0082061; name=CG5245-PA; parent=FBgn0038047,FBtr0082589; dbxref=FlyBase:FBpp0082061,FlyBase_Annotation_IDs:CG5245-PA,GB_protein:AAF54813.1,REFSEQ:NP_650197,GB_protein:AAF54813,FlyMine:FBpp0082061,modMine:FBpp0082061; MD5=6e55520dbd49a5edca289a6baa2a8986; length=501; release=r6.08; species=Dmel; ]	FBpp0082061	4.47253e-06	167.171	-0.524386	0.416948	-1.25768	0.208509	0.251226	73	69	65	19	23	22	56	62	54	73	90	97	45	50	52	65	48	61
TCONS_00001857	XLOC_000737	5576	RecName: Full=Zinc finger protein 420]	A2VDQ7	8.99385e-08	tr|X1WW20|X1WW20_ACYPI Uncharacterized protein OS=Acyrthosiphon pisum PE=4 SV=1]	9780678	2.91992e-07	type=protein; loc=2L:complement(join(11802287..11803439,11800155..11800322,11798665..11799402,11797125..11797741)); ID=FBpp0079846; name=crol-PB; parent=FBgn0020309,FBtr0080262; dbxref=FlyBase:FBpp0079846,FlyBase_Annotation_IDs:CG14938-PB,GB_protein:AAN10786.1,REFSEQ:NP_477245,GB_protein:AAN10786,FlyMine:FBpp0079846,modMine:FBpp0079846; MD5=d0ff440ba6f6b7492b168b15a1332648; length=891; release=r6…	FBpp0079846	5.79506e-06	411.061	-0.792621	0.493035	-1.60764	0.107915	0.138585	109	128	110	50	66	70	109	153	134	130	144	163	218	224	217	153	139	147
TCONS_00001862	XLOC_000738	1426	-	-	-	tr|X1X0F9|X1X0F9_ACYPI Uncharacterized protein OS=Acyrthosiphon pisum GN=LOC100167373 PE=4 SV=1]	9776718	1.6718e-14	-	-	-	9.23462	1.09427	0.987872	1.1077	0.267991	0.315174	2	7	6	0	4	1	6	5	9	2	4	2	1	2	3	0	2	1
TCONS_00001873	XLOC_000739	428	-	-	-	-	-	-	-	-	-	127.672	-2.58355	0.363505	-7.10734	1.18299e-12	9.93218e-12	8	10	5	15	9	10	21	18	18	55	51	45	70	89	80	80	93	82
TCONS_00001874	XLOC_000740	516	-	-	-	-	-	-	-	-	-	6.09955	6.69895	2.34243	2.85983	0.00423872	0.00739065	2	1	5	5	3	2	4	10	6	0	0	0	0	0	0	0	0	0
TCONS_00001875	XLOC_000741	1808	-	-	-	tr|A0A067R7J0|A0A067R7J0_ZOONE Uncharacterized protein OS=Zootermopsis nevadensis GN=L798_06838 PE=4 SV=1]	9347292	5.0117e-07	-	-	-	154.181	4.62208	0.45534	10.1508	3.28561e-24	5.67087e-23	78	74	89	85	59	92	130	155	161	6	3	6	3	2	3	4	2	6
TCONS_00001881	XLOC_000742	1044	-	-	-	tr|A0A0J7KDT3|A0A0J7KDT3_LASNI Gag-pol polyprotein OS=Lasius niger GN=RF55_12178 PE=4 SV=1]	9717226	5.99015e-78	-	-	-	17.5592	8.12902	2.17602	3.73573	0.000187169	0.000494664	19	10	9	10	7	8	17	20	9	0	0	0	0	0	0	0	0	0
TCONS_00001883	XLOC_000743	4451	-	-	-	tr|A0A0A9X0D5|A0A0A9X0D5_LYGHE Uncharacterized protein K02A2.6 (Fragment) OS=Lygus hesperus GN=CM83_286 PE=4 SV=1]	9834462	1.82027e-93	-	-	-	529.325	12.5458	1.83614	6.8327	8.33297e-12	6.47491e-11	298	248	284	389	355	392	409	432	459	0	0	0	0	0	0	0	0	0
TCONS_00001886	XLOC_000744	1866	-	-	-	-	-	-	-	-	-	4037.16	7.86227	0.348228	22.5779	7.14007e-113	2.88492e-110	3177	3197	3131	2378	2443	2507	2602	2626	2701	22	13	21	10	9	11	8	6	7
TCONS_00001887	XLOC_000745	2975	-	-	-	-	-	-	-	-	-	45.1381	-0.333917	0.708741	-0.47114	0.63754	0.680621	8	13	12	12	19	9	8	16	18	32	31	32	4	7	4	16	20	19
TCONS_00001894	XLOC_000746	1876	-	-	-	-	-	-	-	-	-	71.8203	5.35056	0.786191	6.80567	1.00579e-11	7.76536e-11	25	32	41	44	45	60	67	65	55	2	3	1	0	0	1	0	2	1
TCONS_00001896	XLOC_000747	821	-	-	-	-	-	-	-	-	-	35.8384	1.51718	0.56423	2.68894	0.00716797	0.0117626	21	17	14	19	12	10	23	30	17	8	7	11	2	2	3	10	6	10
TCONS_00001898	XLOC_000748	6855	-	-	-	-	-	-	-	-	-	3919.15	8.28188	0.429	19.3051	4.86865e-83	8.10204e-81	2981	2963	3055	2386	2392	2411	2674	2615	2592	15	12	17	10	6	7	1	5	6
TCONS_00001900	XLOC_000749	1810	-	-	-	-	-	-	-	-	-	89.7154	1.41471	0.710138	1.99217	0.0463528	0.0641693	38	44	47	48	49	44	44	35	37	53	38	13	2	4	6	21	18	13
TCONS_00001901	XLOC_000750	1571	-	-	-	-	-	-	-	-	-	24.258	2.94174	0.680305	4.32414	1.53126e-05	5.24412e-05	7	9	12	21	17	15	15	11	26	2	1	3	1	3	0	3	0	3
TCONS_00001902	XLOC_000751	660	-	-	-	-	-	-	-	-	-	20.8351	4.85493	1.03692	4.68206	2.84005e-06	1.11707e-05	14	21	16	12	11	5	13	15	18	2	1	0	1	0	0	0	0	0
TCONS_00001903	XLOC_000752	1776	RecName: Full=ATP-citrate synthase; AltName: Full=ATP-citrate (pro-S-)-lyase; AltName: Full=Citrate cleavage enzyme]	P16638	1.75322e-67	tr|A0A084WGB0|A0A084WGB0_ANOSI ATP-citrate synthase OS=Anopheles sinensis GN=ZHAS_00017364 PE=3 SV=1]	11550475	1.12668e-74	type=protein; loc=2R:complement(join(15999805..15999963,15998067..15998252,15997277..15998003,15996895..15997218,15996167..15996365,15994865..15996098,15994462..15994802,15994228..15994396)); ID=FBpp0289824; name=ATPCL-PE; parent=FBgn0020236,FBtr0300597; dbxref=REFSEQ:NP_001137674,GB_protein:ACL83128,FlyBase:FBpp0289824,FlyBase_Annotation_IDs:CG8322-PE; MD5=0f215e06cfbc76827f06dfe941d7b3ef; lengt…	FBpp0289824	7.43375e-75	86.655	-0.615782	0.659464	-0.933761	0.350427	0.400438	23	15	23	17	9	11	38	40	30	22	11	12	54	46	49	38	41	38
TCONS_00001913	XLOC_000753	1012	-	-	-	-	-	-	-	-	-	35.6327	-1.15816	0.85791	-1.34998	0.177022	0.216727	3	1	0	12	10	13	13	14	7	14	21	20	5	14	14	21	14	21
TCONS_00001916	XLOC_000754	188	-	-	-	-	-	-	-	-	-	11.2667	-7.41749	2.22307	-3.33659	0.00084813	0.00184694	0	0	0	0	0	0	0	0	0	0	2	4	12	16	11	4	11	4
TCONS_00001917	XLOC_000755	2074	-	-	-	tr|V5GU18|V5GU18_ANOGL Uncharacterized protein (Fragment) OS=Anoplophora glabripennis PE=4 SV=1]	10921866	9.95158e-53	-	-	-	44.9237	-0.666525	0.471108	-1.4148	0.157126	0.194529	11	9	8	10	17	10	14	13	15	23	26	19	13	12	15	22	18	19
TCONS_00001918	XLOC_000756	743	-	-	-	-	-	-	-	-	-	27.9115	-0.424483	0.675665	-0.628244	0.529844	0.578767	13	9	12	8	8	4	8	7	4	10	4	7	9	14	9	14	18	10
TCONS_00001920	XLOC_000757	5267	-	-	-	-	-	-	-	-	-	1817.48	3.3709	0.311097	10.8355	2.33605e-27	4.77724e-26	1167	1154	1140	863	834	837	1378	1498	1416	89	99	83	99	98	123	104	135	113
TCONS_00001922	XLOC_000758	5184	-	-	-	-	-	-	-	-	-	1900.14	3.42752	0.29782	11.5087	1.19303e-30	2.84469e-29	1208	1184	1184	994	982	884	1454	1395	1483	92	88	96	113	116	108	114	115	114
TCONS_00001923	XLOC_000759	260	-	-	-	-	-	-	-	-	-	22.3476	3.07865	0.738355	4.16961	3.05118e-05	9.79905e-05	11	8	8	7	11	9	23	25	24	1	2	0	1	2	2	2	1	2
TCONS_00001926	XLOC_000760	529	-	-	-	tr|J9M601|J9M601_ACYPI Uncharacterized protein OS=Acyrthosiphon pisum PE=4 SV=2]	9823217	5.90674e-09	-	-	-	4.12293	6.06794	2.39565	2.5329	0.0113123	0.0177177	4	5	6	2	4	3	1	0	0	0	0	0	0	0	0	0	0	0
TCONS_00001927	XLOC_000761	1177	-	-	-	-	-	-	-	-	-	16.8547	2.35874	0.705686	3.34249	0.000830316	0.00181471	5	13	16	12	7	10	10	6	8	0	2	3	2	2	1	0	3	3
TCONS_00001928	XLOC_000762	1484	-	-	-	-	-	-	-	-	-	14.9832	4.6374	1.11946	4.14254	3.43478e-05	0.000109047	6	2	5	10	5	5	16	23	19	0	0	1	0	0	0	0	1	1
TCONS_00001929	XLOC_000763	591	-	-	-	-	-	-	-	-	-	15.5155	0.781793	0.741757	1.05398	0.291894	0.339942	15	11	4	3	7	7	4	4	6	4	2	3	5	1	6	3	6	3
TCONS_00001930	XLOC_000764	1164	-	-	-	-	-	-	-	-	-	8.84246	3.14592	1.2814	2.45506	0.0140862	0.021623	3	4	3	15	3	8	6	3	4	0	1	2	0	0	0	0	0	2
TCONS_00001931	XLOC_000765	265	-	-	-	-	-	-	-	-	-	11.2426	7.53936	2.25972	3.33642	0.000848651	0.00184762	10	10	9	8	7	7	9	5	4	0	0	0	0	0	0	0	0	0
TCONS_00001932	XLOC_000766	3951	RecName: Full=5&apos;-AMP-activated protein kinase subunit beta-1; Short=AMPK subunit beta-1; Short=AMPKb]	Q5R801	1.85518e-79	tr|A0A067QWQ7|A0A067QWQ7_ZOONE 5&apos;-AMP-activated protein kinase subunit beta-1 OS=Zootermopsis nevadensis GN=L798_11183 PE=4 SV=1]	9290940	2.21062e-149	type=protein; loc=2R:complement(join(9136952..9137599,9135765..9135995,9135559..9135705)); ID=FBpp0087705; name=alc-PA; parent=FBgn0260972,FBtr0088624; dbxref=FlyBase:FBpp0087705,FlyBase_Annotation_IDs:CG8057-PA,GB_protein:AAF58979.1,REFSEQ:NP_610460,GB_protein:AAF58979,FlyMine:FBpp0087705,modMine:FBpp0087705; MD5=2cac3bf3bc33250b01a74c2898ef7975; length=341; release=r6.08; species=Dmel; ]	FBpp0087705	2.4149e-99	328.475	-0.926196	0.25791	-3.59116	0.000329216	0.000813597	71	86	85	68	61	70	67	85	105	136	131	138	128	132	129	170	147	177
TCONS_00001937	XLOC_000767	416	RecName: Full=Anaphase-promoting complex subunit 11; Short=APC11; AltName: Full=Cyclosome subunit 11; AltName: Full=Hepatocellular carcinoma-associated RING finger protein &gt;gi|68565126|sp|Q5R8A2.1|APC11_PONAB RecName: Full=Anaphase-promoting complex subunit 11; Short=APC11; AltName: Full=Cyclosome subunit 11]	Q9NYG5	9.82823e-19	tr|A0A0L7K3L0|A0A0L7K3L0_9NEOP Anaphase-promoting complex subunit 11 OS=Operophtera brumata GN=OBRU01_26223 PE=4 SV=1]	11205171	1.30529e-21	type=protein; loc=2L:complement(8528052..8528309); ID=FBpp0111655; name=lmgA-PB; parent=FBgn0250903,FBtr0112743; dbxref=FlyBase:FBpp0111655,FlyBase_Annotation_IDs:CG34440-PB,REFSEQ:NP_001097123,GB_protein:ABV53651,FlyMine:FBpp0111655,modMine:FBpp0111655; MD5=dca585e130fdf89b175c364d99af710b; length=85; release=r6.08; species=Dmel; ]	FBpp0111655	1.05542e-20	150.699	1.28987	0.282141	4.57171	4.8376e-06	1.82634e-05	80	82	73	72	79	76	74	55	65	37	33	27	35	26	32	23	20	28
TCONS_00001938	XLOC_000768	1616	RecName: Full=Aurora kinase B; AltName: Full=Aurora 1; AltName: Full=Aurora- and IPL1-like midbody-associated protein 1; AltName: Full=Aurora/IPL1-related kinase 2; Short=ARK-2; Short=Aurora-related kinase 2; AltName: Full=STK-1; AltName: Full=Serine/threonine-protein kinase 12; AltName: Full=Serine/threonine-protein kinase 5; AltName: Full=Serine/threonine-protein kinase aurora-B]	O55099	8.76531e-35	tr|A7SLH0|A7SLH0_NEMVE Predicted protein OS=Nematostella vectensis GN=v1g230469 PE=4 SV=1]	11366910	1.95558e-34	type=protein; loc=3R:join(11963292..11963405,11963470..11963770,11963833..11964653); ID=FBpp0081957; name=aurA-PA; parent=FBgn0000147,FBtr0082483; dbxref=FlyBase:FBpp0081957,FlyBase_Annotation_IDs:CG3068-PA,GB_protein:AAF54723.1,REFSEQ:NP_476749,GB_protein:AAF54723,FlyMine:FBpp0081957,modMine:FBpp0081957; MD5=f04efa64cec56a2f8b324e33824ea96d; length=411; release=r6.08; species=Dmel; ]	FBpp0081957	6.5371e-27	886.825	0.478147	0.638214	0.749195	0.45374	0.504986	226	180	205	139	171	154	795	801	822	175	196	190	271	275	294	178	194	185
TCONS_00001940	XLOC_000769	3587	RecName: Full=Small ubiquitin-related modifier; Short=SUMO; AltName: Full=Ubiquitin-like protein SMT3; Flags: Precursor]	P55853	7.50796e-16	tr|A0A060WIG2|A0A060WIG2_ONCMY Uncharacterized protein OS=Oncorhynchus mykiss GN=GSONMT00072474001 PE=4 SV=1]	54414367	1.42272e-18	type=protein; loc=2L:complement(6967028..6967300); ID=FBpp0312327; name=smt3-PB; parent=FBgn0264922,FBtr0346716; dbxref=FlyBase:FBpp0312327,FlyBase_Annotation_IDs:CG4494-PB; MD5=42886776929d7ed4886f867bfa0665ad; length=90; release=r6.08; species=Dmel; ]	FBpp0312327	1.37466e-07	7610.71	0.584935	0.286548	2.04132	0.0412193	0.057626	3398	3513	3494	2904	2972	2906	2932	2964	2967	1769	1743	1766	1956	1923	1988	2348	2347	2339
TCONS_00001943	XLOC_000770	807	-	-	-	-	-	-	-	-	-	156.798	-0.589111	0.383012	-1.5381	0.124024	0.157146	30	35	38	39	28	31	64	65	67	73	53	57	67	61	57	57	68	61
TCONS_00001947	XLOC_000771	2171	RecName: Full=Nucleolar complex protein 2 homolog; Short=Protein NOC2 homolog]	Q9VIF0	5.32117e-16	tr|A0A067R2Z6|A0A067R2Z6_ZOONE Nucleolar complex protein 2-like protein OS=Zootermopsis nevadensis GN=L798_09344 PE=4 SV=1]	9350827	1.40838e-29	type=protein; loc=2L:join(21163679..21164704,21164764..21166038); ID=FBpp0081001; name=CG9246-PA; parent=FBgn0032925,FBtr0081472; dbxref=FlyBase:FBpp0081001,FlyBase_Annotation_IDs:CG9246-PA,GB_protein:AAF53971.1,REFSEQ:NP_610095,GB_protein:AAF53971,FlyMine:FBpp0081001,modMine:FBpp0081001; MD5=ba016312dbb373be63a63d1f696ec675; length=766; release=r6.08; species=Dmel; ]	FBpp0081001	6.17009e-17	2143.83	-0.76143	0.31642	-2.40639	0.016111	0.0244451	543	625	583	503	496	516	517	551	499	707	715	702	983	1056	1013	991	901	950
TCONS_00001948	XLOC_000772	1213	-	-	-	-	-	-	-	-	-	23.7175	4.63188	1.21131	3.82385	0.000131386	0.000360623	10	7	7	13	9	16	37	24	20	3	0	1	0	1	0	0	0	0
TCONS_00001950	XLOC_000773	5774	RecName: Full=Calpain-7; AltName: Full=PalB homolog; Short=PalBH]	Q9R1S8	0	tr|A0A067QUQ1|A0A067QUQ1_ZOONE Calpain-7 OS=Zootermopsis nevadensis GN=L798_01611 PE=4 SV=1]	9336247	0	type=protein; loc=X:join(21351762..21351766,21351860..21352485,21352753..21353665,21354094..21354413,21354480..21356068,21356141..21356647,21356707..21356973,21357045..21357187,21357257..21357434); ID=FBpp0312188; name=sol-PF; parent=FBgn0003464,FBtr0346608; dbxref=FlyBase:FBpp0312188,FlyBase_Annotation_IDs:CG1391-PF,GB_protein:AAS65411,REFSEQ:NP_996524; MD5=4cbe6b293970aa51072209664bebf0f0; leng…	FBpp0312188	1.1046e-31	1205.54	-0.108561	0.584036	-0.185882	0.852538	0.873736	227	185	214	216	234	225	924	917	859	459	390	399	405	399	370	336	313	327
TCONS_00001959	XLOC_000774	1457	RecName: Full=Small ubiquitin-related modifier; Short=SUMO; AltName: Full=Ubiquitin-like protein SMT3; Flags: Precursor]	P55853	3.39954e-38	tr|A0A067QRY0|A0A067QRY0_ZOONE Small ubiquitin-related modifier OS=Zootermopsis nevadensis GN=L798_01612 PE=3 SV=1]	9288578	5.96067e-53	type=protein; loc=2L:complement(6967028..6967300); ID=FBpp0312327; name=smt3-PB; parent=FBgn0264922,FBtr0346716; dbxref=FlyBase:FBpp0312327,FlyBase_Annotation_IDs:CG4494-PB; MD5=42886776929d7ed4886f867bfa0665ad; length=90; release=r6.08; species=Dmel; ]	FBpp0312327	3.77759e-19	8142.57	0.654908	0.293245	2.23331	0.0255284	0.0371701	3672	3778	3806	3207	3163	3233	3232	3257	3215	1803	1762	1780	2050	2089	2040	2465	2434	2475
TCONS_00001960	XLOC_000775	1478	-	-	-	-	-	-	-	-	-	241.074	-0.751381	0.314964	-2.38561	0.0170509	0.0257378	56	59	59	39	59	47	90	73	79	108	103	108	92	102	93	94	85	115
TCONS_00001962	XLOC_000776	3945	RecName: Full=Forkhead box protein J3]	Q8BUR3	1.094e-33	tr|A0A067QRY4|A0A067QRY4_ZOONE Forkhead box protein J3 OS=Zootermopsis nevadensis GN=L798_01618 PE=4 SV=1]	9306793	3.68825e-56	type=protein; loc=3L:complement(21474668..21476194); ID=FBpp0078049; name=croc-PA; parent=FBgn0014143,FBtr0078395; dbxref=FlyBase:FBpp0078049,FlyBase_Annotation_IDs:CG5069-PA,GB_protein:AAF51727.1,REFSEQ:NP_524202,GB_protein:AAF51727,FlyMine:FBpp0078049,modMine:FBpp0078049; MD5=dee71b796e7dc89d7c25c217577dabe5; length=508; release=r6.08; species=Dmel; ]	FBpp0078049	1.1349e-26	221.736	0.739432	0.41622	1.77654	0.0756439	0.100363	94	101	96	80	71	82	105	117	100	35	46	41	69	74	73	51	53	55
TCONS_00001970	XLOC_000777	2665	RecName: Full=Nucleolar complex protein 2 homolog; Short=Protein NOC2 homolog]	Q9VIF0	1.97151e-168	tr|A0A067R2Z6|A0A067R2Z6_ZOONE Nucleolar complex protein 2-like protein OS=Zootermopsis nevadensis GN=L798_09344 PE=4 SV=1]	9350827	0	type=protein; loc=2L:join(21163679..21164704,21164764..21166038); ID=FBpp0081001; name=CG9246-PA; parent=FBgn0032925,FBtr0081472; dbxref=FlyBase:FBpp0081001,FlyBase_Annotation_IDs:CG9246-PA,GB_protein:AAF53971.1,REFSEQ:NP_610095,GB_protein:AAF53971,FlyMine:FBpp0081001,modMine:FBpp0081001; MD5=ba016312dbb373be63a63d1f696ec675; length=766; release=r6.08; species=Dmel; ]	FBpp0081001	2.28604e-169	3540.53	-1.03815	0.310462	-3.34389	0.000826129	0.00180684	720	765	728	707	691	678	926	909	908	1170	1247	1224	1886	1924	1818	1626	1607	1638
TCONS_00001973	XLOC_000778	4347	RecName: Full=Serine/threonine-protein kinase tousled-like 1; AltName: Full=Tousled-like kinase 1]	P34314	2.5347e-134	tr|B0WPE0|B0WPE0_CULQU Mixed lineage protein kinase OS=Culex quinquefasciatus GN=CpipJ_CPIJ009012 PE=4 SV=1]	8917361	0	type=protein; loc=X:join(3724833..3724871,3781655..3783559,3783677..3784441,3784528..3784706,3785032..3785224,3785290..3785495,3785594..3785813,3786144..3786404); ID=FBpp0288854; name=Tlk-PE; parent=FBgn0086899,FBtr0299579; dbxref=FlyBase:FBpp0288854,FlyBase_Annotation_IDs:CG34412-PE,REFSEQ:NP_996343,GB_protein:AAS72337,FlyMine:FBpp0288854,modMine:FBpp0288854; MD5=1045342a619e5b0b56ac302941c66a6b…	FBpp0288854	2.54007e-59	928.432	-0.232704	0.201348	-1.15573	0.247791	0.293735	311	273	327	269	269	306	296	308	264	401	397	388	314	303	310	292	312	295
TCONS_00001978	XLOC_000779	994	-	-	-	-	-	-	-	-	-	42.5795	-0.228869	1.77729	-0.128774	0.897536	0.912385	0	0	0	0	0	0	51	43	47	16	15	6	14	33	24	3	2	6
TCONS_00001979	XLOC_000780	2888	-	-	-	-	-	-	-	-	-	65.9185	-0.384385	0.369905	-1.03915	0.298737	0.347152	21	21	22	21	18	14	22	18	19	22	23	29	24	17	23	34	23	29
TCONS_00001980	XLOC_000781	1599	-	-	-	-	-	-	-	-	-	30.8626	-0.247818	0.614555	-0.403247	0.686766	0.725629	14	6	8	11	8	8	8	15	4	9	7	8	19	17	20	10	3	8
TCONS_00001981	XLOC_000782	917	-	-	-	tr|A0A087T149|A0A087T149_9ARAC Transposable element Tc1 transposase (Fragment) OS=Stegodyphus mimosarum GN=X975_14489 PE=4 SV=1]	8763922	6.57902e-16	-	-	-	13.5901	-1.46751	0.740119	-1.9828	0.0473901	0.06551	1	2	2	2	3	4	2	4	2	8	7	10	10	2	7	2	4	10
TCONS_00001982	XLOC_000783	1052	-	-	-	-	-	-	-	-	-	15.7457	-2.51032	0.958239	-2.61973	0.00880001	0.0141332	2	6	2	1	2	1	0	1	0	5	5	12	10	12	11	7	4	12
TCONS_00001983	XLOC_000784	821	-	-	-	-	-	-	-	-	-	9.05223	-2.94756	0.971985	-3.03251	0.00242527	0.00454797	0	1	0	0	0	3	0	1	1	1	3	7	3	6	13	2	5	7
TCONS_00001984	XLOC_000785	736	-	-	-	-	-	-	-	-	-	7.66595	6.97932	2.29848	3.03649	0.00239347	0.00449658	3	5	2	5	4	1	10	11	7	0	0	0	0	0	0	0	0	0
TCONS_00001985	XLOC_000786	258	-	-	-	-	-	-	-	-	-	176.255	7.55687	1.15271	6.55574	5.53657e-11	4.00226e-10	66	63	58	109	123	103	176	197	195	0	0	0	1	1	3	0	0	0
TCONS_00001986	XLOC_000787	1033	-	-	-	-	-	-	-	-	-	8.40686	1.81601	0.980813	1.85153	0.064093	0.0863546	4	2	4	7	1	10	4	2	6	4	1	0	2	1	2	1	0	0
TCONS_00001987	XLOC_000788	3146	RecName: Full=Fat-like cadherin-related tumor suppressor homolog; AltName: Full=Protein kugelei; Flags: Precursor]	Q9VW71	1.61604e-12	tr|A0A067RF94|A0A067RF94_ZOONE Putative fat-like cadherin-related tumor suppressor-like protein (Fragment) OS=Zootermopsis nevadensis GN=L798_08440 PE=4 SV=1]	9309248	9.81607e-07	type=protein; loc=3L:join(20008826..20012252,20012311..20012417,20012476..20012683,20012739..20012800,20012865..20013020,20013083..20013455,20013518..20014526,20014582..20014767,20014827..20015001,20015058..20015320,20015378..20016107,20016169..20016346,20016409..20016849,20016907..20017307,20017373..20017681,20017744..20023048,20023111..20023392,20023451..20023639,20024156..20024287,20024349..20…	FBpp0311915	1.82674e-13	46.3434	-2.85491	0.520574	-5.48416	4.15427e-08	2.15142e-07	1	2	4	2	9	3	7	4	1	25	17	20	37	41	40	17	21	20
TCONS_00001989	XLOC_000789	3366	RecName: Full=WD repeat and FYVE domain-containing protein 3; AltName: Full=Beach domain, WD repeat and FYVE domain-containing protein 1; Short=BWF1]	Q6VNB8	0	tr|A0A0N0BJ67|A0A0N0BJ67_9HYME WD repeat and FYVE domain-containing protein 3 OS=Melipona quadrifasciata GN=WN51_07553 PE=4 SV=1]	9461507	0	type=protein; loc=2L:join(5908345..5908635,5908690..5908935,5910417..5910771,5910831..5911017,5911073..5912398,5912463..5913478,5913536..5914115,5914175..5915367,5915437..5918795,5918852..5918955,5919023..5919935,5919994..5920168,5920241..5920447,5920502..5920603,5920662..5920796,5920864..5920978,5921077..5921242); ID=FBpp0078775; name=bchs-PA; parent=FBgn0043362,FBtr0079144; dbxref=GB_protein:AA…	FBpp0078775	0	51.2079	2.48172	0.505178	4.91257	8.98906e-07	3.84095e-06	26	17	25	44	35	35	31	27	26	5	7	6	7	5	7	4	3	2
TCONS_00001993	XLOC_000790	1727	RecName: Full=WD repeat and FYVE domain-containing protein 3; AltName: Full=Beach domain, WD repeat and FYVE domain-containing protein 1; Short=BWF1]	Q6VNB8	1.26024e-148	tr|E0VI72|E0VI72_PEDHC WD repeat and FYVE domain-containing protein, putative OS=Pediculus humanus subsp. corporis GN=Phum_PHUM221320 PE=4 SV=1]	8054998	0	type=protein; loc=2L:join(5908345..5908635,5908690..5908935,5910417..5910771,5910831..5911017,5911073..5912398,5912463..5913478,5913536..5914115,5914175..5915367,5915437..5918795,5918852..5918955,5919023..5919935,5919994..5920168,5920241..5920447,5920502..5920603,5920662..5920796,5920864..5920978,5921077..5921242); ID=FBpp0078775; name=bchs-PA; parent=FBgn0043362,FBtr0079144; dbxref=GB_protein:AA…	FBpp0078775	2.8185e-179	18.537	0.946362	0.678457	1.39487	0.163054	0.201162	2	4	6	14	5	7	11	15	13	2	2	6	3	7	5	6	3	2
TCONS_00001996	XLOC_000791	6390	RecName: Full=WD repeat and FYVE domain-containing protein 3; AltName: Full=Autophagy-linked FYVE protein; Short=Alfy]	Q8IZQ1	1.00919e-59	tr|A0A0N0BJ67|A0A0N0BJ67_9HYME WD repeat and FYVE domain-containing protein 3 OS=Melipona quadrifasciata GN=WN51_07553 PE=4 SV=1]	9461507	0	type=protein; loc=2L:join(5908345..5908635,5908690..5908935,5910417..5910771,5910831..5911017,5911073..5912398,5912463..5913478,5913536..5914115,5914175..5915367,5915437..5918795,5918852..5918955,5919023..5919935,5919994..5920168,5920241..5920447,5920502..5920603,5920662..5920796,5920864..5920978,5921077..5921242); ID=FBpp0078775; name=bchs-PA; parent=FBgn0043362,FBtr0079144; dbxref=GB_protein:AA…	FBpp0078775	1.0485e-74	657.052	0.641024	0.210793	3.04102	0.00235781	0.00443982	267	299	260	263	255	269	298	281	274	169	205	208	133	153	136	177	199	166
TCONS_00002006	XLOC_000792	1021	RecName: Full=Integrin alpha-9; AltName: Full=Integrin alpha-RLC; Flags: Precursor]	Q13797	5.92797e-31	tr|F4W6F4|F4W6F4_ACREC Integrin alpha-PS4 OS=Acromyrmex echinatior GN=G5I_01048 PE=3 SV=1]	10292791	1.7469e-32	type=protein; loc=X:complement(join(13224984..13225035,13223826..13223852,13220034..13220146,13219748..13219881,13217268..13218664,13217061..13217200,13215919..13216986,13215617..13215862)); ID=FBpp0302768; name=mew-PD; parent=FBgn0004456,FBtr0310648; dbxref=REFSEQ:NP_001259505,GB_protein:AGB95347,FlyBase:FBpp0302768,FlyBase_Annotation_IDs:CG1771-PD; MD5=a2e044bfee43728c35f1dbe1d1134074; length=1…	FBpp0302768	3.16957e-30	68.1037	4.35734	0.712015	6.11973	9.37333e-10	5.91502e-09	58	54	66	29	38	32	40	41	42	2	2	1	2	0	0	3	6	4
TCONS_00002021	XLOC_000793	1089	-	-	-	-	-	-	-	-	-	63.6711	3.00844	0.51849	5.80231	6.54089e-09	3.7464e-08	54	45	55	10	4	12	56	60	58	6	8	5	0	1	0	6	10	9
TCONS_00002023	XLOC_000794	3220	RecName: Full=AP2-associated protein kinase 1; AltName: Full=Adaptor-associated kinase 1]	F1SPM8	7.79159e-55	tr|A0A067R770|A0A067R770_ZOONE AP2-associated protein kinase 1 OS=Zootermopsis nevadensis GN=L798_06818 PE=4 SV=1]	9281421	2.61901e-91	type=protein; loc=2L:complement(join(18968253..18968415,18965456..18965589,18965259..18965392,18964631..18965183,18963993..18964564,18963171..18963469,18962874..18963115)); ID=FBpp0089380; name=Nak-PC; parent=FBgn0015772,FBtr0081189; dbxref=FlyBase:FBpp0089380,FlyBase_Annotation_IDs:CG10637-PC,GB_protein:AAS64718.1,REFSEQ:NP_995725,GB_protein:AAS64718,FlyMine:FBpp0089380,modMine:FBpp0089380; MD5=…	FBpp0089380	3.72715e-73	462.465	0.310099	0.363121	0.853981	0.393115	0.444035	126	146	150	142	123	156	253	260	254	129	148	146	134	133	150	129	132	110
TCONS_00002029	XLOC_000795	2962	-	-	-	-	-	-	-	-	-	113.147	-1.23992	0.323279	-3.83547	0.000125325	0.000346248	25	30	20	22	19	30	20	20	21	50	48	65	55	50	42	57	47	61
TCONS_00002030	XLOC_000796	268	-	-	-	-	-	-	-	-	-	11.5888	7.49559	2.22047	3.37568	0.00073633	0.00163789	17	13	13	1	7	9	3	5	3	0	0	0	0	0	0	0	0	0
TCONS_00002031	XLOC_000797	1168	-	-	-	-	-	-	-	-	-	12.2284	7.63426	2.21523	3.44627	0.000568388	0.00130878	6	15	10	7	6	1	14	8	9	0	0	0	0	0	0	0	0	0
TCONS_00002034	XLOC_000798	892	-	-	-	-	-	-	-	-	-	10.3761	3.22552	1.30393	2.47369	0.0133727	0.0206221	6	11	8	5	6	2	7	7	6	0	0	0	0	0	1	2	1	2
TCONS_00002037	XLOC_000799	1206	-	-	-	tr|J9K6E0|J9K6E0_ACYPI Uncharacterized protein OS=Acyrthosiphon pisum GN=LOC100161672 PE=4 SV=2]	9772690	3.05715e-70	-	-	-	5.03856	1.81318	1.66535	1.08876	0.276258	0.323638	1	1	2	0	1	0	7	6	8	4	0	1	0	1	0	0	0	0
TCONS_00002038	XLOC_000800	1230	RecName: Full=Lipid storage droplets surface-binding protein 1]	Q9VCI3	7.54182e-13	tr|A0A067RMQ2|A0A067RMQ2_ZOONE Lipid storage droplets surface-binding protein 1 OS=Zootermopsis nevadensis GN=L798_04805 PE=4 SV=1]	9347757	1.84989e-17	type=protein; loc=3R:join(23764622..23764684,23764749..23764959,23765512..23765696,23765876..23766066,23766130..23766307,23766374..23766523); ID=FBpp0083848; name=Lsd-1-PB; parent=FBgn0039114,FBtr0084457; dbxref=GB_protein:AAF56184.2,GB_protein:AAF56184.1,FlyBase:FBpp0083848,FlyBase_Annotation_IDs:CG10374-PB,REFSEQ:NP_732905,GB_protein:AAF56184,FlyMine:FBpp0083848,modMine:FBpp0083848; MD5=6b6d713…	FBpp0083848	4.92566e-14	84.4592	3.2058	0.454487	7.05368	1.74249e-12	1.44475e-11	59	58	65	18	11	19	75	81	91	6	7	7	1	0	2	11	5	13
TCONS_00002041	XLOC_000801	301	-	-	-	-	-	-	-	-	-	35.5837	-2.04815	0.632176	-3.23985	0.00119594	0.00248064	5	1	1	6	9	2	4	6	9	27	25	13	15	27	21	11	18	13
TCONS_00002042	XLOC_000802	3948	RecName: Full=Copia protein; AltName: Full=Gag-int-pol protein; Contains: RecName: Full=Copia VLP protein; Contains: RecName: Full=Copia protease [Drosophila melanogaster]	P04146	2.67015e-09	tr|A0A0A9X0C4|A0A0A9X0C4_LYGHE Copia protein OS=Lygus hesperus GN=GIP_154 PE=4 SV=1]	9842799	2.70286e-31	-	-	-	34.8389	9.02785	2.09857	4.3019	1.69341e-05	5.74672e-05	23	23	13	20	28	24	34	25	25	0	0	0	0	0	0	0	0	0
TCONS_00002043	XLOC_000803	1222	-	-	-	tr|Q4QBH7|Q4QBH7_LEIMA Uncharacterized protein OS=Leishmania major GN=LMJF_22_1700 PE=4 SV=1]	10377276	1.05071e-10	-	-	-	47.0543	9.35958	2.04156	4.58452	4.55039e-06	1.72673e-05	61	61	48	17	15	21	22	23	22	0	0	0	0	0	0	0	0	0
TCONS_00002044	XLOC_000804	401	-	-	-	tr|A0A0L7LAU0|A0A0L7LAU0_9NEOP Retrovirus-related Pol polyprotein (Fragment) OS=Operophtera brumata GN=OBRU01_09068 PE=4 SV=1]	11210229	2.29048e-31	-	-	-	8.14039	2.13053	1.09381	1.94781	0.0514383	0.070622	3	3	3	2	4	2	9	8	8	4	1	1	0	1	0	1	0	1
TCONS_00002045	XLOC_000805	730	-	-	-	-	-	-	-	-	-	115.083	-0.148923	0.329575	-0.451865	0.651366	0.693417	38	34	37	43	45	45	39	28	26	25	40	42	45	33	49	43	41	40
TCONS_00002052	XLOC_000806	576	-	-	-	-	-	-	-	-	-	920.199	-2.14569	0.266554	-8.04974	8.29721e-16	8.76209e-15	121	106	118	127	107	138	109	109	102	613	659	617	410	374	387	471	524	485
TCONS_00002056	XLOC_000807	882	-	-	-	-	-	-	-	-	-	7.25011	0.407343	1.27019	0.320695	0.748442	0.781776	0	0	1	8	10	8	0	1	0	4	2	1	1	4	1	1	0	1
TCONS_00002057	XLOC_000808	804	-	-	-	-	-	-	-	-	-	4.45885	3.32384	1.52613	2.17796	0.0294093	0.042335	1	5	2	4	5	5	2	0	1	0	1	0	0	0	0	0	1	0
TCONS_00002058	XLOC_000809	1513	-	-	-	-	-	-	-	-	-	14.5621	-0.848109	0.751712	-1.12824	0.25922	0.305921	7	1	3	1	2	3	5	3	5	4	7	8	2	2	1	9	19	8
TCONS_00002059	XLOC_000810	1103	-	-	-	-	-	-	-	-	-	26.8535	2.025	0.576367	3.51339	0.000442433	0.00105306	20	18	20	15	12	11	11	11	14	6	6	7	5	0	2	2	3	2
TCONS_00002060	XLOC_000811	2166	-	-	-	-	-	-	-	-	-	38.1387	0.919627	0.628253	1.46378	0.143253	0.179132	11	12	13	17	16	22	27	20	15	9	16	15	5	4	4	6	8	15
TCONS_00002061	XLOC_000812	4942	RecName: Full=Zinc finger C2HC domain-containing protein 1C]	Q8CCG1	1.23387e-24	tr|Q17HT4|Q17HT4_AEDAE AAEL002543-PA (Fragment) OS=Aedes aegypti GN=AAEL002543 PE=4 SV=1]	11563091	1.27357e-40	type=protein; loc=3R:join(5818134..5818187,5818249..5818758); ID=FBpp0291866; name=CG42675-PD; parent=FBgn0261561,FBtr0302726; dbxref=FlyBase:FBpp0291866,FlyBase:FBpp0078285,FlyBase_Annotation_IDs:CG10999-PC,FlyBase_Annotation_IDs:CG42675-PD,REFSEQ:NP_731014,GB_protein:AAN14327,FlyMine:FBpp0291866,modMine:FBpp0291866; MD5=feb08244d7f08747665a67e58cb82aa3; length=187; release=r6.08; species=Dmel; ]	FBpp0291866	4.73467e-37	1193.37	2.02308	0.415515	4.86885	1.12249e-06	4.72054e-06	458	474	470	574	572	608	914	949	948	152	178	159	185	174	175	125	114	110
TCONS_00002068	XLOC_000813	2045	RecName: Full=Thymidylate kinase; AltName: Full=dTMP kinase]	P23919	2.49684e-62	tr|V4B0U3|V4B0U3_LOTGI Uncharacterized protein OS=Lottia gigantea GN=LOTGIDRAFT_140318 PE=3 SV=1]	7713510	4.93449e-76	type=protein; loc=2R:complement(join(18094584..18094665,18094165..18094531,18093913..18094099)); ID=FBpp0303030; name=CG5757-PB; parent=FBgn0034299,FBtr0329995; dbxref=FlyBase:FBpp0303030,FlyBase_Annotation_IDs:CG5757-PB,REFSEQ:NP_001261065,GB_protein:AGB93597; MD5=a275d8d40417c4516a4675fb086ed293; length=211; release=r6.08; species=Dmel; ]	FBpp0303030	1.11407e-57	1090.06	-0.50526	0.389237	-1.29808	0.194261	0.23568	330	335	351	305	355	322	234	268	237	305	332	333	378	381	433	539	561	569
TCONS_00002077	XLOC_000814	3288	RecName: Full=SAYSvFN domain-containing protein 1]	Q9NPB0	2.25675e-10	tr|A0A067RDX9|A0A067RDX9_ZOONE Uncharacterized protein OS=Zootermopsis nevadensis GN=L798_02550 PE=4 SV=1]	9310068	3.14146e-21	type=protein; loc=3R:complement(join(25214995..25215138,25214543..25214932)); ID=FBpp0084247; name=CG13663-PA; parent=FBgn0039291,FBtr0084873; dbxref=FlyBase:FBpp0084247,FlyBase_Annotation_IDs:CG13663-PA,GB_protein:AAF56417.1,REFSEQ:NP_651351,GB_protein:AAF56417,FlyMine:FBpp0084247,modMine:FBpp0084247; MD5=acfeee0879238a591f1ac7733f1c0ebb; length=177; release=r6.08; species=Dmel; ]	FBpp0084247	1.7688e-15	1297.34	-1.49277	0.311788	-4.78776	1.6865e-06	6.8767e-06	233	251	286	213	234	177	239	220	221	540	510	522	645	701	662	746	700	667
TCONS_00002081	XLOC_000815	2646	-	-	-	tr|I4DQ52|I4DQ52_PAPXU Similar to CG6040 (Fragment) OS=Papilio xuthus PE=2 SV=1]	9083510	7.10126e-35	type=protein; loc=3R:join(19124000..19127213,19129037..19129714,19129814..19129959,19130027..19130164,19130222..19130988,19131050..19131461); ID=FBpp0083143; name=CG6040-PA; parent=FBgn0038679,FBtr0083729; dbxref=FlyBase:FBpp0083143,FlyBase_Annotation_IDs:CG6040-PA,GB_protein:AAF55634.2,REFSEQ:NP_650781,GB_protein:AAF55634,FlyMine:FBpp0083143,modMine:FBpp0083143; MD5=2f7e5c853c89d9f1d284679500ced…	FBpp0083143	6.48875e-21	35.7875	-3.0601	0.610963	-5.00866	5.48107e-07	2.43096e-06	1	1	4	1	2	4	5	4	1	27	23	31	19	18	26	13	14	21
TCONS_00002085	XLOC_000816	757	-	-	-	-	-	-	-	-	-	676.987	-0.490956	0.370827	-1.32395	0.18552	0.226119	218	226	237	181	197	180	178	149	156	238	193	207	246	239	263	341	327	307
TCONS_00002093	XLOC_000817	1434	RecName: Full=SWI/SNF-related matrix-associated actin-dependent regulator of chromatin subfamily E member 1; AltName: Full=BRG1-associated factor 57; Short=BAF57]	O54941	1.3225e-15	tr|V9IJC0|V9IJC0_APICE SWI/SNF-related matrix-associated actin-dependent regulator chromatin subfamily E member 1 OS=Apis cerana GN=ACCB09971 PE=2 SV=1]	9594444	4.0123e-17	type=protein; loc=X:9149423..9151672; ID=FBpp0071235; name=Bap111-PA; parent=FBgn0030093,FBtr0071300; dbxref=FlyBase:FBpp0071235,FlyBase_Annotation_IDs:CG7055-PA,GB_protein:AAF46450.1,REFSEQ:NP_572530,GB_protein:AAF46450,FlyMine:FBpp0071235,modMine:FBpp0071235; MD5=72ad0b1a04ee751d226d7e0a4b616acb; length=749; release=r6.08; species=Dmel; ]	FBpp0071235	1.19913e-12	27.403	7.97945	2.00968	3.97052	7.17172e-05	0.000211077	3	4	3	0	1	1	57	52	55	0	0	0	0	0	0	0	0	0
TCONS_00002094	XLOC_000818	2194	RecName: Full=Zinc finger protein 37 homolog; Short=Zfp-37]	Q9Y6Q3	4.89726e-34	tr|A0A067R2B5|A0A067R2B5_ZOONE Uncharacterized protein OS=Zootermopsis nevadensis GN=L798_10008 PE=4 SV=1]	9327438	1.55149e-26	type=protein; loc=2L:complement(join(11802371..11803439,11798665..11799402,11797829..11798041,11797125..11797741)); ID=FBpp0307449; name=crol-PG; parent=FBgn0020309,FBtr0335474; dbxref=REFSEQ:NP_001260391,GB_protein:AGB92926,FlyBase:FBpp0307449,FlyBase_Annotation_IDs:CG14938-PG; MD5=3956c0a1769f16787e2513956e1ea942; length=878; release=r6.08; species=Dmel; ]	FBpp0307449	1.12427e-67	147.517	-0.621439	0.438986	-1.41562	0.156886	0.194284	38	40	55	45	54	46	23	35	22	38	31	76	55	57	64	65	66	76
TCONS_00002097	XLOC_000819	1841	RecName: Full=Outer dense fiber protein 3; AltName: Full=Outer dense fiber of sperm tails protein 3]	Q5EB30	3.47115e-24	tr|A0A067RLA4|A0A067RLA4_ZOONE Outer dense fiber protein 3 OS=Zootermopsis nevadensis GN=L798_11381 PE=4 SV=1]	9345418	9.05133e-66	type=protein; loc=2L:complement(join(8252595..8252706,8252228..8252533,8244970..8245223,8244388..8244501)); ID=FBpp0304638; name=CG8086-PK; parent=FBgn0032010,FBtr0332362; dbxref=FlyBase:FBpp0304638,FlyBase_Annotation_IDs:CG8086-PK,REFSEQ:NP_001260238,GB_protein:AGB92774; MD5=390a108668765ce68492be244c8d317f; length=261; release=r6.08; species=Dmel; ]	FBpp0304638	1.21629e-29	38.113	-2.85811	0.890122	-3.21092	0.00132311	0.00270784	1	0	1	6	7	6	4	3	2	24	33	22	6	17	16	30	29	25
TCONS_00002098	XLOC_000820	2757	RecName: Full=39S ribosomal protein L53, mitochondrial; Short=L53mt; Short=MRP-L53; Flags: Precursor [Pongo abelii]	Q5RB44	4.96722e-11	tr|C4WRT3|C4WRT3_ACYPI ACYPI005265 protein OS=Acyrthosiphon pisum GN=ACYPI005265 PE=2 SV=1]	7338644	6.40664e-29	type=protein; loc=2R:join(13954300..13954445,13954917..13955044,13955215..13955408); ID=FBpp0099679; name=mRpL53-PA; parent=FBgn0050481,FBtr0100285; dbxref=FlyBase_Annotation_IDs:CG30481-PA,FlyBase:FBpp0099679,GB_protein:AAM68563.1,REFSEQ:NP_725343,GB_protein:AAM68563,FlyMine:FBpp0099679,modMine:FBpp0099679; MD5=c8be79948c9e640aac32cf43b5c7c7fe; length=155; release=r6.08; species=Dmel; ]	FBpp0099679	9.748e-27	352.197	0.339138	0.261674	1.29603	0.194964	0.236454	110	97	101	161	173	157	134	144	132	107	104	93	107	134	114	91	75	93
TCONS_00002099	XLOC_000821	791	-	-	-	-	-	-	-	-	-	41.3536	0.331562	0.754591	0.439393	0.660377	0.701775	12	14	17	16	13	24	11	16	12	8	3	29	5	4	2	22	17	29
TCONS_00002100	XLOC_000822	10136	RecName: Full=Tyrosine-protein kinase Src64B; Short=Dsrc64]	P00528	0	tr|A0A067RF36|A0A067RF36_ZOONE Tyrosine-protein kinase OS=Zootermopsis nevadensis GN=L798_08498 PE=3 SV=1]	9305223	0	type=protein; loc=3L:complement(join(4598154..4598418,4596064..4596280,4595692..4595945,4595317..4595624,4594641..4595255)); ID=FBpp0099946; name=Src64B-PD; parent=FBgn0262733,FBtr0100505; dbxref=FlyBase_Annotation_IDs:CG7524-PD,FlyBase:FBpp0099946,GB_protein:AAX52735.1,REFSEQ:NP_001014561,GB_protein:AAX52735; MD5=049496686b57d973252fee663fe6d052; length=552; release=r6.08; species=Dmel; ]	FBpp0099946	0	1166.29	-0.545854	0.203675	-2.68002	0.00736178	0.0120476	315	300	305	299	299	250	398	367	399	454	451	408	401	448	395	507	541	534
TCONS_00002121	XLOC_000823	934	-	-	-	tr|A0A087TCY5|A0A087TCY5_9ARAC Uncharacterized protein (Fragment) OS=Stegodyphus mimosarum GN=X975_21073 PE=4 SV=1]	8746649	5.14339e-36	-	-	-	5.71794	3.77247	1.39868	2.69716	0.00699347	0.0115114	3	7	2	6	1	4	3	5	2	0	0	0	1	0	0	1	0	0
TCONS_00002122	XLOC_000824	3258	RecName: Full=Mismatch repair endonuclease PMS2; AltName: Full=DNA mismatch repair protein PMS2; AltName: Full=PMS1 protein homolog 2]	P54278	7.76927e-88	tr|A0A067RAZ9|A0A067RAZ9_ZOONE Mismatch repair endonuclease PMS2 OS=Zootermopsis nevadensis GN=L798_10448 PE=4 SV=1]	9301443	1.84313e-97	type=protein; loc=2R:complement(join(15371319..15371444,15371097..15371256,15370896..15371039,15370260..15370828,15369570..15370206,15368794..15369507,15368486..15368739,15368338..15368433)); ID=FBpp0086520; name=Pms2-PA; parent=FBgn0011660,FBtr0087388; dbxref=FlyBase:FBpp0086520,FlyBase_Annotation_IDs:CG8169-PA,GB_protein:AAF58142.1,REFSEQ:NP_477023,GB_protein:AAF58142,FlyMine:FBpp0086520,modMin…	FBpp0086520	1.79914e-84	155.649	-0.277505	0.368637	-0.752786	0.451579	0.502818	52	49	60	41	34	41	66	51	39	51	46	47	71	53	57	62	71	49
TCONS_00002142	XLOC_000825	1961	RecName: Full=Probable E3 ubiquitin-protein ligase RNF144A-A; AltName: Full=RING finger protein 144A-A]	Q5RFV4	2.94617e-19	tr|D6WF51|D6WF51_TRICA Putative uncharacterized protein OS=Tribolium castaneum GN=TcasGA2_TC002624 PE=4 SV=1]	9888742	1.22016e-117	type=protein; loc=2R:complement(join(10756530..10757450,10754909..10756402,10741911..10742073,10741581..10741849,10741244..10741447,10740929..10741186)); ID=FBpp0291679; name=CG33144-PB; parent=FBgn0053144,FBtr0302517; dbxref=FlyBase:FBpp0291679,FlyBase_Annotation_IDs:CG33144-PB,REFSEQ:NP_001188904,GB_protein:ADV37151; MD5=5adb03766609f030936318f8ccff9722; length=1102; release=r6.08; species=Dmel…	FBpp0291679	1.13854e-91	423.214	0.216092	0.356972	0.605348	0.544948	0.593479	163	155	181	173	158	128	129	147	137	199	224	197	87	72	73	118	113	143
TCONS_00002144	XLOC_000826	1661	-	-	-	-	-	-	-	-	-	56.5562	1.21634	0.476604	2.55209	0.0107078	0.0168569	26	26	13	30	19	35	30	28	37	17	14	16	11	7	8	10	8	12
TCONS_00002146	XLOC_000827	5432	RecName: Full=Uncharacterized protein C1orf112 homolog]	Q5TYP4	2.28563e-16	tr|A0A087T1H9|A0A087T1H9_9ARAC Transposable element Tcb1 transposase (Fragment) OS=Stegodyphus mimosarum GN=X975_13300 PE=4 SV=1]	8777092	4.74687e-38	-	-	-	171.156	3.53811	0.379023	9.33483	1.01158e-20	1.44368e-19	117	119	112	75	95	91	128	132	106	10	9	4	9	12	7	9	7	13
TCONS_00002154	XLOC_000828	5402	-	-	-	-	-	-	-	-	-	401.06	0.0563257	0.242082	0.232672	0.816016	0.841794	141	122	157	119	166	131	134	148	138	125	123	117	133	124	123	127	146	156
TCONS_00002159	XLOC_000829	5977	-	-	-	-	-	-	-	-	-	428.799	-0.03678	0.215096	-0.170994	0.864229	0.884107	112	135	146	166	153	150	134	149	158	144	143	141	140	140	137	140	151	158
TCONS_00002161	XLOC_000830	438	-	-	-	-	-	-	-	-	-	7.95005	1.65143	1.04517	1.58006	0.114094	0.145715	7	7	11	5	2	3	2	0	1	0	2	1	4	1	0	0	1	1
TCONS_00002162	XLOC_000831	1643	RecName: Full=Heparanase; Flags: Precursor]	Q90YK5	5.4071e-72	tr|A0A067RI03|A0A067RI03_ZOONE Heparanase OS=Zootermopsis nevadensis GN=L798_07324 PE=4 SV=1]	9318290	1.63741e-118	-	-	-	14.3916	2.61728	0.843806	3.10176	0.00192374	0.00373211	9	16	6	2	3	2	7	16	17	0	0	3	0	0	1	4	3	1
TCONS_00002163	XLOC_000832	1578	RecName: Full=Programmed cell death protein 10]	Q8AVR4	9.2009e-44	tr|A0A067R7A2|A0A067R7A2_ZOONE Programmed cell death protein 10 OS=Zootermopsis nevadensis GN=L798_10851 PE=4 SV=1]	9347487	1.18758e-105	type=protein; loc=3R:join(15372152..15372217,15372395..15372572,15372631..15372763,15372849..15373013,15373386..15373470); ID=FBpp0082550; name=Ccm3-PA; parent=FBgn0038331,FBtr0083094; dbxref=FlyBase:FBpp0082550,FlyBase_Annotation_IDs:CG5073-PA,GB_protein:AAF55190.2,REFSEQ:NP_650459,GB_protein:AAF55190,FlyMine:FBpp0082550,modMine:FBpp0082550; MD5=1e69f092b05a6718e6002b7b1e99438e; length=208; rele…	FBpp0082550	7.49013e-82	648.674	-0.440734	0.333429	-1.32182	0.186227	0.226906	168	159	145	164	160	173	214	237	258	195	167	204	302	322	302	235	258	231
TCONS_00002165	XLOC_000833	456	-	-	-	-	-	-	-	-	-	6.92701	6.88875	2.32459	2.96342	0.00304238	0.00553449	2	5	4	3	6	3	10	6	4	0	0	0	0	0	0	0	0	0
TCONS_00002167	XLOC_000834	1061	-	-	-	tr|A0A088AR81|A0A088AR81_APIME Uncharacterized protein OS=Apis mellifera GN=LOC726697 PE=4 SV=1]	9374744	4.69208e-32	type=protein; loc=X:complement(join(17629341..17629423,17628356..17629271)); ID=FBpp0074260; name=CG8326-PA; parent=FBgn0030851,FBtr0074486; dbxref=FlyBase:FBpp0074260,FlyBase_Annotation_IDs:CG8326-PA,GB_protein:AAF48743.1,REFSEQ:NP_573226,GB_protein:AAF48743,FlyMine:FBpp0074260,modMine:FBpp0074260; MD5=2a0cfcbdded83d049bd4cd405b56140c; length=332; release=r6.08; species=Dmel; ]	FBpp0074260	8.57755e-06	809.916	0.241188	0.396461	0.608351	0.542955	0.591534	205	203	198	279	230	272	470	447	483	273	270	276	215	232	241	210	236	211
TCONS_00002175	XLOC_000835	1534	RecName: Full=Sortilin-related receptor; AltName: Full=Low-density lipoprotein receptor relative with 11 ligand-binding repeats; Short=LDLR relative with 11 ligand-binding repeats; Short=LR11; AltName: Full=SorLA-1; AltName: Full=Sorting protein-related receptor containing LDLR class A repeats; Short=SorLA]	Q98930	1.74966e-118	tr|A0A067QXD5|A0A067QXD5_ZOONE Sortilin-related receptor OS=Zootermopsis nevadensis GN=L798_14925 PE=4 SV=1]	9303639	0	-	-	-	29.4237	-1.79798	0.552125	-3.25647	0.00112807	0.00235872	5	9	4	6	7	2	2	3	2	24	25	24	12	14	9	16	9	6
TCONS_00002176	XLOC_000836	579	RecName: Full=Alpha-taxilin]	Q6PAM1	1.15454e-40	tr|A0A067RHW3|A0A067RHW3_ZOONE Alpha-taxilin OS=Zootermopsis nevadensis GN=L798_12738 PE=4 SV=1]	9348061	6.73648e-84	type=protein; loc=3R:join(25851733..25851804,25851920..25852320,25852428..25852574,25852817..25853744); ID=FBpp0084281; name=CG5886-PA; parent=FBgn0039379,FBtr0084907; dbxref=FlyBase:FBpp0084281,FlyBase_Annotation_IDs:CG5886-PA,GB_protein:AAF56518.1,REFSEQ:NP_651435,GB_protein:AAF56518,FlyMine:FBpp0084281,modMine:FBpp0084281; MD5=f293c806385f947e5600d654eedfa663; length=515; release=r6.08; specie…	FBpp0084281	5.69916e-35	202.774	1.56008	0.465061	3.35458	0.000794866	0.00174823	75	80	86	101	108	105	119	111	144	44	61	60	23	31	18	39	26	17
TCONS_00002184	XLOC_000837	482	-	-	-	tr|V5GAG2|V5GAG2_ANOGL Retrovirus-related Pol polyprotein (Fragment) OS=Anoplophora glabripennis GN=POLX PE=4 SV=1]	10893138	5.30829e-29	-	-	-	20.6339	0.59152	1.26179	0.468796	0.639216	0.682082	8	15	9	7	5	9	5	10	5	7	3	15	0	0	0	7	8	15
TCONS_00002185	XLOC_000838	2789	RecName: Full=Uncharacterized protein K02A2.6 [Caenorhabditis elegans]	Q09575	1.62493e-07	tr|U6PFJ2|U6PFJ2_HAECO RNA-directed DNA polymerase (Reverse transcriptase) and Integrase domain containing protein (Fragment) OS=Haemonchus contortus GN=HCOI_01388900 PE=4 SV=1]	8858662	1.17916e-15	-	-	-	95.2153	0.44519	0.443642	1.00349	0.315625	0.364812	44	34	51	31	23	37	39	41	34	23	19	21	15	17	28	43	32	49
TCONS_00002188	XLOC_000839	3042	RecName: Full=Zinc finger protein 271]	Q5R5U3	1.05416e-11	tr|L9L7Z0|L9L7Z0_TUPCH Zinc finger protein 180 OS=Tupaia chinensis GN=TREES_T100011452 PE=4 SV=1]	12021539	3.59552e-08	type=protein; loc=2L:complement(join(11802287..11803439,11800155..11800322,11798665..11799402,11797829..11798041,11797125..11797741)); ID=FBpp0307451; name=crol-PI; parent=FBgn0020309,FBtr0335476; dbxref=REFSEQ:NP_001260393,GB_protein:AGB92928,FlyBase:FBpp0307451,FlyBase_Annotation_IDs:CG14938-PI; MD5=778788679cac64944c0c482fd0443a98; length=962; release=r6.08; species=Dmel; ]	FBpp0307451	7.84274e-07	59.8234	-1.72085	0.951872	-1.80786	0.070628	0.0943447	11	12	15	0	0	6	15	15	10	29	38	29	56	32	52	9	10	15
TCONS_00002191	XLOC_000840	1544	-	-	-	-	-	-	-	-	-	32.6783	-0.0780971	0.592842	-0.131733	0.895195	0.910492	20	26	14	7	12	5	7	6	4	18	13	7	11	14	13	7	6	7
TCONS_00002192	XLOC_000841	211	-	-	-	-	-	-	-	-	-	2.81263	-3.01115	2.405	-1.25204	0.210555	0.253446	0	0	0	0	1	0	0	0	0	9	7	0	0	0	0	1	0	0
TCONS_00002194	XLOC_000842	6002	-	-	-	-	-	-	-	-	-	190.627	-4.90093	0.654597	-7.48694	7.05006e-14	6.51833e-13	1	3	3	10	3	7	3	2	3	240	226	214	90	76	75	77	71	65
TCONS_00002195	XLOC_000843	6506	-	-	-	-	-	-	-	-	-	400.937	-0.579304	0.318814	-1.81706	0.069208	0.0926151	125	133	111	92	107	99	91	110	117	138	140	128	144	174	170	172	196	169
TCONS_00002197	XLOC_000844	822	RecName: Full=Succinate dehydrogenase assembly factor 4, mitochondrial; Short=SDH assembly factor 4; Short=SDHAF4; AltName: Full=Starvation-upregulated protein; Flags: Precursor]	Q9VLU6	1.27451e-30	tr|A0A067QMB5|A0A067QMB5_ZOONE Uncharacterized protein OS=Zootermopsis nevadensis GN=L798_14992 PE=4 SV=1]	9344429	1.56407e-38	type=protein; loc=2L:join(7999113..7999167,7999249..7999550); ID=FBpp0310037; name=Sirup-PC; parent=FBgn0031971,FBtr0343382; dbxref=FlyBase:FBpp0310037,GB_protein:AHN54248,REFSEQ:NP_001285734,FlyBase_Annotation_IDs:CG7224-PC; MD5=44dc136d40dd04199b592cece4267067; length=118; release=r6.08; species=Dmel; ]	FBpp0310037	1.47784e-31	225.633	0.348226	0.305954	1.13817	0.255051	0.301438	106	69	94	72	73	91	88	86	96	62	65	71	82	70	71	63	58	50
TCONS_00002202	XLOC_000845	1194	-	-	-	-	-	-	-	-	-	14.5548	-1.16835	0.693284	-1.68523	0.0919433	0.119969	2	3	5	3	2	2	2	2	6	14	9	9	4	4	7	5	7	3
TCONS_00002203	XLOC_000846	954	-	-	-	-	-	-	-	-	-	4.88348	5.99399	2.35254	2.54788	0.0108381	0.0170432	10	11	7	1	0	0	0	0	1	0	0	0	0	0	0	0	0	0
TCONS_00002204	XLOC_000847	2126	RecName: Full=Serum response factor-binding protein 1; AltName: Full=SRF-dependent transcription regulation-associated protein]	Q5XGC9	4.62284e-06	tr|F4X467|F4X467_ACREC Serum response factor-binding protein 1 OS=Acromyrmex echinatior GN=G5I_13126 PE=4 SV=1]	10316349	7.76628e-14	-	-	-	1516.5	0.174032	0.295017	0.589906	0.555254	0.602928	540	626	523	469	487	491	588	572	632	380	405	442	542	517	556	459	465	477
TCONS_00002205	XLOC_000848	4232	-	-	-	-	-	-	-	-	-	217.318	-5.37631	0.542334	-9.91328	3.64472e-23	5.96095e-22	3	4	2	7	2	5	0	2	4	238	257	253	86	82	118	89	88	90
TCONS_00002211	XLOC_000849	816	-	-	-	-	-	-	-	-	-	21.6198	8.39316	2.13944	3.92306	8.74313e-05	0.000251652	24	18	16	9	9	9	16	19	14	0	0	0	0	0	0	0	0	0
TCONS_00002212	XLOC_000850	8547	RecName: Full=Arrestin domain-containing protein 3; AltName: Full=Liver regeneration-related protein LRRG00048]	Q6TXF1	2.98373e-30	tr|A0A067RUH1|A0A067RUH1_ZOONE Arrestin domain-containing protein 2 OS=Zootermopsis nevadensis GN=L798_08692 PE=4 SV=1]	9302479	9.28003e-63	type=protein; loc=3R:complement(join(7066924..7067038,7066142..7066297,7064878..7065720,7064615..7064769)); ID=FBpp0081159; name=CG1105-PA; parent=FBgn0037465,FBtr0081645; dbxref=FlyBase:FBpp0081159,FlyBase_Annotation_IDs:CG1105-PA,GB_protein:AAF54075.1,REFSEQ:NP_649688,GB_protein:AAF54075,FlyMine:FBpp0081159,modMine:FBpp0081159; MD5=5feb20debd8140a192009f3fa453f89f; length=422; release=r6.08; sp…	FBpp0081159	8.29279e-58	468.074	-0.476979	0.345018	-1.38248	0.166825	0.205434	138	131	129	128	132	112	119	147	146	127	119	132	189	201	186	198	237	245
TCONS_00002218	XLOC_000851	2671	RecName: Full=Solute carrier family 25 member 46]	Q9CQS4	3.24185e-34	tr|A0A0A9X8A3|A0A0A9X8A3_LYGHE Solute carrier family 25 member 46 OS=Lygus hesperus GN=SLC25A46_1 PE=3 SV=1]	7365693	1.03659e-63	type=protein; loc=X:join(15983920..15983951,15984014..15984127,15984191..15984538,15984594..15985365); ID=FBpp0073939; name=CG8931-PA; parent=FBgn0030717,FBtr0074134; dbxref=GB_protein:AAF48551.1,FlyBase:FBpp0073939,FlyBase_Annotation_IDs:CG8931-PA,REFSEQ:NP_573096,GB_protein:AAF48551,FlyMine:FBpp0073939,modMine:FBpp0073939; MD5=03d35f23024d2014c8c6a2f0d0e8eec4; length=421; release=r6.08; species…	FBpp0073939	1.17732e-53	971.529	0.825656	0.24299	3.39791	0.000679037	0.00152731	440	415	461	367	382	402	456	465	439	232	217	227	249	243	229	243	240	208
TCONS_00002222	XLOC_000852	1892	RecName: Full=Protein AF-9; AltName: Full=Myeloid/lymphoid or mixed-lineage leukemia translocated to chromosome 3 protein homolog]	A2AM29	9.15246e-49	tr|A0A067RGQ7|A0A067RGQ7_ZOONE Protein AF-9 OS=Zootermopsis nevadensis GN=L798_07193 PE=4 SV=1]	9348219	1.69898e-63	type=protein; loc=3R:join(15321418..15321604,15321676..15324326); ID=FBpp0303072; name=ear-PB; parent=FBgn0026441,FBtr0330039; dbxref=FlyBase:FBpp0303072,FlyBase_Annotation_IDs:CG4913-PB,REFSEQ:NP_001262595,GB_protein:AGB95976; MD5=761c34772005726170ee8269928d7f37; length=945; release=r6.08; species=Dmel; ]	FBpp0303072	1.42108e-44	254.422	0.674761	0.404175	1.66948	0.0950224	0.123627	99	94	126	106	96	110	98	104	106	42	40	49	102	90	90	62	68	49
TCONS_00002228	XLOC_000853	2597	RecName: Full=Importin-11; Short=Imp11; AltName: Full=Ran-binding protein 11; Short=RanBP11]	Q9UI26	0	tr|A0A067QZY0|A0A067QZY0_ZOONE Importin-11 OS=Zootermopsis nevadensis GN=L798_10866 PE=4 SV=1]	9295887	0	type=protein; loc=2R:join(15682805..15684922,15686225..15687334); ID=FBpp0086416; name=Ranbp11-PA; parent=FBgn0053139,FBtr0087278; dbxref=GB_protein:AAF58114.2,FlyBase:FBpp0086416,FlyBase_Annotation_IDs:CG33139-PA,REFSEQ:NP_788357,GB_protein:AAF58114,FlyMine:FBpp0086416,modMine:FBpp0086416; MD5=f972f7058702a9b89801835b162619d6; length=1075; release=r6.08; species=Dmel; ]	FBpp0086416	1.27807e-134	2177.68	0.552522	0.271066	2.03833	0.0415167	0.057999	889	928	850	834	807	840	923	937	926	489	460	486	627	595	608	714	658	645
TCONS_00002232	XLOC_000854	409	-	-	-	-	-	-	-	-	-	3.80617	-5.99635	2.41753	-2.48036	0.0131248	0.0202774	0	0	0	0	0	0	0	0	0	4	10	2	1	0	0	4	1	2
TCONS_00002233	XLOC_000855	5280	RecName: Full=Jerky protein homolog-like; AltName: Full=Human homolog of mouse jerky gene protein; Short=HHMJG]	Q9Y4A0	3.06487e-43	tr|J9JYE3|J9JYE3_ACYPI Uncharacterized protein OS=Acyrthosiphon pisum GN=LOC100164439 PE=4 SV=1]	9779757	4.15745e-07	-	-	-	181.487	-1.18546	0.294573	-4.02434	5.71346e-05	0.000172011	37	35	28	41	37	46	32	48	37	88	74	99	69	69	72	99	88	99
TCONS_00002234	XLOC_000856	976	-	-	-	-	-	-	-	-	-	14.0073	-2.72048	0.780878	-3.48387	0.000494212	0.00115951	1	1	2	1	2	0	1	1	2	9	7	5	6	10	6	10	15	5
TCONS_00002235	XLOC_000857	4800	-	-	-	-	-	-	-	-	-	441.406	0.077383	0.37089	0.208641	0.834728	0.858259	161	181	172	186	161	183	104	123	124	124	150	166	121	120	92	160	186	166
TCONS_00002236	XLOC_000858	1484	-	-	-	-	-	-	-	-	-	26.1438	-0.612451	0.566705	-1.08072	0.279821	0.327361	7	5	9	9	4	10	8	7	4	8	9	16	8	3	11	14	11	16
TCONS_00002237	XLOC_000859	5492	-	-	-	-	-	-	-	-	-	193.841	0.459792	0.296312	1.55171	0.12073	0.153347	81	63	89	76	70	73	81	75	81	46	44	51	55	58	54	61	67	51
TCONS_00002238	XLOC_000860	730	-	-	-	-	-	-	-	-	-	14.9889	-0.548795	0.728671	-0.753144	0.451363	0.502616	3	4	4	3	4	4	5	3	6	3	1	7	15	7	5	4	4	7
TCONS_00002239	XLOC_000861	1009	-	-	-	-	-	-	-	-	-	9.77138	-0.761862	1.18604	-0.642355	0.520643	0.569853	1	3	3	2	1	2	2	0	6	0	0	1	7	12	4	8	4	1
TCONS_00002240	XLOC_000862	4013	RecName: Full=Transposable element Tcb1 transposase; AltName: Full=Transposable element Barney transposase]	P35072	2.80507e-22	tr|A0A0J7MPV2|A0A0J7MPV2_LASNI Transposable element tcb1 transposase OS=Lasius niger GN=RF55_22434 PE=4 SV=1]	9699775	7.45844e-62	-	-	-	87.2084	-1.05877	0.564478	-1.87566	0.0607018	0.0821626	15	21	17	15	16	12	25	17	26	7	15	40	65	49	64	36	35	40
TCONS_00002241	XLOC_000863	231	RecName: Full=Tigger transposable element-derived protein 1]	Q96MW7	9.90418e-21	tr|S4RD09|S4RD09_PETMA Uncharacterized protein (Fragment) OS=Petromyzon marinus GN=TIGD1 PE=4 SV=1]	53534089	8.89737e-22	-	-	-	9.16391	-0.333769	0.791959	-0.421447	0.673429	0.713935	3	1	1	1	7	3	2	5	2	3	3	3	5	2	5	5	1	3
TCONS_00002242	XLOC_000864	2845	-	-	-	tr|A0A087UDX0|A0A087UDX0_9ARAC Uncharacterized protein (Fragment) OS=Stegodyphus mimosarum GN=X975_18538 PE=4 SV=1]	8769443	8.13112e-15	-	-	-	64.2355	6.37001	1.07884	5.90453	3.5366e-09	2.09878e-08	45	52	48	52	66	52	29	19	24	0	0	1	0	0	0	2	0	1
TCONS_00002243	XLOC_000865	1052	-	-	-	tr|K7JCM8|K7JCM8_NASVI Uncharacterized protein OS=Nasonia vitripennis GN=LOC100114776 PE=4 SV=5]	9921759	7.8347e-45	-	-	-	4.88459	3.44525	2.55733	1.3472	0.177915	0.217687	10	8	11	0	0	0	0	0	0	0	0	0	0	0	0	0	1	0
TCONS_00002244	XLOC_000866	2099	-	-	-	tr|A0A067R9W3|A0A067R9W3_ZOONE Stereocilin OS=Zootermopsis nevadensis GN=L798_06830 PE=4 SV=1]	9344454	1.33453e-06	-	-	-	315.872	-0.493439	0.92736	-0.53209	0.594664	0.640445	79	78	85	77	88	82	59	71	72	12	11	6	102	131	105	262	264	309
TCONS_00002247	XLOC_000867	1657	-	-	-	-	-	-	-	-	-	284.469	-0.711527	0.946325	-0.751884	0.452121	0.503352	73	67	55	68	68	78	54	46	56	8	9	8	125	104	110	242	262	266
TCONS_00002249	XLOC_000868	1681	-	-	-	-	-	-	-	-	-	24.3054	0.670195	0.664044	1.00926	0.312848	0.361834	6	9	10	7	6	8	17	14	15	12	12	8	4	2	2	7	4	8
TCONS_00002250	XLOC_000869	1310	-	-	-	-	-	-	-	-	-	14.8816	1.38414	0.76598	1.80701	0.0707603	0.0945087	6	4	9	8	2	6	12	9	11	2	3	1	4	5	2	3	3	1
TCONS_00002251	XLOC_000870	1675	-	-	-	tr|A0A067QP63|A0A067QP63_ZOONE Protein N-terminal glutamine amidohydrolase OS=Zootermopsis nevadensis GN=L798_14038 PE=4 SV=1]	9263141	3.83761e-07	-	-	-	196.175	-0.705117	0.25557	-2.75899	0.00579802	0.00973994	45	55	56	49	45	49	53	50	57	90	97	100	68	65	68	76	82	87
TCONS_00002253	XLOC_000871	7102	-	-	-	tr|A0A067QP63|A0A067QP63_ZOONE Protein N-terminal glutamine amidohydrolase OS=Zootermopsis nevadensis GN=L798_14038 PE=4 SV=1]	9263141	8.43788e-06	-	-	-	191.306	-0.827714	0.268816	-3.07911	0.00207617	0.00398386	45	58	57	42	47	38	46	54	37	78	101	113	62	66	58	84	91	87
TCONS_00002257	XLOC_000872	2106	-	-	-	tr|D6WQ31|D6WQ31_TRICA Putative uncharacterized protein OS=Tribolium castaneum GN=TcasGA2_TC009861 PE=4 SV=1]	9901236	2.08088e-83	type=protein; loc=2R:join(7285821..7286028,7295851..7298283,7298351..7298514,7298635..7298757,7298817..7299485,7299688..7299842,7299910..7300048,7300202..7300402); ID=FBpp0304734; name=pwn-PB; parent=FBgn0003174,FBtr0332461; dbxref=FlyBase:FBpp0304734,FlyBase_Annotation_IDs:CG11101-PB,REFSEQ:NP_610267,GB_protein:AAF59274; MD5=dade7144612198fd349fe56709936164; length=1363; release=r6.08; species=D…	FBpp0304734	1.35122e-61	57.0128	4.20738	0.734979	5.72449	1.03745e-08	5.80888e-08	13	13	8	59	63	60	36	40	41	1	3	0	2	0	1	5	3	0
TCONS_00002261	XLOC_000873	662	RecName: Full=Adrenodoxin; AltName: Full=Adrenal ferredoxin; AltName: Full=Ferredoxin-1]	P29330	8.55815e-25	tr|Q7QBE1|Q7QBE1_ANOGA AGAP003212-PA OS=Anopheles gambiae GN=AgaP_AGAP003212 PE=4 SV=3]	9245939	2.519e-39	type=protein; loc=3L:join(4292624..4292742,4292831..4293170); ID=FBpp0289999; name=Fdx2-PB; parent=FBgn0035529,FBtr0300775; dbxref=REFSEQ:NP_647889,GB_protein:AAF47883,FlyBase:FBpp0289999,FlyBase_Annotation_IDs:CG1319-PB,FlyMine:FBpp0289999,modMine:FBpp0289999; MD5=253bc47a200e499a37816cce7bf15484; length=152; release=r6.08; species=Dmel; ]	FBpp0289999	4.51203e-39	59.1925	1.54455	0.490388	3.14965	0.00163469	0.00324815	28	32	32	29	26	40	33	25	25	9	14	15	5	5	7	14	11	13
TCONS_00002268	XLOC_000874	331	-	-	-	tr|A0A0N1IAF2|A0A0N1IAF2_PAPMA Adrenodoxin, mitochondrial OS=Papilio machaon GN=RR48_01332 PE=4 SV=1]	10829076	5.09102e-07	type=protein; loc=3L:join(4292624..4292742,4292831..4293170); ID=FBpp0289999; name=Fdx2-PB; parent=FBgn0035529,FBtr0300775; dbxref=REFSEQ:NP_647889,GB_protein:AAF47883,FlyBase:FBpp0289999,FlyBase_Annotation_IDs:CG1319-PB,FlyMine:FBpp0289999,modMine:FBpp0289999; MD5=253bc47a200e499a37816cce7bf15484; length=152; release=r6.08; species=Dmel; ]	FBpp0289999	6.89558e-09	48.421	1.54579	0.553945	2.79052	0.00526238	0.00893826	28	24	24	19	28	23	21	22	31	13	12	7	2	5	4	13	8	14
TCONS_00002269	XLOC_000875	325	-	-	-	-	-	-	-	-	-	11.5646	1.00613	1.06499	0.944728	0.344798	0.394739	2	2	2	6	7	12	4	8	5	2	3	5	1	0	1	5	1	5
TCONS_00002270	XLOC_000876	544	-	-	-	-	-	-	-	-	-	26.7399	-0.563049	0.542123	-1.0386	0.298992	0.347427	6	8	5	5	8	14	4	9	7	15	14	13	10	9	10	6	6	13
TCONS_00002271	XLOC_000877	7774	RecName: Full=Retrovirus-related Pol polyprotein from transposon TNT 1-94; Includes: RecName: Full=Protease; Includes: RecName: Full=Reverse transcriptase; Includes: RecName: Full=Endonuclease]	P10978	5.86951e-21	tr|A7KVV0|A7KVV0_HELAM Transposase OS=Helicoverpa armigera PE=4 SV=1]	11175734	2.21789e-10	-	-	-	192.276	0.822875	0.386655	2.12819	0.0333211	0.0474578	77	95	91	77	79	78	81	82	86	57	67	71	17	25	32	54	60	53
TCONS_00002272	XLOC_000878	7287	RecName: Full=Retrovirus-related Pol polyprotein from transposon TNT 1-94; Includes: RecName: Full=Protease; Includes: RecName: Full=Reverse transcriptase; Includes: RecName: Full=Endonuclease]	P10978	3.11281e-20	tr|A7KVV0|A7KVV0_HELAM Transposase OS=Helicoverpa armigera PE=4 SV=1]	11175734	2.06102e-10	-	-	-	197.249	0.862342	0.344333	2.50438	0.0122666	0.0190696	90	79	80	76	81	79	94	106	94	61	66	64	32	24	28	59	52	48
TCONS_00002274	XLOC_000879	4130	RecName: Full=tRNA dimethylallyltransferase, mitochondrial; AltName: Full=Isopentenyl-diphosphate:tRNA isopentenyltransferase; Short=IPP transferase; Short=IPPT; AltName: Full=tRNA isopentenyltransferase; Short=IPTase; Flags: Precursor]	Q80UN9	5.90497e-73	tr|A0A067R5L3|A0A067R5L3_ZOONE tRNA isopentenyltransferase, mitochondrial OS=Zootermopsis nevadensis GN=L798_08487 PE=3 SV=1]	9262814	6.58996e-126	type=protein; loc=3R:24877352..24878785; ID=FBpp0292532; name=CG31381-PB; parent=FBgn0043799,FBtr0303480; dbxref=FlyBase:FBpp0292532,FlyBase_Annotation_IDs:CG31381-PB,REFSEQ:NP_001189283,GB_protein:ADV37373; MD5=16a66bba8d3177fac364c0f47381f3ab; length=477; release=r6.08; species=Dmel; ]	FBpp0292532	2.96752e-69	129.324	-1.89259	0.415499	-4.55498	5.23916e-06	1.96365e-05	19	15	20	17	18	15	19	19	20	56	47	58	84	100	91	61	57	48
TCONS_00002278	XLOC_000880	1626	-	-	-	-	-	-	-	-	-	58.1901	-4.89315	0.93627	-5.22621	1.73016e-07	8.26961e-07	1	2	0	0	0	0	5	2	2	16	25	15	39	41	37	48	51	60
TCONS_00002283	XLOC_000881	1812	RecName: Full=5&apos;-3&apos; exoribonuclease 2 homolog; AltName: Full=Ribonucleic acid-trafficking protein 1; Short=dRAT1]	Q9VM71	0	tr|A0A067RMB0|A0A067RMB0_ZOONE 5&apos;-3&apos; exoribonuclease 2-like protein OS=Zootermopsis nevadensis GN=L798_08961 PE=4 SV=1]	9320779	0	type=protein; loc=2L:6908166..6910892; ID=FBpp0304602; name=Rat1-PB; parent=FBgn0031868,FBtr0332324; dbxref=FlyBase:FBpp0304602,FlyBase_Annotation_IDs:CG10354-PB,REFSEQ:NP_001260166,GB_protein:AGB92702; MD5=b8f92b686080314929298d254b0b2566; length=908; release=r6.08; species=Dmel; ]	FBpp0304602	0	377.855	-0.982112	0.278983	-3.52033	0.000431012	0.00102876	70	64	63	82	83	71	123	116	124	156	146	150	184	149	163	187	186	163
TCONS_00002288	XLOC_000882	930	-	-	-	-	-	-	-	-	-	5.47556	6.55881	2.34614	2.79557	0.00518083	0.00881925	4	9	2	1	2	3	5	3	5	0	0	0	0	0	0	0	0	0
TCONS_00002292	XLOC_000883	1546	RecName: Full=Zinc finger BED domain-containing protein 5; AltName: Full=Transposon-derived Buster1 transposase-like protein]	Q49AG3	1.84958e-08	tr|K7G7C1|K7G7C1_PELSI Uncharacterized protein OS=Pelodiscus sinensis PE=4 SV=1]	54612431	2.66971e-07	-	-	-	16.2054	7.89393	2.14186	3.68554	0.000228218	0.00058824	10	13	12	3	3	2	21	18	20	0	0	0	0	0	0	0	0	0
TCONS_00002294	XLOC_000884	4069	RecName: Full=Polyribonucleotide nucleotidyltransferase 1, mitochondrial; AltName: Full=3&apos;-5&apos; RNA exonuclease OLD35; AltName: Full=PNPase old-35; AltName: Full=Polynucleotide phosphorylase 1; Short=PNPase 1; AltName: Full=Polynucleotide phosphorylase-like protein; Flags: Precursor]	Q8TCS8	7.12491e-54	tr|A0A067QS60|A0A067QS60_ZOONE Polyribonucleotide nucleotidyltransferase 1, mitochondrial OS=Zootermopsis nevadensis GN=L798_05742 PE=4 SV=1]	9323430	1.63997e-68	type=protein; loc=3R:complement(join(31404412..31404557,31403936..31404355,31402655..31403875,31402054..31402582)); ID=FBpp0306620; name=CG11337-PE; parent=FBgn0039846,FBtr0334553; dbxref=FlyBase:FBpp0306620,FlyBase_Annotation_IDs:CG11337-PE,REFSEQ:NP_001097990,GB_protein:ABW08815; MD5=eaa677588753b9382662be54b2695b71; length=771; release=r6.08; species=Dmel; ]	FBpp0306620	5.48735e-55	388.575	1.13502	0.304009	3.73351	0.000188831	0.000498329	177	190	194	188	205	189	171	169	157	88	85	93	52	63	69	77	109	97
TCONS_00002300	XLOC_000885	1312	-	-	-	-	-	-	-	-	-	7.93497	6.97455	2.27037	3.07198	0.00212642	0.00406875	7	4	3	2	1	2	9	12	10	0	0	0	0	0	0	0	0	0
TCONS_00002301	XLOC_000886	699	-	-	-	-	-	-	-	-	-	104.437	-3.22961	0.402004	-8.03376	9.4528e-16	9.93514e-15	11	4	8	0	7	12	8	4	7	63	60	66	51	45	50	92	76	66
TCONS_00002302	XLOC_000887	812	-	-	-	-	-	-	-	-	-	5.86673	6.56713	2.32222	2.82795	0.00468472	0.00806514	3	5	3	1	0	2	11	8	4	0	0	0	0	0	0	0	0	0
TCONS_00002303	XLOC_000888	420	-	-	-	-	-	-	-	-	-	2.0829	-2.14373	2.10183	-1.01993	0.30776	0.356599	0	0	0	0	0	0	0	1	1	0	1	1	2	2	3	0	1	0
TCONS_00002304	XLOC_000889	3669	RecName: Full=Transposable element Tc3 transposase]	P34257	2.03093e-10	tr|A0A087T149|A0A087T149_9ARAC Transposable element Tc1 transposase (Fragment) OS=Stegodyphus mimosarum GN=X975_14489 PE=4 SV=1]	8763922	6.05238e-44	-	-	-	36.0097	-3.66909	0.667211	-5.49915	3.81632e-08	1.98645e-07	2	1	1	1	3	3	1	2	1	39	33	31	26	11	27	13	12	10
TCONS_00002307	XLOC_000890	4418	RecName: Full=Tyrosine-protein phosphatase yvh1; Short=PTPase yvh1]	O13632	1.74294e-10	tr|A0A067QYE1|A0A067QYE1_ZOONE Dual specificity protein phosphatase 12 OS=Zootermopsis nevadensis GN=L798_15788 PE=4 SV=1]	9287748	8.93889e-45	type=protein; loc=X:join(19623210..19623354,19623417..19623548,19623615..19623714,19623780..19624462,19624528..19624631); ID=FBpp0304757; name=MKP-4-PC; parent=FBgn0031044,FBtr0332481; dbxref=FlyBase:FBpp0304757,FlyBase_Annotation_IDs:CG14211-PC,REFSEQ:NP_001259717,GB_protein:AGB95557; MD5=0b3d0da95475d962e19f63759323c9c9; length=387; release=r6.08; species=Dmel; ]	FBpp0304757	4.74878e-20	403.803	-0.818704	0.351279	-2.33064	0.0197726	0.0294366	92	96	97	109	115	115	96	88	73	118	133	107	189	164	204	203	196	222
TCONS_00002314	XLOC_000891	2138	RecName: Full=Nucleolar transcription factor 1; AltName: Full=Upstream-binding factor 1; Short=UBF-1]	P25977	8.05434e-09	tr|A0A067R042|A0A067R042_ZOONE Nucleolar transcription factor 1 OS=Zootermopsis nevadensis GN=L798_09611 PE=4 SV=1]	9282322	1.13398e-169	type=protein; loc=2R:join(21715468..21715617,21715692..21715880); ID=FBpp0311598; name=HmgD-PD; parent=FBgn0004362,FBtr0345487; dbxref=FlyBase:FBpp0311598,FlyBase_Annotation_IDs:CG17950-PD,GB_protein:AHN56491,REFSEQ:NP_001286696; MD5=ae1795f7eb02d497454878cf4909b720; length=112; release=r6.08; species=Dmel; ]	FBpp0311598	2.38288e-07	753.756	0.486964	0.200579	2.42779	0.0151913	0.0231689	295	272	290	313	291	312	302	312	319	191	197	229	209	217	203	198	201	226
TCONS_00002322	XLOC_000892	7074	-	-	-	-	-	-	-	-	-	288.208	-0.948201	0.343416	-2.76108	0.00576103	0.00968595	66	68	82	58	74	73	47	61	70	105	101	98	122	143	116	140	149	158
TCONS_00002324	XLOC_000893	3635	RecName: Full=Uncharacterized protein C6orf136]	Q5SQH8	2.76948e-16	tr|A0A067QNI6|A0A067QNI6_ZOONE Uncharacterized protein OS=Zootermopsis nevadensis GN=L798_15787 PE=4 SV=1]	9344828	1.40095e-66	type=protein; loc=2R:complement(23956421..23957182); ID=FBpp0072116; name=CG16787-PA; parent=FBgn0034940,FBtr0072207; dbxref=FlyBase:FBpp0072116,FlyBase_Annotation_IDs:CG16787-PA,GB_protein:AAF47115.2,REFSEQ:NP_611857,GB_protein:AAF47115,FlyMine:FBpp0072116,modMine:FBpp0072116; MD5=a2b70fe8843eeaefd11b260e80622420; length=253; release=r6.08; species=Dmel; ]	FBpp0072116	8.11096e-40	1012.99	-0.591867	0.322861	-1.83319	0.0667739	0.0896281	311	289	269	251	266	252	284	253	280	304	305	315	408	408	447	488	496	469
TCONS_00002330	XLOC_000894	10784	-	-	-	tr|E9GHC2|E9GHC2_DAPPU Putative uncharacterized protein OS=Daphnia pulex GN=DAPPUDRAFT_102733 PE=4 SV=1]	7880478	5.80845e-11	-	-	-	397.484	-0.233383	0.331408	-0.704217	0.481298	0.532098	129	118	121	138	136	160	100	112	109	179	155	138	110	101	117	166	168	158
TCONS_00002334	XLOC_000895	5032	RecName: Full=Rab-like protein 6; AltName: Full=GTP-binding protein Parf; AltName: Full=Rab-like protein 1; Short=RBEL1]	Q5U3K5	3.3879e-55	tr|E2AA22|E2AA22_CAMFO Putative GTP-binding protein Parf OS=Camponotus floridanus GN=EAG_07024 PE=4 SV=1]	8288917	1.54052e-109	-	-	-	837.74	-1.20618	0.23461	-5.1412	2.7299e-07	1.26499e-06	182	191	171	170	144	140	198	183	181	361	364	385	345	366	356	440	445	434
TCONS_00002344	XLOC_000896	2190	RecName: Full=PiggyBac transposable element-derived protein 4]	Q96DM1	2.35864e-24	tr|E2B4V1|E2B4V1_HARSA PiggyBac transposable element-derived protein 4 (Fragment) OS=Harpegnathos saltator GN=EAI_01714 PE=4 SV=1]	8670175	7.45963e-30	-	-	-	92.4673	3.67683	0.492716	7.46237	8.49785e-14	7.80938e-13	68	58	54	62	42	68	58	66	51	3	1	4	6	6	6	5	5	4
TCONS_00002345	XLOC_000897	1738	-	-	-	-	-	-	-	-	-	32.3	-0.649643	0.600648	-1.08157	0.279443	0.326967	12	7	6	8	3	8	12	9	11	8	5	15	14	18	21	13	8	15
TCONS_00002346	XLOC_000898	4020	-	-	-	-	-	-	-	-	-	125.326	0.664945	0.287092	2.31614	0.0205508	0.0304793	44	49	58	50	52	46	64	62	49	26	32	35	30	26	32	32	42	35
TCONS_00002347	XLOC_000899	1140	-	-	-	-	-	-	-	-	-	27.0641	0.349613	0.58185	0.600864	0.54793	0.596094	7	12	10	10	10	8	13	6	16	4	10	5	12	11	10	4	10	5
TCONS_00002348	XLOC_000900	1774	-	-	-	-	-	-	-	-	-	44.7	-0.196599	0.416097	-0.472483	0.636582	0.679817	21	15	13	12	14	12	14	13	14	20	25	15	12	9	13	14	22	15
TCONS_00002350	XLOC_000901	1402	RecName: Full=Cullin-3]	B5DF89	0	tr|D6WNA9|D6WNA9_TRICA Putative uncharacterized protein OS=Tribolium castaneum GN=TcasGA2_TC013922 PE=3 SV=1]	9898497	0	type=protein; loc=2L:complement(join(15269374..15269916,15268821..15269204,15267996..15268757,15267763..15267933,15267530..15267700,15267353..15267467,15267145..15267287,15266796..15267019,15266596..15266734,15266374..15266526)); ID=FBpp0291369; name=Cul3-PF; parent=FBgn0261268,FBtr0302159; dbxref=REFSEQ:NP_723909,GB_protein:AAN10896,FlyBase:FBpp0291369,FlyBase_Annotation_IDs:CG42615-PF,FlyBase_A…	FBpp0291369	0	745.36	2.39634	0.378413	6.33259	2.41079e-10	1.62725e-09	308	313	332	353	299	356	637	680	643	111	85	105	49	62	58	86	74	69
TCONS_00002358	XLOC_000902	5396	-	-	-	-	-	-	-	-	-	46.605	7.58432	1.32701	5.71535	1.09479e-08	6.11279e-08	27	19	14	24	22	24	45	68	47	1	0	0	0	0	0	0	0	0
TCONS_00002362	XLOC_000903	2449	-	-	-	-	-	-	-	-	-	17.8644	8.0774	2.17397	3.71551	0.000202796	0.000530348	5	8	8	6	10	7	23	27	18	0	0	0	0	0	0	0	0	0
TCONS_00002363	XLOC_000904	672	RecName: Full=Cytochrome P450 4g15; AltName: Full=CYPIVG15]	Q9VYY4	9.6303e-67	tr|E2AH93|E2AH93_CAMFO Cytochrome P450 4g15 OS=Camponotus floridanus GN=EAG_09082 PE=3 SV=1]	8313593	1.07955e-76	type=protein; loc=X:join(11477593..11477791,11478384..11478581,11479014..11479196,11481525..11482213,11482310..11482601,11482698..11482861); ID=FBpp0312025; name=Cyp4g15-PC; parent=FBgn0030304,FBtr0346268; dbxref=FlyBase:FBpp0312025,FlyBase_Annotation_IDs:CG11715-PC,GB_protein:AAN09635,REFSEQ:NP_727531; MD5=38cfe6fdd8b2acc4b432ed5b59ef087b; length=574; release=r6.08; species=Dmel; ]	FBpp0312025	1.11667e-67	1.61145	1.13206	2.06878	0.547214	0.584232	0.630775	0	4	2	0	1	0	0	0	0	2	1	0	0	0	0	0	0	0
TCONS_00002364	XLOC_000905	932	RecName: Full=RNA-directed DNA polymerase from mobile element jockey; AltName: Full=Reverse transcriptase]	P21328	5.84087e-12	tr|A0A023EZE6|A0A023EZE6_TRIIF Putative reverse transcriptase (Fragment) OS=Triatoma infestans PE=2 SV=1]	9736711	3.40399e-21	-	-	-	4.53554	6.05424	2.39168	2.53138	0.0113615	0.0177857	3	0	1	8	3	11	0	1	0	0	0	0	0	0	0	0	0	0
TCONS_00002365	XLOC_000906	1364	-	-	-	-	-	-	-	-	-	9.54077	1.06643	1.00363	1.06257	0.287975	0.335867	8	3	2	9	10	4	2	1	1	0	2	1	2	3	2	2	2	3
TCONS_00002366	XLOC_000907	1085	-	-	-	-	-	-	-	-	-	10.4473	2.70098	1.27018	2.12645	0.0334658	0.0476434	4	2	6	12	15	6	2	0	8	0	0	0	0	1	1	2	2	2
TCONS_00002368	XLOC_000908	1219	-	-	-	-	-	-	-	-	-	18.5303	-0.317419	0.587607	-0.54019	0.589066	0.635307	5	6	4	3	13	4	2	7	6	3	10	7	7	7	12	5	3	7
TCONS_00002369	XLOC_000909	275	-	-	-	-	-	-	-	-	-	5.13706	6.38717	2.36339	2.70254	0.00688113	0.011348	1	0	1	2	3	6	7	5	7	0	0	0	0	0	0	0	0	0
TCONS_00002370	XLOC_000910	961	RecName: Full=Chymotrypsin BI; Flags: Precursor]	Q00871	3.14672e-59	tr|V5GNG9|V5GNG9_ANOGL Chymotrypsin (Fragment) OS=Anoplophora glabripennis GN=CTRB1 PE=3 SV=1]	10867013	5.20776e-86	type=protein; loc=3L:complement(join(6062434..6062893,6062274..6062372,6061418..6061731)); ID=FBpp0076774; name=CG10472-PA; parent=FBgn0035670,FBtr0077066; dbxref=FlyBase:FBpp0076774,FlyBase_Annotation_IDs:CG10472-PA,GB_protein:AAF50708.1,REFSEQ:NP_648017,GB_protein:AAF50708,FlyMine:FBpp0076774,modMine:FBpp0076774; MD5=b7f8c77f293985dce5a288564b10d223; length=290; release=r6.08; species=Dmel; ]	FBpp0076774	1.27155e-63	31.4015	1.64586	1.60599	1.02482	0.305446	0.354144	51	48	46	1	1	0	1	3	0	1	0	0	0	0	0	14	14	13
TCONS_00002374	XLOC_000911	1025	RecName: Full=Chymotrypsin BI; Flags: Precursor]	Q00871	1.00998e-60	tr|A0A067R6D2|A0A067R6D2_ZOONE Chymotrypsin BI OS=Zootermopsis nevadensis GN=L798_11119 PE=3 SV=1]	9262716	1.76873e-08	type=protein; loc=3L:complement(join(6062434..6062893,6062274..6062372,6061418..6061731)); ID=FBpp0076774; name=CG10472-PA; parent=FBgn0035670,FBtr0077066; dbxref=FlyBase:FBpp0076774,FlyBase_Annotation_IDs:CG10472-PA,GB_protein:AAF50708.1,REFSEQ:NP_648017,GB_protein:AAF50708,FlyMine:FBpp0076774,modMine:FBpp0076774; MD5=b7f8c77f293985dce5a288564b10d223; length=290; release=r6.08; species=Dmel; ]	FBpp0076774	9.9639e-66	17.018	-1.22445	1.6037	-0.763516	0.445156	0.496581	3	1	2	4	4	5	1	3	0	0	0	0	0	1	0	23	32	25
TCONS_00002376	XLOC_000912	950	-	-	-	-	-	-	-	-	-	11.7083	0.612262	0.992597	0.616829	0.537348	0.586033	1	1	2	2	4	5	14	7	11	1	6	2	4	3	3	2	4	0
TCONS_00002378	XLOC_000913	1122	-	-	-	-	-	-	-	-	-	11.1107	0.343584	0.933249	0.368159	0.712755	0.749539	5	3	1	2	3	0	8	7	12	4	2	8	2	4	1	0	3	4
TCONS_00002379	XLOC_000914	1438	-	-	-	-	-	-	-	-	-	20.6934	8.35096	2.16787	3.85214	0.00011709	0.000326203	19	10	9	13	13	12	20	13	19	0	0	0	0	0	0	0	0	0
TCONS_00002380	XLOC_000915	1329	-	-	-	tr|A0A087TR79|A0A087TR79_9ARAC Transposable element Tcb1 transposase (Fragment) OS=Stegodyphus mimosarum GN=X975_18477 PE=4 SV=1]	8750541	3.30541e-07	-	-	-	14.1254	5.05141	1.22402	4.12691	3.67665e-05	0.000115897	5	6	1	11	7	6	18	12	20	0	0	0	0	1	0	1	0	0
TCONS_00002381	XLOC_000916	594	-	-	-	-	-	-	-	-	-	25.9064	8.58525	2.13932	4.01307	5.99352e-05	0.000179482	8	6	13	29	25	18	18	19	23	0	0	0	0	0	0	0	0	0
TCONS_00002382	XLOC_000917	1113	RecName: Full=PiggyBac transposable element-derived protein 3]	Q8N328	1.29166e-06	tr|G6DRD4|G6DRD4_DANPL Uncharacterized protein OS=Danaus plexippus GN=KGM_00631 PE=4 SV=1]	10809002	1.06581e-34	-	-	-	22.8923	8.4838	2.15363	3.9393	8.17212e-05	0.00023713	16	12	15	20	14	14	13	20	17	0	0	0	0	0	0	0	0	0
TCONS_00002383	XLOC_000918	1330	-	-	-	-	-	-	-	-	-	13.8199	-2.79163	0.836768	-3.3362	0.000849317	0.00184875	0	2	0	2	1	3	1	1	0	1	3	6	14	9	14	6	11	6
TCONS_00002384	XLOC_000919	714	-	-	-	-	-	-	-	-	-	97.8878	3.60938	0.467299	7.72391	1.12814e-14	1.10029e-13	20	20	21	54	55	42	126	119	114	3	4	1	4	3	3	4	8	10
TCONS_00002392	XLOC_000920	2220	-	-	-	-	-	-	-	-	-	321.106	-0.606336	1.14448	-0.529794	0.596255	0.641828	11	8	9	67	72	89	102	107	94	7	3	5	444	364	416	2	2	4
TCONS_00002394	XLOC_000921	523	-	-	-	-	-	-	-	-	-	10.3232	7.30908	2.21785	3.29556	0.00098224	0.00209448	8	7	7	1	1	3	13	15	10	0	0	0	0	0	0	0	0	0
TCONS_00002396	XLOC_000922	956	-	-	-	-	-	-	-	-	-	4.46674	6.2144	2.37935	2.6118	0.00900665	0.0144343	2	1	0	1	1	5	8	0	10	0	0	0	0	0	0	0	0	0
TCONS_00002397	XLOC_000923	1754	RecName: Full=ZZ-type zinc finger-containing protein 3]	Q8IYH5	3.73523e-15	tr|A0A067QPL4|A0A067QPL4_ZOONE ZZ-type zinc finger-containing protein 3 OS=Zootermopsis nevadensis GN=L798_06852 PE=4 SV=1]	9273972	7.52826e-32	type=protein; loc=2L:complement(6959183..6960253); ID=FBpp0078990; name=Atac1-PA; parent=FBgn0031876,FBtr0079362; dbxref=FlyBase:FBpp0078990,FlyBase_Annotation_IDs:CG9200-PA,GB_protein:AAF52466.1,REFSEQ:NP_609088,GB_protein:AAF52466,FlyMine:FBpp0078990,modMine:FBpp0078990; MD5=fbf907286b722196dbf83e861fc1ae39; length=356; release=r6.08; species=Dmel; ]	FBpp0078990	2.22832e-34	1305.42	1.36506	0.318586	4.28476	1.82938e-05	6.16881e-05	418	431	421	610	604	626	910	910	948	209	203	212	257	276	264	224	244	224
TCONS_00002404	XLOC_000924	1110	RecName: Full=Putative ATP-dependent RNA helicase DHX57; AltName: Full=DEAH box protein 57]	Q6P5D3	2.04522e-11	tr|A0A0A9W9Q9|A0A0A9W9Q9_LYGHE Putative ATP-dependent RNA helicase DHX57 OS=Lygus hesperus GN=DHX57_1 PE=4 SV=1]	9851913	2.60644e-18	type=protein; loc=X:complement(join(10899124..10899191,10898282..10899063,10896935..10898221,10895908..10896869,10895646..10895847,10895012..10895577)); ID=FBpp0308815; name=CG1582-PB; parent=FBgn0030246,FBtr0339768; dbxref=GB_protein:AHN59568,REFSEQ:NP_001285098,FlyBase:FBpp0308815,FlyBase_Annotation_IDs:CG1582-PB; MD5=f089e53a361f296e5f033b8616e681ac; length=1288; release=r6.08; species=Dmel; ]	FBpp0308815	4.61283e-11	102.835	1.36006	0.342504	3.97093	7.15924e-05	0.000210756	52	48	63	37	47	25	68	58	63	27	12	20	16	21	12	22	21	20
TCONS_00002405	XLOC_000925	300	RecName: Full=Cysteine dioxygenase type 1; AltName: Full=Cysteine dioxygenase type I; Short=CDO; Short=CDO-I]	Q6NWZ9	5.53162e-39	tr|D6WQG6|D6WQG6_TRICA Putative uncharacterized protein OS=Tribolium castaneum GN=TcasGA2_TC009929 PE=4 SV=1]	9897146	1.00224e-45	type=protein; loc=2R:complement(join(18617200..18617737,18616944..18617122)); ID=FBpp0298350; name=CG5493-PD; parent=FBgn0034364,FBtr0307349; dbxref=REFSEQ:NP_001246411,GB_protein:AFH08164,FlyBase:FBpp0298350,FlyBase_Annotation_IDs:CG5493-PD; MD5=024c3ef1f92ccb4202f3c2ee5e49d3d7; length=238; release=r6.08; species=Dmel; ]	FBpp0298350	6.1316e-37	3.48917	0.147585	1.47008	0.100392	0.920033	0.931505	0	1	0	0	0	0	3	7	2	3	0	0	0	0	1	1	2	2
TCONS_00002406	XLOC_000926	307	-	-	-	-	-	-	-	-	-	6.72903	6.77303	2.33706	2.8981	0.00375433	0.0066503	1	1	3	10	6	7	3	8	2	0	0	0	0	0	0	0	0	0
TCONS_00002407	XLOC_000927	571	RecName: Full=Cytochrome P450 6k1; AltName: Full=CYPVIK1 [Blattella germanica]	Q964R0	2.62337e-69	tr|V5K5E2|V5K5E2_LEPDE Cytochrome P450 6ef1 (Fragment) OS=Leptinotarsa decemlineata GN=Cyp6ef1 PE=2 SV=1]	9513685	1.5483e-72	type=protein; loc=2R:8570531..8572012; ID=FBpp0087770; name=Cyp6a13-PA; parent=FBgn0033304,FBtr0088690; dbxref=GB_protein:AAF59076.1,FlyBase:FBpp0087770,FlyBase_Annotation_IDs:CG2397-PA,REFSEQ:NP_610390,GB_protein:AAF59076,FlyMine:FBpp0087770,modMine:FBpp0087770; MD5=73d4935f964be9c7bc20a695cfac6b50; length=493; release=r6.08; species=Dmel; ]	FBpp0087770	1.78384e-67	8.52483	-2.47117	1.32375	-1.86679	0.0619313	0.0836849	0	0	0	2	4	2	0	0	0	0	1	0	8	15	6	1	4	5
TCONS_00002408	XLOC_000928	1189	RecName: Full=Tctex1 domain-containing protein 2]	Q32P71	4.95003e-14	tr|K1QZS9|K1QZS9_CRAGI Tctex1 domain-containing protein 1 OS=Crassostrea gigas GN=CGI_10024576 PE=4 SV=1]	7776168	1.88605e-19	type=protein; loc=2R:complement(join(7967886..7968008,7967319..7967399,7967059..7967258,7966839..7967004)); ID=FBpp0308272; name=CG14763-PC; parent=FBgn0033243,FBtr0339127; dbxref=FlyBase:FBpp0308272,FlyBase_Annotation_IDs:CG14763-PC,GB_protein:AHN55974,REFSEQ:NP_001286176; MD5=6a1d0cd137b0ce21a401f138495251f4; length=189; release=r6.08; species=Dmel; ]	FBpp0308272	4.9154e-16	576.785	10.3275	1.09965	9.39163	5.90775e-21	8.57064e-20	297	287	306	296	316	337	571	603	571	0	0	0	1	1	0	0	0	0
TCONS_00002409	XLOC_000929	11985	RecName: Full=DEP domain-containing protein 5]	O75140	2.52119e-10	tr|E2BB04|E2BB04_HARSA DEP domain-containing protein 5 OS=Harpegnathos saltator GN=EAI_06771 PE=4 SV=1]	8660341	0	type=protein; loc=3L:complement(join(1533857..1533908,1533494..1533801,1532945..1533433,1532283..1532887,1532051..1532222,1531580..1531988,1531391..1531522,1527674..1528076,1527439..1527613,1527190..1527381,1525642..1525703,1525285..1525392,1525022..1525228,1524868..1524965,1524641..1524808,1524425..1524585,1524195..1524357,1524027..1524139,1523914..1523969,1523514..1523856)); ID=FBpp0072588; nam…	FBpp0072588	0	517.669	0.871167	0.240385	3.62405	0.00029003	0.000727332	216	223	227	210	229	201	232	255	269	152	157	131	100	81	96	125	144	123
TCONS_00002422	XLOC_000930	2145	RecName: Full=CD63 antigen; AltName: CD_antigen=CD63]	Q76B49	4.24064e-18	tr|D6WNZ1|D6WNZ1_TRICA Tetraspanin OS=Tribolium castaneum GN=TcasGA2_TC014706 PE=3 SV=1]	9888171	3.164e-61	type=protein; loc=2L:join(8937551..8937631,8938569..8938757,8938857..8939027,8939116..8939601); ID=FBpp0271928; name=Tsp29Fb-PC; parent=FBgn0032075,FBtr0273420; dbxref=FlyBase_Annotation_IDs:CG9496-PC,FlyBase:FBpp0271928,REFSEQ:NP_001137809,GB_protein:ACL83015; MD5=46911c3672e48552203ebb95579c26bf; length=308; release=r6.08; species=Dmel; ]	FBpp0271928	5.31617e-11	550.564	-3.39131	0.602534	-5.62842	1.8187e-08	9.8705e-08	17	29	28	19	19	22	40	52	62	323	278	321	491	481	468	176	200	202
TCONS_00002429	XLOC_000931	2138	-	-	-	-	-	-	-	-	-	8.34504	-6.98283	2.27221	-3.07315	0.00211815	0.00405506	0	0	0	0	0	0	0	0	0	2	3	3	12	12	9	2	2	2
TCONS_00002430	XLOC_000932	737	-	-	-	tr|A0A067RL21|A0A067RL21_ZOONE HMG domain-containing protein 4 OS=Zootermopsis nevadensis GN=L798_00141 PE=4 SV=1]	9275339	2.65667e-10	-	-	-	304.59	0.52711	0.261265	2.01753	0.0436406	0.0607135	83	91	101	140	123	127	133	144	174	73	79	88	80	74	63	86	100	98
TCONS_00002435	XLOC_000933	2948	-	-	-	-	-	-	-	-	-	1417.42	3.68943	0.345149	10.6894	1.14121e-26	2.24527e-25	693	752	774	811	832	782	1169	1191	1150	94	88	77	62	51	63	58	61	52
TCONS_00002445	XLOC_000934	6947	-	-	-	-	-	-	-	-	-	366.157	0.557395	0.262781	2.12114	0.0339104	0.0482111	175	166	177	133	146	125	141	128	149	114	131	121	73	73	64	101	107	116
TCONS_00002447	XLOC_000935	6880	-	-	-	-	-	-	-	-	-	949.376	4.37545	0.373468	11.7157	1.05859e-31	2.63749e-30	623	636	700	511	606	560	651	655	633	36	27	23	19	17	14	46	53	41
TCONS_00002457	XLOC_000936	1196	RecName: Full=U3 small nucleolar ribonucleoprotein protein IMP4; Short=U3 snoRNP protein IMP4 &gt;gi|73621063|sp|Q5PQR5.1|IMP4_RAT RecName: Full=U3 small nucleolar ribonucleoprotein protein IMP4; Short=U3 snoRNP protein IMP4]	Q8VHZ7	7.69143e-127	tr|K7J663|K7J663_NASVI Uncharacterized protein OS=Nasonia vitripennis GN=LOC100119069 PE=4 SV=1]	9925070	0	type=protein; loc=3R:join(25074937..25075123,25075618..25076327); ID=FBpp0084144; name=CG11920-PA; parent=FBgn0039274,FBtr0084769; dbxref=FlyBase:FBpp0084144,FlyBase_Annotation_IDs:CG11920-PA,GB_protein:AAF56395.1,REFSEQ:NP_651335,GB_protein:AAF56395,FlyMine:FBpp0084144,modMine:FBpp0084144; MD5=2a8ee3f371a4ed7779962fc23a8b0b40; length=298; release=r6.08; species=Dmel; ]	FBpp0084144	3.26659e-132	1058.19	1.23007	0.240245	5.12008	3.05405e-07	1.40492e-06	437	449	499	488	481	481	599	564	575	215	189	192	240	234	205	220	195	192
TCONS_00002458	XLOC_000937	1221	-	-	-	-	-	-	-	-	-	62.7787	9.80216	2.0286	4.83198	1.3518e-06	5.60929e-06	38	46	42	31	34	48	43	56	50	0	0	0	0	0	0	0	0	0
TCONS_00002459	XLOC_000938	474	-	-	-	-	-	-	-	-	-	23.2444	5.83687	1.14827	5.08318	3.71162e-07	1.68549e-06	16	14	13	17	21	21	11	13	14	0	0	0	0	0	1	0	1	0
TCONS_00002461	XLOC_000939	1063	RecName: Full=Pro-resilin; Flags: Precursor]	Q9V7U0	9.3714e-20	tr|A0A067R2U2|A0A067R2U2_ZOONE Pro-resilin OS=Zootermopsis nevadensis GN=L798_12613 PE=4 SV=1]	9263116	2.99417e-06	type=protein; loc=2R:complement(join(20291828..20291833,20288864..20289511)); ID=FBpp0085613; name=Cpr56F-PA; parent=FBgn0034499,FBtr0086301; dbxref=FlyBase:FBpp0085613,FlyBase_Annotation_IDs:CG9036-PA,GB_protein:AAF57484.2,REFSEQ:NP_611470,GB_protein:AAF57484,FlyMine:FBpp0085613,modMine:FBpp0085613; MD5=1a18da3a0f6c8493891eea0fe8a70707; length=217; release=r6.08; species=Dmel; ]	FBpp0085613	1.26642e-22	27.4836	6.39142	1.83058	3.49148	0.000480351	0.00113138	0	0	0	17	19	20	36	34	45	1	0	0	0	0	0	0	0	0
TCONS_00002462	XLOC_000940	1541	-	-	-	tr|A0A067QTK8|A0A067QTK8_ZOONE Uncharacterized protein OS=Zootermopsis nevadensis GN=L798_12614 PE=4 SV=1]	9336269	2.32076e-16	-	-	-	11.912	4.37932	1.35526	3.23136	0.00123201	0.00254462	7	5	4	9	4	13	7	11	10	0	0	0	1	0	2	0	0	0
TCONS_00002463	XLOC_000941	2760	RecName: Full=Thioredoxin-2; Short=Trx-2]	Q6XHI1	8.27959e-35	tr|L0ASR7|L0ASR7_COPFO Thioredoxin OS=Coptotermes formosanus PE=2 SV=1]	9427805	2.53304e-39	type=protein; loc=2L:join(9613517..9613540,9615302..9615448,9615532..9615681); ID=FBpp0079437; name=Trx-2-PA; parent=FBgn0040070,FBtr0079840; dbxref=FlyBase:FBpp0079437,FlyBase_Annotation_IDs:CG31884-PA,GB_protein:AAN10700.1,REFSEQ:NP_523526,GB_protein:AAN10700,FlyMine:FBpp0079437; MD5=45032e07a1124821fec6bc4622db2195; length=106; release=r6.08; species=Dmel; ]	FBpp0079437	2.42871e-35	8205.67	-1.47778	0.298366	-4.95292	7.31082e-07	3.17101e-06	1487	1535	1426	1486	1498	1483	1386	1349	1420	3011	2986	3109	4514	4551	4612	4345	4330	4393
TCONS_00002466	XLOC_000942	303	-	-	-	-	-	-	-	-	-	6.86577	6.80913	2.29286	2.96972	0.00298075	0.00543897	9	5	4	0	1	3	5	10	6	0	0	0	0	0	0	0	0	0
TCONS_00002468	XLOC_000943	496	RecName: Full=Protein SHQ1 homolog]	Q6PI26	3.21745e-12	tr|A0A026WE55|A0A026WE55_CERBI SHQ1-like protein OS=Cerapachys biroi GN=X777_06053 PE=4 SV=1]	8614076	1.02107e-21	-	-	-	93.1575	-1.45158	0.402407	-3.60724	0.000309471	0.000770091	13	16	18	12	17	19	16	13	25	30	37	35	54	59	62	33	45	49
TCONS_00002471	XLOC_000944	568	RecName: Full=Pro-resilin; Flags: Precursor]	Q9V7U0	5.07706e-09	tr|A0A067R2U2|A0A067R2U2_ZOONE Pro-resilin OS=Zootermopsis nevadensis GN=L798_12613 PE=4 SV=1]	9263116	3.63287e-09	type=protein; loc=2R:complement(join(20291828..20291833,20288864..20289511)); ID=FBpp0085613; name=Cpr56F-PA; parent=FBgn0034499,FBtr0086301; dbxref=FlyBase:FBpp0085613,FlyBase_Annotation_IDs:CG9036-PA,GB_protein:AAF57484.2,REFSEQ:NP_611470,GB_protein:AAF57484,FlyMine:FBpp0085613,modMine:FBpp0085613; MD5=1a18da3a0f6c8493891eea0fe8a70707; length=217; release=r6.08; species=Dmel; ]	FBpp0085613	1.97878e-10	7.36502	6.69329	2.36718	2.82754	0.00469076	0.00807415	0	0	0	7	5	4	11	5	14	0	0	0	0	0	0	0	0	0
TCONS_00002472	XLOC_000945	946	RecName: Full=Transmembrane protein 53]	Q6DHN0	2.02783e-38	tr|A0A067R8W8|A0A067R8W8_ZOONE Uncharacterized protein OS=Zootermopsis nevadensis GN=L798_09989 PE=4 SV=1]	9262802	1.1523e-07	type=protein; loc=2R:join(5668694..5668998,5669059..5669419,5669481..5669846); ID=FBpp0085372; name=CG8245-PA; parent=FBgn0033031,FBtr0086036; dbxref=GB_protein:AAF57322.1,FlyBase:FBpp0085372,FlyBase_Annotation_IDs:CG8245-PA,REFSEQ:NP_610178,GB_protein:AAF57322,FlyMine:FBpp0085372,modMine:FBpp0085372; MD5=ca773e40e054daf4fae9c055936e152f; length=343; release=r6.08; species=Dmel; ]	FBpp0085372	1.37e-65	25.0721	2.71581	0.64501	4.21049	2.54817e-05	8.32758e-05	11	5	17	9	16	13	21	14	30	0	2	5	1	3	2	2	1	3
TCONS_00002482	XLOC_000946	1006	-	-	-	-	-	-	-	-	-	484.157	4.49569	0.910656	4.93675	7.94336e-07	3.4227e-06	5	4	2	292	305	280	666	686	654	1	1	2	1	5	0	48	29	51
TCONS_00002485	XLOC_000947	4665	-	-	-	tr|A0A067R018|A0A067R018_ZOONE Adult enhancer factor 1 OS=Zootermopsis nevadensis GN=L798_09991 PE=4 SV=1]	9298873	6.74842e-24	-	-	-	553.721	-0.726444	0.324933	-2.23567	0.0253732	0.0369631	163	161	168	140	127	132	125	141	121	216	206	161	240	255	220	234	283	237
TCONS_00002487	XLOC_000948	2284	-	-	-	tr|A0A067R2M8|A0A067R2M8_ZOONE Uncharacterized protein OS=Zootermopsis nevadensis GN=L798_13647 PE=4 SV=1]	9323421	1.4945e-34	type=protein; loc=2R:join(16289372..16289608,16289952..16290751,16290928..16291210); ID=FBpp0086283; name=JhI-26-PA; parent=FBgn0028424,FBtr0087139; dbxref=FlyBase:FBpp0086283,FlyBase_Annotation_IDs:CG3767-PA,GB_protein:AAF58020.2,REFSEQ:NP_523761,GB_protein:AAF58020,FlyMine:FBpp0086283,modMine:FBpp0086283; MD5=3ae8dcfdc9fb1195dfa1f06c6828ef3b; length=439; release=r6.08; species=Dmel; ]	FBpp0086283	3.33361e-20	25.5558	0.576244	0.726705	0.792954	0.427805	0.479139	6	4	9	11	12	7	15	14	13	2	9	2	12	12	14	8	1	2
TCONS_00002488	XLOC_000949	700	-	-	-	-	-	-	-	-	-	5.78163	6.62417	2.35038	2.81833	0.00482735	0.00827999	1	3	3	4	3	3	5	10	4	0	0	0	0	0	0	0	0	0
TCONS_00002489	XLOC_000950	747	-	-	-	-	-	-	-	-	-	7.07233	6.86726	2.31747	2.96326	0.00304402	0.00553697	3	2	1	2	3	9	4	12	8	0	0	0	0	0	0	0	0	0
TCONS_00002490	XLOC_000951	708	-	-	-	-	-	-	-	-	-	145.599	5.74303	1.42125	4.04084	5.32611e-05	0.000161568	307	278	293	3	0	2	1	1	2	0	0	1	1	0	1	1	2	1
TCONS_00002491	XLOC_000952	306	RecName: Full=Probable ATP-dependent RNA helicase DHX35; AltName: Full=DEAH box protein 35]	Q5RBD4	1.54055e-07	tr|A0A067QU38|A0A067QU38_ZOONE Putative ATP-dependent RNA helicase DHX35 (Fragment) OS=Zootermopsis nevadensis GN=L798_12615 PE=4 SV=1]	9297280	1.27581e-11	type=protein; loc=2R:join(14153249..14156429,14156486..14157033); ID=FBpp0086647; name=pea-PA; parent=FBgn0086895,FBtr0087518; dbxref=FlyBase:FBpp0086647,FlyBase_Annotation_IDs:CG8241-PA,GB_protein:AAF58294.1,REFSEQ:NP_610928,GB_protein:AAF58294,FlyMine:FBpp0086647,modMine:FBpp0086647; MD5=30175e808becb9edbfadfb3746046902; length=1242; release=r6.08; species=Dmel; ]	FBpp0086647	2.50601e-06	41.9645	0.430418	0.472819	0.910321	0.362653	0.412955	21	23	19	16	13	16	17	9	15	5	12	18	12	10	10	11	10	18
TCONS_00002492	XLOC_000953	529	RecName: Full=GTPase-activating protein; AltName: Full=Ras GTPase-activating protein 1]	P48423	1.14745e-50	tr|A0A087ZS12|A0A087ZS12_APIME Uncharacterized protein OS=Apis mellifera GN=Rasa3 PE=4 SV=1]	9370984	7.40057e-67	type=protein; loc=3L:complement(join(9854665..9854812,9843554..9845439,9843232..9843491,9842468..9842663,9840508..9841563)); ID=FBpp0303201; name=RasGAP1-PC; parent=FBgn0004390,FBtr0330168; dbxref=FlyBase:FBpp0303201,FlyBase_Annotation_IDs:CG6721-PC,REFSEQ:NP_001261664,GB_protein:AGB94359; MD5=4e9cc49392847315e569e06291c19f51; length=1181; release=r6.08; species=Dmel; ]	FBpp0303201	1.19157e-51	9.87555	2.42126	1.04212	2.32339	0.0201581	0.0299647	1	5	5	5	10	1	9	10	6	3	0	2	0	1	2	0	0	1
TCONS_00002494	XLOC_000954	2778	-	-	-	-	-	-	-	-	-	177.512	-0.447256	0.402111	-1.11227	0.266022	0.313153	62	50	66	46	45	49	44	51	43	70	54	55	53	54	46	104	80	106
TCONS_00002495	XLOC_000955	556	-	-	-	-	-	-	-	-	-	103.527	10.426	1.97789	5.27129	1.35469e-07	6.56377e-07	52	56	74	106	84	73	57	60	72	0	0	0	0	0	0	0	0	0
TCONS_00002500	XLOC_000956	381	-	-	-	-	-	-	-	-	-	7.28679	6.81548	2.27651	2.99383	0.00275496	0.00507848	5	5	6	1	1	0	7	12	9	0	0	0	0	0	0	0	0	0
TCONS_00002501	XLOC_000957	1086	-	-	-	-	-	-	-	-	-	7.02244	2.51053	1.3132	1.91177	0.055906	0.0761823	2	4	9	1	5	2	5	5	4	0	1	1	1	1	2	0	0	0
TCONS_00002503	XLOC_000958	2174	-	-	-	-	-	-	-	-	-	37.193	9.11199	2.09047	4.35884	1.30756e-05	4.53952e-05	25	17	22	32	25	25	26	31	26	0	0	0	0	0	0	0	0	0
TCONS_00002504	XLOC_000959	1907	RecName: Full=Methyltransferase-like protein 6]	Q6AXU8	2.34869e-09	tr|A0A0N1PGV1|A0A0N1PGV1_PAPMA Methyltransferase-like protein 6 OS=Papilio machaon GN=RR48_02292 PE=4 SV=1]	10830326	3.69111e-12	type=protein; loc=2R:join(17733469..17733471,17733534..17734382); ID=FBpp0111303; name=CG34195-PA; parent=FBgn0085224,FBtr0112388; dbxref=FlyBase:FBpp0111303,FlyBase_Annotation_IDs:CG34195-PA,REFSEQ:NP_001097360,GB_protein:AAF57804,FlyMine:FBpp0111303,modMine:FBpp0111303; MD5=339be61de1ccd50e2ee0c5e6164aebd7; length=283; release=r6.08; species=Dmel; ]	FBpp0111303	1.2553e-12	70.232	-1.78365	0.42023	-4.24446	2.19118e-05	7.25894e-05	11	17	12	15	10	4	13	9	4	41	48	34	38	39	53	26	21	24
TCONS_00002505	XLOC_000960	10959	-	-	-	-	-	-	-	-	-	778.824	0.790834	0.348689	2.26802	0.0233278	0.0342355	387	365	379	355	375	342	296	243	278	140	146	157	188	228	211	212	217	192
TCONS_00002509	XLOC_000961	12568	-	-	-	tr|A0A067RTP5|A0A067RTP5_ZOONE Vacuolar protein sorting-associated protein 13A OS=Zootermopsis nevadensis GN=L798_07120 PE=4 SV=1]	9298579	2.80204e-09	-	-	-	1438.41	1.42667	0.370954	3.84596	0.000120083	0.000333728	832	892	829	713	735	738	577	526	591	222	195	187	267	290	273	293	308	269
TCONS_00002511	XLOC_000962	293	-	-	-	-	-	-	-	-	-	6.04685	-4.18779	2.22396	-1.88303	0.0596962	0.0808974	0	0	0	0	1	0	0	0	0	4	6	9	0	0	0	5	4	9
TCONS_00002512	XLOC_000963	887	-	-	-	-	-	-	-	-	-	36.5081	4.00908	0.679437	5.90059	3.62197e-09	2.14753e-08	14	18	18	16	19	20	37	34	39	3	1	1	1	1	1	0	3	1
TCONS_00002516	XLOC_000964	1502	-	-	-	-	-	-	-	-	-	23.0649	4.86144	0.955625	5.08719	3.63411e-07	1.65216e-06	11	4	15	5	12	15	28	25	25	0	0	2	0	0	1	0	0	1
TCONS_00002518	XLOC_000965	608	-	-	-	-	-	-	-	-	-	3.81325	5.95228	2.42437	2.45519	0.0140811	0.0216176	0	0	2	3	8	5	1	0	4	0	0	0	0	0	0	0	0	0
TCONS_00002519	XLOC_000966	797	-	-	-	-	-	-	-	-	-	7.75139	7.0143	2.31502	3.02992	0.00244622	0.00458206	2	5	1	3	3	11	5	7	11	0	0	0	0	0	0	0	0	0
TCONS_00002520	XLOC_000967	3761	RecName: Full=Hydroxymethylglutaryl-CoA lyase, mitochondrial; Short=HL; Short=HMG-CoA lyase; AltName: Full=3-hydroxy-3-methylglutarate-CoA lyase; Flags: Precursor]	Q29448	1.19774e-118	tr|W5M118|W5M118_LEPOC Uncharacterized protein OS=Lepisosteus oculatus PE=4 SV=1]	54838979	5.36204e-120	type=protein; loc=2L:join(6960443..6960487,6960547..6961473); ID=FBpp0310331; name=CG10399-PB; parent=FBgn0031877,FBtr0343774; dbxref=GB_protein:AHN54211,REFSEQ:NP_001285696,FlyBase:FBpp0310331,FlyBase_Annotation_IDs:CG10399-PB; MD5=3a4cd0d2b59c5eb75f278423a5b207d9; length=323; release=r6.08; species=Dmel; ]	FBpp0310331	7.54185e-108	1040.12	0.594034	0.265992	2.23328	0.0255308	0.0371723	521	511	484	268	300	259	518	537	506	283	253	282	188	200	210	358	379	326
TCONS_00002525	XLOC_000968	6549	RecName: Full=Breast cancer type 1 susceptibility protein homolog]	O54952	3.11473e-10	tr|A0A067REA2|A0A067REA2_ZOONE Breast cancer type 1 susceptibility protein-like protein OS=Zootermopsis nevadensis GN=L798_03144 PE=4 SV=1]	9302665	3.35154e-26	type=protein; loc=X:complement(join(15794497..15795062,15794267..15794433,15794101..15794201)); ID=FBpp0073974; name=CG8974-PE; parent=FBgn0030693,FBtr0074189; dbxref=FlyBase:FBpp0073974,FlyBase_Annotation_IDs:CG8974-PE,GB_protein:AAS65350.1,REFSEQ:NP_996448,GB_protein:AAS65350; MD5=ff369f7902802a2b6d9a16ae5c49cc86; length=277; release=r6.08; species=Dmel; ]	FBpp0073974	4.66052e-07	458.267	2.11981	0.264399	8.01747	1.07943e-15	1.13013e-14	257	266	258	243	252	251	268	259	237	75	83	68	36	48	58	49	52	51
TCONS_00002531	XLOC_000969	4119	-	-	-	tr|A0A0K8S8Z1|A0A0K8S8Z1_LYGHE Uncharacterized protein OS=Lygus hesperus PE=4 SV=1]	7363160	5.57045e-21	-	-	-	278.209	-2.22516	0.445034	-4.99997	5.73389e-07	2.53564e-06	23	29	18	42	39	44	29	39	37	229	187	216	113	111	101	152	125	159
TCONS_00002534	XLOC_000970	8064	RecName: Full=E3 ubiquitin-protein ligase FANCL; AltName: Full=Fanconi anemia group L protein; AltName: Full=Fanconi anemia-associated polypeptide of 43 kDa; Short=FAAP43]	Q9NW38	1.9658e-08	tr|A0A067QTB2|A0A067QTB2_ZOONE E3 ubiquitin-protein ligase FANCL OS=Zootermopsis nevadensis GN=L798_03351 PE=4 SV=1]	9341713	2.5455e-22	-	-	-	260.489	-0.109263	0.281607	-0.387999	0.698017	0.735861	81	85	113	77	79	79	90	66	101	79	69	104	83	78	105	95	105	88
TCONS_00002535	XLOC_000971	1939	RecName: Full=Threonine aspartase 1; Short=Taspase-1; Contains: RecName: Full=Threonine aspartase subunit alpha; Contains: RecName: Full=Threonine aspartase subunit beta]	Q9H6P5	1.66693e-87	tr|A0A067RBR6|A0A067RBR6_ZOONE Uncharacterized protein (Fragment) OS=Zootermopsis nevadensis GN=L798_08817 PE=4 SV=1]	9345549	2.42165e-114	type=protein; loc=3L:complement(join(16087413..16087440,16086351..16087336,16086197..16086280)); ID=FBpp0305777; name=Tasp1-PB; parent=FBgn0263602,FBtr0333600; dbxref=REFSEQ:NP_001261920,GB_protein:AGB94613,FlyBase:FBpp0305777,FlyBase_Annotation_IDs:CG5241-PB; MD5=952be8e8f458c3b893c8e74136b6b665; length=365; release=r6.08; species=Dmel; ]	FBpp0305777	1.97424e-73	269.274	-0.492468	0.293719	-1.67666	0.0936084	0.121962	78	72	96	56	88	58	84	82	68	137	157	140	89	102	89	73	78	91
TCONS_00002550	XLOC_000972	8736	-	-	-	tr|T1I9V0|T1I9V0_RHOPR Uncharacterized protein OS=Rhodnius prolixus PE=4 SV=1]	9638322	1.35941e-07	-	-	-	137.883	-0.49358	0.317435	-1.5549	0.11997	0.152493	38	21	47	45	37	52	39	33	35	36	43	44	55	66	73	66	39	56
TCONS_00002552	XLOC_000973	1165	-	-	-	tr|J9KF10|J9KF10_ACYPI Uncharacterized protein OS=Acyrthosiphon pisum PE=4 SV=2]	9778065	3.8923e-30	-	-	-	69.4438	9.89527	1.99276	4.9656	6.84899e-07	2.98431e-06	47	40	51	33	22	19	64	72	86	0	0	0	0	0	0	0	0	0
TCONS_00002554	XLOC_000974	1088	RecName: Full=Cell cycle checkpoint protein RAD1; Short=mRAD1; AltName: Full=DNA repair exonuclease rad1 homolog; AltName: Full=Rad1-like DNA damage checkpoint protein]	Q9QWZ1	5.54612e-63	tr|A0A067QQH9|A0A067QQH9_ZOONE Cell cycle checkpoint protein RAD1 OS=Zootermopsis nevadensis GN=L798_13903 PE=4 SV=1]	9347808	5.14125e-08	type=protein; loc=2L:complement(join(2574276..2574380,2573483..2574202)); ID=FBpp0077427; name=Rad1-PA; parent=FBgn0026778,FBtr0077747; dbxref=FlyBase:FBpp0077427,FlyBase_Annotation_IDs:CG3240-PA,GB_protein:AAF51241.2,REFSEQ:NP_477440,GB_protein:AAF51241,FlyMine:FBpp0077427,modMine:FBpp0077427; MD5=7a073b763a288d890e067218847bc0cd; length=274; release=r6.08; species=Dmel; ]	FBpp0077427	4.44012e-32	674.343	1.41716	0.226906	6.2456	4.22184e-10	2.77283e-09	365	367	356	326	319	332	302	340	311	129	125	123	136	127	112	108	114	120
TCONS_00002558	XLOC_000975	6351	RecName: Full=Tubulin-folding cofactor B; AltName: Full=Cytoskeleton-associated protein 1; AltName: Full=Cytoskeleton-associated protein CKAPI; AltName: Full=Tubulin-specific chaperone B]	Q5E951	4.97851e-59	tr|W4WNS5|W4WNS5_ATTCE Uncharacterized protein OS=Atta cephalotes PE=4 SV=1]	8559263	2.6921e-74	type=protein; loc=2R:complement(join(19486593..19486715,19486169..19486540,19485983..19486104,19485803..19485920)); ID=FBpp0085690; name=TBCB-PA; parent=FBgn0034451,FBtr0086502; dbxref=FlyBase:FBpp0085690,FlyBase_Annotation_IDs:CG11242-PA,GB_protein:AAF57546.1,REFSEQ:NP_611425,GB_protein:AAF57546,FlyMine:FBpp0085690,modMine:FBpp0085690; MD5=70cbb40cb5744d1e78a446a1fb66d889; length=244; release=r6…	FBpp0085690	2.19036e-45	1035.98	-0.45987	0.250261	-1.83756	0.0661269	0.0888731	337	338	328	274	270	274	273	306	284	383	403	435	344	328	318	455	464	475
TCONS_00002559	XLOC_000976	8080	RecName: Full=E3 ubiquitin-protein ligase FANCL; AltName: Full=Fanconi anemia group L protein; AltName: Full=Fanconi anemia-associated polypeptide of 43 kDa; Short=FAAP43]	Q9NW38	1.97057e-08	tr|A0A067QTB2|A0A067QTB2_ZOONE E3 ubiquitin-protein ligase FANCL OS=Zootermopsis nevadensis GN=L798_03351 PE=4 SV=1]	9341713	2.55238e-22	-	-	-	257.69	-0.0751541	0.30598	-0.245618	0.805978	0.833138	83	98	98	64	75	80	90	93	92	83	73	83	91	94	86	108	91	78
TCONS_00002560	XLOC_000977	2148	RecName: Full=Dihydroorotate dehydrogenase (quinone), mitochondrial; Short=DHOdehase; Short=Dihydroorotate oxidase; Flags: Precursor]	P32748	1.38737e-90	tr|A0A067R2K3|A0A067R2K3_ZOONE Dihydroorotate dehydrogenase (quinone), mitochondrial OS=Zootermopsis nevadensis GN=L798_08818 PE=3 SV=1]	9310645	1.33548e-128	type=protein; loc=3R:complement(join(8652737..8652784,8651513..8652682)); ID=FBpp0289671; name=Dhod-PD; parent=FBgn0000447,FBtr0300442; dbxref=REFSEQ:NP_599138,GB_protein:AAN13391,FlyBase_Annotation_IDs:CG9741-PD,FlyBase:FBpp0289671; MD5=d175881bdd6edf8c80f30b4a1dec351b; length=405; release=r6.08; species=Dmel; ]	FBpp0289671	2.04302e-91	782.836	2.25567	0.2461	9.16566	4.92463e-20	6.75429e-19	484	496	455	385	379	391	493	442	471	86	79	94	74	75	97	101	104	99
TCONS_00002563	XLOC_000978	5025	-	-	-	-	-	-	-	-	-	572.53	-0.732778	0.347585	-2.1082	0.035014	0.0496546	179	171	157	153	157	151	123	120	108	197	203	195	244	240	244	275	278	245
TCONS_00002564	XLOC_000979	3417	-	-	-	-	-	-	-	-	-	51.8681	-0.843283	0.41981	-2.00873	0.0445662	0.0619041	9	13	12	11	10	14	18	13	14	18	18	27	18	29	26	25	19	18
TCONS_00002565	XLOC_000980	4652	-	-	-	tr|T1I9V0|T1I9V0_RHOPR Uncharacterized protein OS=Rhodnius prolixus PE=4 SV=1]	9638322	7.14693e-08	-	-	-	75.1739	-0.426356	0.338379	-1.26	0.20767	0.250367	21	16	21	26	26	26	18	25	17	24	22	29	41	21	37	34	20	27
TCONS_00002566	XLOC_000981	1456	-	-	-	-	-	-	-	-	-	12.9825	3.87316	1.17775	3.28862	0.0010068	0.00213953	8	7	7	9	11	6	7	11	9	2	2	0	0	0	1	0	0	0
TCONS_00002567	XLOC_000982	1030	RecName: Full=Glutamate receptor ionotropic, kainate 1; Short=GluK1; AltName: Full=Glutamate receptor 5; Short=GluR-5; Short=GluR5; Flags: Precursor]	Q60934	5.65548e-07	tr|W4X1T8|W4X1T8_ATTCE Uncharacterized protein OS=Atta cephalotes PE=4 SV=1]	8530254	3.57433e-27	type=protein; loc=3R:complement(join(20865916..20866012,20865472..20865627,20863959..20864053,20863803..20863892,20863578..20863735,20862728..20863403,20862498..20862667,20862175..20862435,20861988..20862119,20861731..20861929,20861566..20861677,20861391..20861510,20861013..20861308)); ID=FBpp0083391; name=CG3822-PA; parent=FBgn0038837,FBtr0083987; dbxref=FlyBase:FBpp0083391,FlyBase_Annotation_ID…	FBpp0083391	6.56422e-21	19.0631	8.21452	2.18222	3.7643	0.000167015	0.000447034	6	10	8	11	14	15	17	21	16	0	0	0	0	0	0	0	0	0
TCONS_00002568	XLOC_000983	647	-	-	-	tr|A0A0A9W0K9|A0A0A9W0K9_LYGHE Gag-Pol polyprotein (Fragment) OS=Lygus hesperus GN=gag-pol_29 PE=4 SV=1]	7342599	5.23561e-26	-	-	-	5.71163	6.53729	2.32731	2.80894	0.00497042	0.00849911	3	2	6	1	1	1	4	7	11	0	0	0	0	0	0	0	0	0
TCONS_00002569	XLOC_000984	904	-	-	-	-	-	-	-	-	-	11.4729	-1.25986	0.871696	-1.4453	0.148374	0.18485	2	1	2	3	2	1	2	4	2	3	4	3	8	8	13	2	4	3
TCONS_00002570	XLOC_000985	939	-	-	-	-	-	-	-	-	-	47.1585	7.63842	1.34864	5.66379	1.48065e-08	8.13983e-08	15	18	15	26	23	33	56	60	47	0	0	0	0	0	0	0	0	1
TCONS_00002576	XLOC_000986	1662	-	-	-	-	-	-	-	-	-	178.864	7.5299	1.04883	7.17932	7.00614e-13	5.98286e-12	61	53	55	151	212	162	133	138	126	2	0	2	0	0	0	1	0	0
TCONS_00002580	XLOC_000987	2957	-	-	-	-	-	-	-	-	-	13.2926	4.91484	1.23648	3.97487	7.04187e-05	0.000207607	3	2	1	12	11	11	10	10	20	0	0	0	0	1	0	0	0	1
TCONS_00002585	XLOC_000988	2374	RecName: Full=Copia protein; AltName: Full=Gag-int-pol protein; Contains: RecName: Full=Copia VLP protein; Contains: RecName: Full=Copia protease [Drosophila melanogaster]	P04146	1.28994e-07	tr|A0A0A9W1E1|A0A0A9W1E1_LYGHE Retrovirus-related Pol polyprotein from transposon TNT 1-94 (Fragment) OS=Lygus hesperus GN=POLX_150 PE=4 SV=1]	9860934	1.67877e-22	-	-	-	20.0446	6.42178	1.42922	4.49321	7.01584e-06	2.56552e-05	4	10	11	9	14	20	15	22	18	0	1	0	0	0	0	0	0	0
TCONS_00002586	XLOC_000989	1054	-	-	-	-	-	-	-	-	-	9.55267	7.30106	2.28832	3.19058	0.00141986	0.00287522	3	5	3	9	7	6	9	9	8	0	0	0	0	0	0	0	0	0
TCONS_00002587	XLOC_000990	811	-	-	-	-	-	-	-	-	-	14.6659	7.64239	2.18022	3.50534	0.000456033	0.00108105	1	1	0	20	15	13	16	10	14	0	0	0	0	0	0	0	0	0
TCONS_00002588	XLOC_000991	569	-	-	-	-	-	-	-	-	-	8.57869	7.12196	2.28832	3.11231	0.00185628	0.00362116	8	3	7	6	12	8	6	2	0	0	0	0	0	0	0	0	0	0
TCONS_00002589	XLOC_000992	2327	-	-	-	-	-	-	-	-	-	24.5773	8.49346	2.12753	3.99217	6.54707e-05	0.000194527	13	17	22	26	28	20	10	8	5	0	0	0	0	0	0	0	0	0
TCONS_00002590	XLOC_000993	2424	-	-	-	-	-	-	-	-	-	21.6507	8.30861	2.14326	3.87662	0.00010592	0.000298498	16	15	11	21	25	24	5	5	9	0	0	0	0	0	0	0	0	0
TCONS_00002591	XLOC_000994	3627	RecName: Full=RNA polymerase-associated protein LEO1]	Q52KV5	2.34649e-98	tr|A0A067R7E2|A0A067R7E2_ZOONE Another transcription unit protein OS=Zootermopsis nevadensis GN=L798_06307 PE=4 SV=1]	9346606	3.59146e-129	type=protein; loc=3R:join(5613462..5613492,5613560..5613623,5613688..5614474,5614575..5615870); ID=FBpp0078353; name=Atu-PA; parent=FBgn0019637,FBtr0078704; dbxref=FlyBase:FBpp0078353,FlyBase_Annotation_IDs:CG1433-PA,GB_protein:AAF51991.1,REFSEQ:NP_524240,GB_protein:AAF51991,FlyMine:FBpp0078353,modMine:FBpp0078353; MD5=4f089dc8d848d75dfe29f578cafd7f03; length=725; release=r6.08; species=Dmel; ]	FBpp0078353	5.14549e-88	863.179	2.60418	0.266215	9.78225	1.34191e-22	2.12592e-21	517	503	496	506	448	492	539	490	572	107	122	103	67	61	63	67	73	81
TCONS_00002601	XLOC_000995	3793	-	-	-	tr|A0A087UAY0|A0A087UAY0_9ARAC Transposable element Tcb2 transposase (Fragment) OS=Stegodyphus mimosarum GN=X975_20927 PE=4 SV=1]	8756119	1.27271e-25	-	-	-	49.1026	-9.41288	2.05526	-4.57991	4.65186e-06	1.76188e-05	0	0	0	0	0	0	0	0	0	16	22	20	42	51	66	25	19	21
TCONS_00002602	XLOC_000996	2037	-	-	-	-	-	-	-	-	-	17581.9	-11.6438	0.527718	-22.0644	6.94601e-108	2.47693e-105	2	2	5	4	2	6	2	3	1	21652	21878	21873	10499	10445	10280	3346	3303	3427
TCONS_00002606	XLOC_000997	1400	-	-	-	-	-	-	-	-	-	3950.91	-11.9414	0.772248	-15.4632	6.14422e-54	3.63009e-52	0	0	1	1	0	0	1	2	0	1570	1565	1597	4017	3783	3933	2019	2149	2204
TCONS_00002609	XLOC_000998	1710	-	-	-	-	-	-	-	-	-	1824.79	-6.56316	0.594918	-11.032	2.67745e-28	5.7307e-27	2	2	1	13	12	10	33	35	34	680	746	740	733	754	726	2154	2129	2197
TCONS_00002612	XLOC_000999	2604	-	-	-	-	-	-	-	-	-	417.903	-4.23139	0.268652	-15.7504	6.82024e-56	4.28966e-54	16	12	18	21	11	11	9	18	13	268	287	307	257	268	264	248	236	233
TCONS_00002613	XLOC_001000	984	-	-	-	-	-	-	-	-	-	272.89	3.15934	0.299501	10.5487	5.15007e-26	9.79935e-25	210	167	196	153	134	146	174	171	161	22	24	31	13	11	11	29	9	19
TCONS_00002614	XLOC_001001	5664	-	-	-	tr|D6WGU2|D6WGU2_TRICA Putative uncharacterized protein OS=Tribolium castaneum GN=TcasGA2_TC002110 PE=4 SV=1]	9891123	2.4736e-09	-	-	-	2082.05	-12.1478	0.965742	-12.5788	2.7632e-36	8.3416e-35	0	1	0	0	1	0	0	0	0	2808	2635	2746	1197	1152	1180	286	319	359
TCONS_00002615	XLOC_001002	1726	-	-	-	tr|D8UL31|D8UL31_VOLCA Putative uncharacterized protein (Fragment) OS=Volvox carteri GN=VOLCADRAFT_70813 PE=4 SV=1]	16834843	3.55247e-08	-	-	-	14655.8	-11.3506	0.559631	-20.2823	1.84489e-91	4.16288e-89	3	1	6	2	3	4	4	1	3	17939	18215	18217	8691	8684	8666	2773	2882	2864
TCONS_00002616	XLOC_001003	1963	-	-	-	-	-	-	-	-	-	3803.51	-11.6846	0.694874	-16.8155	1.8798e-63	1.56086e-61	1	0	0	1	0	1	1	1	1	1538	1548	1556	3722	3751	3808	2013	2025	2029
TCONS_00002617	XLOC_001004	2065	-	-	-	-	-	-	-	-	-	1774.51	-6.41809	0.774485	-8.28691	1.16228e-16	1.29305e-15	0	2	0	12	20	13	29	40	31	693	728	718	714	725	749	2067	2057	2096
TCONS_00002619	XLOC_001005	6303	RecName: Full=CDC42 small effector protein homolog; Short=Dspec]	Q9VNE7	1.38655e-18	tr|A0A067R8H2|A0A067R8H2_ZOONE CDC42 small effector protein-like protein OS=Zootermopsis nevadensis GN=L798_07297 PE=4 SV=1]	9314785	1.1353e-36	type=protein; loc=3R:complement(join(5618479..5618727,5617641..5617649)); ID=FBpp0078388; name=Spec2-PA; parent=FBgn0044823,FBtr0078739; dbxref=FlyBase:FBpp0078388,FlyBase_Annotation_IDs:CG14672-PA,GB_protein:AAF51990.2,REFSEQ:NP_730968,GB_protein:AAF51990,FlyMine:FBpp0078388,modMine:FBpp0078388; MD5=6df5a7c4defe13538612f33827681a13; length=85; release=r6.08; species=Dmel; ]	FBpp0078388	1.60775e-19	551.58	-3.86931	0.329019	-11.7601	6.26333e-32	1.58023e-30	39	27	32	22	24	13	26	19	18	357	349	353	335	313	310	348	386	333
TCONS_00002620	XLOC_001006	3343	-	-	-	-	-	-	-	-	-	101.421	-1.84263	0.898273	-2.0513	0.0402376	0.0563639	22	23	25	1	1	1	31	30	23	78	87	57	22	36	37	45	48	57
TCONS_00002621	XLOC_001007	1215	-	-	-	-	-	-	-	-	-	47.2865	-9.41321	2.05576	-4.57894	4.67346e-06	1.76939e-05	0	0	0	0	0	0	0	0	0	10	9	38	48	38	43	21	30	38
TCONS_00002622	XLOC_001008	4232	-	-	-	-	-	-	-	-	-	45.6356	-6.79552	1.08443	-6.26645	3.6936e-10	2.44156e-09	0	0	0	0	1	0	0	1	0	33	24	20	47	48	40	18	13	20
TCONS_00002623	XLOC_001009	2271	-	-	-	-	-	-	-	-	-	18.8433	-5.05647	1.0829	-4.66937	3.0213e-06	1.18453e-05	0	0	0	1	0	0	1	0	1	5	10	19	7	5	5	17	25	19
TCONS_00002624	XLOC_001010	2211	-	-	-	-	-	-	-	-	-	71.0829	-6.39744	0.824863	-7.75576	8.7815e-15	8.61731e-14	0	0	0	1	0	0	1	1	2	21	11	88	24	31	26	61	76	88
TCONS_00002625	XLOC_001011	891	-	-	-	-	-	-	-	-	-	26.7924	-8.68897	2.13273	-4.0741	4.61926e-05	0.000142308	0	0	0	0	0	0	0	0	0	6	4	28	8	14	16	21	36	28
TCONS_00002626	XLOC_001012	826	-	-	-	-	-	-	-	-	-	20.0051	1.05993	0.662813	1.59914	0.109789	0.140771	9	6	8	12	15	12	7	7	7	2	3	4	4	4	4	8	5	4
TCONS_00002627	XLOC_001013	6453	RecName: Full=Insulin-like growth factor 2 mRNA-binding protein 2; Short=IGF2 mRNA-binding protein 2; Short=IMP-2; AltName: Full=IGF-II mRNA-binding protein 2; AltName: Full=VICKZ family member 2]	Q5SF07	3.24982e-23	tr|T1D3W6|T1D3W6_9DIPT Putative igf-ii mrna-binding protein imp OS=Psorophora albipes PE=2 SV=1]	10255295	2.65275e-77	type=protein; loc=X:complement(join(10813249..10813361,10799751..10799924,10798619..10798993,10797836..10798565,10797508..10797663,10797069..10797437)); ID=FBpp0293680; name=Imp-PL; parent=FBgn0262735,FBtr0305150; dbxref=REFSEQ:NP_001245616,GB_protein:AFH07330,FlyBase:FBpp0293680,FlyBase_Annotation_IDs:CG1691-PL,modMine:FBpp0293680; MD5=265cd2999eb953af1c36f4a7b2f72b51; length=638; release=r6.08;…	FBpp0293680	1.72135e-71	5982.77	-1.41203	0.383627	-3.68074	0.000232556	0.000597801	1264	1220	1262	1134	1173	1170	925	854	897	2314	2390	2341	2466	2407	2529	3895	3897	3884
TCONS_00002628	XLOC_001014	739	-	-	-	-	-	-	-	-	-	57.0446	-1.91878	0.516649	-3.7139	0.000204088	0.000533378	12	12	8	8	5	4	9	7	7	13	19	46	17	19	24	51	39	46
TCONS_00002629	XLOC_001015	398	-	-	-	-	-	-	-	-	-	6.66915	5.67625	2.6707	2.12538	0.0335548	0.0477583	0	0	0	0	0	0	17	12	14	0	0	0	0	0	0	0	0	0
TCONS_00002630	XLOC_001016	1324	-	-	-	tr|W8C394|W8C394_CERCA Uncharacterized protein OS=Ceratitis capitata PE=2 SV=1]	11118386	6.46791e-31	type=protein; loc=3L:7912607..7913653; ID=FBpp0076465; name=CG8281-PA; parent=FBgn0035824,FBtr0076748; dbxref=FlyBase:FBpp0076465,FlyBase_Annotation_IDs:CG8281-PA,GB_protein:AAF50507.1,REFSEQ:NP_648161,GB_protein:AAF50507,FlyMine:FBpp0076465,modMine:FBpp0076465; MD5=b048616a9be7c63c5d6923ef91b09308; length=348; release=r6.08; species=Dmel; ]	FBpp0076465	1.0107e-13	23.5761	3.91877	1.64029	2.38907	0.016891	0.0255167	0	0	0	36	44	30	8	5	12	1	0	1	1	2	1	0	0	0
TCONS_00002632	XLOC_001017	434	-	-	-	-	-	-	-	-	-	655.526	-3.0752	2.13286	-1.44182	0.149354	0.185966	1	0	0	33	28	52	62	56	65	726	767	780	460	446	469	0	1	0
TCONS_00002633	XLOC_001018	1281	-	-	-	-	-	-	-	-	-	18.2194	-0.87215	0.937733	-0.930062	0.352339	0.402335	4	1	3	8	4	3	4	5	4	14	15	1	18	7	13	2	1	1
TCONS_00002634	XLOC_001019	820	-	-	-	-	-	-	-	-	-	4.39456	-2.46709	1.3791	-1.78891	0.0736287	0.097992	0	0	0	0	1	0	2	0	1	2	1	4	1	0	2	4	5	4
TCONS_00002635	XLOC_001020	820	RecName: Full=Cuticle protein 6; AltName: Full=BcNCP14.9 [Blaberus craniifer]	P82119	1.17895e-22	tr|Q7QIK6|Q7QIK6_ANOGA AGAP006931-PA OS=Anopheles gambiae GN=CPR111 PE=4 SV=4]	9249909	1.48924e-33	type=protein; loc=3L:16362650..16363675; ID=FBpp0075140; name=Cpr72Ea-PA; parent=FBgn0036617,FBtr0075382; dbxref=FlyBase:FBpp0075140,FlyBase_Annotation_IDs:CG4818-PA,GB_protein:AAF49478.1,REFSEQ:NP_648882,GB_protein:AAF49478,FlyMine:FBpp0075140,modMine:FBpp0075140; MD5=7a335a947e9a80c42514caad2c9a6215; length=341; release=r6.08; species=Dmel; ]	FBpp0075140	4.10384e-20	8.42704	1.03944	1.28214	0.810709	0.417533	0.468884	11	9	2	0	0	0	5	2	6	7	5	4	0	0	1	0	1	0
TCONS_00002636	XLOC_001021	6175	-	-	-	-	-	-	-	-	-	1310.31	-1.32534	0.323422	-4.09787	4.16972e-05	0.00012975	234	249	237	253	234	261	247	246	259	577	641	631	821	814	812	432	443	406
TCONS_00002637	XLOC_001022	2737	RecName: Full=Methenyltetrahydrofolate synthase domain-containing protein]	Q0P464	1.82836e-23	tr|A0A067R149|A0A067R149_ZOONE Methenyltetrahydrofolate synthetase domain-containing protein OS=Zootermopsis nevadensis GN=L798_09495 PE=4 SV=1]	9344952	1.2738e-29	type=protein; loc=3R:join(4403202..4403280,4404469..4404639,4404701..4405419,4405480..4405548,4405601..4405811,4405867..4406255); ID=FBpp0078561; name=lost-PA; parent=FBgn0263594,FBtr0078921; dbxref=FlyBase:FBpp0078561,FlyBase_Annotation_IDs:CG14648-PA,GB_protein:AAF52130.1,REFSEQ:NP_649466,GB_protein:AAF52130,FlyMine:FBpp0078561,modMine:FBpp0078561; MD5=fb8ec086e8c95c678aeb2caf7433311a; length=5…	FBpp0078561	5.61543e-44	6318.01	3.68045	0.264582	13.9104	5.47582e-44	2.2523e-42	3591	3683	3738	3289	3508	3463	4989	4978	5064	265	279	293	329	310	309	287	304	323
TCONS_00002641	XLOC_001023	8166	RecName: Full=Acetyl-CoA carboxylase; Short=ACC; Includes: RecName: Full=Biotin carboxylase]	P11029	2.81734e-44	tr|E0VSX2|E0VSX2_PEDHC Acetyl-CoA carboxylase, putative OS=Pediculus humanus subsp. corporis GN=Phum_PHUM424350 PE=4 SV=1]	8037196	6.33224e-46	type=protein; loc=2R:complement(join(7985602..7985761,7985066..7985451,7984881..7985002,7982641..7983007,7981184..7981472,7977389..7981122,7977022..7977324,7976786..7976956,7976295..7976723,7975304..7976173,7974886..7975233,7974690..7974824,7974487..7974621)); ID=FBpp0087947; name=ACC-PA; parent=FBgn0033246,FBtr0088871; dbxref=FlyBase:FBpp0087947,FlyBase_Annotation_IDs:CG11198-PA,GB_protein:AAF59…	FBpp0087947	1.84916e-39	1861.16	-0.520168	0.36537	-1.42368	0.154541	0.191689	512	443	446	507	445	497	583	564	604	716	754	759	923	984	931	490	472	532
TCONS_00002661	XLOC_001024	824	RecName: Full=Acetyl-CoA carboxylase 1; Short=ACC1; AltName: Full=ACC-alpha; Includes: RecName: Full=Biotin carboxylase]	Q13085	1.47935e-148	tr|A0A069DZJ4|A0A069DZJ4_9HEMI Putative biotin carboxylase lipid metabolism (Fragment) OS=Panstrongylus megistus PE=2 SV=1]	7742279	2.57829e-175	type=protein; loc=2R:complement(join(7985066..7985134,7984881..7985002,7982641..7983007,7981184..7981472,7977389..7981122,7977022..7977324,7976786..7976956,7976295..7976723,7975304..7976173,7974886..7975233,7974690..7974824,7974487..7974621)); ID=FBpp0308270; name=ACC-PG; parent=FBgn0033246,FBtr0339125; dbxref=FlyBase:FBpp0308270,FlyBase_Annotation_IDs:CG11198-PG,GB_protein:AHN55976,REFSEQ:NP_001…	FBpp0308270	9.19711e-161	56.9727	0.0720205	0.532024	0.135371	0.892319	0.908052	10	14	15	19	21	22	21	34	24	17	21	19	30	18	22	8	16	13
TCONS_00002677	XLOC_001025	5290	-	-	-	tr|C1BYG3|C1BYG3_ESOLU Transposable element Tcb1 transposase OS=Esox lucius GN=TCB1 PE=2 SV=1]	54365712	9.19719e-46	-	-	-	951.07	1.16453	0.210688	5.52726	3.25275e-08	1.71116e-07	455	437	416	436	423	438	458	482	509	215	206	240	142	147	189	198	220	210
TCONS_00002692	XLOC_001026	1872	-	-	-	tr|K7IP34|K7IP34_NASVI Uncharacterized protein OS=Nasonia vitripennis GN=growl PE=4 SV=1]	9927950	8.31795e-22	type=protein; loc=3R:join(4403202..4403280,4404469..4404639,4404701..4405419,4405480..4405548,4405601..4405811,4405867..4406255); ID=FBpp0078561; name=lost-PA; parent=FBgn0263594,FBtr0078921; dbxref=FlyBase:FBpp0078561,FlyBase_Annotation_IDs:CG14648-PA,GB_protein:AAF52130.1,REFSEQ:NP_649466,GB_protein:AAF52130,FlyMine:FBpp0078561,modMine:FBpp0078561; MD5=fb8ec086e8c95c678aeb2caf7433311a; length=5…	FBpp0078561	1.94531e-06	5000.57	3.98767	0.239743	16.6331	4.01043e-62	3.22279e-60	3094	3139	3077	2743	2693	2811	3853	3793	3902	178	169	186	210	174	198	211	221	213
TCONS_00002693	XLOC_001027	1208	RecName: Full=Serine/threonine-protein kinase 32B]	Q9JJX8	1.65497e-09	tr|A0A067RAC3|A0A067RAC3_ZOONE Serine/threonine-protein kinase 32B (Fragment) OS=Zootermopsis nevadensis GN=L798_09494 PE=4 SV=1]	9321511	5.94952e-21	type=protein; loc=3R:complement(join(4415683..4415737,4414760..4414815,4414533..4414698,4413436..4413506,4413241..4413367,4412881..4413006,4408059..4408240,4407437..4408003)); ID=FBpp0288688; name=CG32944-PE; parent=FBgn0052944,FBtr0290249; dbxref=FlyBase_Annotation_IDs:CG32944-PE,FlyBase:FBpp0288688,REFSEQ:NP_001036666,GB_protein:ABI31127,FlyMine:FBpp0288688,modMine:FBpp0288688; MD5=0fd03eb8dc00…	FBpp0288688	7.75845e-12	53.275	-1.19993	0.513341	-2.33748	0.019414	0.0289503	15	9	14	8	10	9	12	7	12	31	24	18	31	34	35	19	14	15
TCONS_00002694	XLOC_001028	322	RecName: Full=Serine/threonine-protein kinase 32B]	Q9JJX8	4.41044e-37	tr|E0VTH4|E0VTH4_PEDHC RAC protein kinase DRAC-PK85, putative OS=Pediculus humanus subsp. corporis GN=Phum_PHUM432690 PE=4 SV=1]	8059897	2.46469e-49	type=protein; loc=3R:complement(join(4415683..4415737,4414760..4414815,4414533..4414698,4413436..4413506,4413241..4413367,4412881..4413006,4408059..4408240,4407437..4408003)); ID=FBpp0288688; name=CG32944-PE; parent=FBgn0052944,FBtr0290249; dbxref=FlyBase_Annotation_IDs:CG32944-PE,FlyBase:FBpp0288688,REFSEQ:NP_001036666,GB_protein:ABI31127,FlyMine:FBpp0288688,modMine:FBpp0288688; MD5=0fd03eb8dc00…	FBpp0288688	1.16794e-41	14.7821	-2.84394	0.987421	-2.88017	0.00397463	0.00698477	1	0	1	0	3	0	1	2	2	12	12	6	13	12	13	5	1	3
TCONS_00002696	XLOC_001029	368	RecName: Full=Tigger transposable element-derived protein 1]	Q96MW7	8.94549e-14	tr|L8HR19|L8HR19_9CETA Uncharacterized protein (Fragment) OS=Bos mutus GN=M91_01358 PE=4 SV=1]	12444685	3.02551e-25	-	-	-	5.11562	0.5761	1.84893	0.311586	0.755355	0.788132	5	4	12	0	0	0	0	0	0	0	3	0	0	4	0	1	2	0
TCONS_00002697	XLOC_001030	1160	-	-	-	tr|E2B2G7|E2B2G7_HARSA Transposable element Tcb1 transposase (Fragment) OS=Harpegnathos saltator GN=EAI_09461 PE=4 SV=1]	8680692	1.05552e-12	-	-	-	37.8684	-0.0382883	0.557446	-0.0686853	0.94524	0.952875	9	9	10	14	12	10	21	18	12	20	17	17	9	10	3	11	14	17
TCONS_00002698	XLOC_001031	3267	RecName: Full=Tigger transposable element-derived protein 7]	Q6NT04	2.85814e-06	tr|F6U7X5|F6U7X5_ORNAN Uncharacterized protein OS=Ornithorhynchus anatinus GN=TIGD7 PE=4 SV=1]	12072939	8.26068e-08	-	-	-	229.509	-0.0368002	0.501928	-0.0733177	0.941553	0.949662	59	46	48	142	115	101	59	56	64	39	52	53	67	55	64	109	123	132
TCONS_00002700	XLOC_001032	762	RecName: Full=Dipeptidyl peptidase 1; AltName: Full=Cathepsin C; AltName: Full=Cathepsin J; AltName: Full=Dipeptidyl peptidase I; Short=DPP-I; Short=DPPI; AltName: Full=Dipeptidyl transferase; Contains: RecName: Full=Dipeptidyl peptidase 1 exclusion domain chain; AltName: Full=Dipeptidyl peptidase I exclusion domain chain; Contains: RecName: Full=Dipeptidyl peptidase 1 heavy chain; AltName: Full=…	P97821	1.44607e-28	tr|A0A067QPN7|A0A067QPN7_ZOONE Uncharacterized protein OS=Zootermopsis nevadensis GN=L798_06496 PE=3 SV=1]	9272347	4.37696e-39	-	-	-	10.0603	0.878803	1.07014	0.821203	0.41153	0.462546	4	2	3	3	1	1	8	8	9	2	1	2	0	0	0	11	4	4
TCONS_00002702	XLOC_001033	2160	-	-	-	tr|A0A087ULD8|A0A087ULD8_9ARAC Uncharacterized protein (Fragment) OS=Stegodyphus mimosarum GN=X975_17840 PE=4 SV=1]	8732636	1.13846e-11	-	-	-	40.9937	0.228824	0.430472	0.531565	0.595028	0.640785	5	13	10	18	16	14	19	17	24	6	7	11	10	11	13	16	16	23
TCONS_00002705	XLOC_001034	1445	-	-	-	tr|A0A067R9J5|A0A067R9J5_ZOONE Uncharacterized protein OS=Zootermopsis nevadensis GN=L798_05519 PE=4 SV=1]	9346265	1.39916e-36	type=protein; loc=2R:complement(join(15496967..15496987,15489547..15489898,15486529..15489349,15486261..15486456)); ID=FBpp0271815; name=CG12964-PB; parent=FBgn0034022,FBtr0273307; dbxref=FlyBase_Annotation_IDs:CG12964-PB,FlyBase:FBpp0271815,REFSEQ:NP_611040,GB_protein:AAF58133,FlyMine:FBpp0271815,modMine:FBpp0271815; MD5=43d564329b58e16629da691c6bb7b5ba; length=1129; release=r6.08; species=Dmel;…	FBpp0271815	3.02734e-19	34.7502	-4.24322	1.04747	-4.05091	5.10185e-05	0.000155663	0	1	0	0	1	1	2	1	4	34	40	37	23	22	19	10	10	5
TCONS_00002708	XLOC_001035	1539	-	-	-	tr|A0A067R9J5|A0A067R9J5_ZOONE Uncharacterized protein OS=Zootermopsis nevadensis GN=L798_05519 PE=4 SV=1]	9346265	3.49247e-42	type=protein; loc=2R:complement(join(15496967..15496987,15489547..15489898,15486529..15489349,15486261..15486456)); ID=FBpp0271815; name=CG12964-PB; parent=FBgn0034022,FBtr0273307; dbxref=FlyBase_Annotation_IDs:CG12964-PB,FlyBase:FBpp0271815,REFSEQ:NP_611040,GB_protein:AAF58133,FlyMine:FBpp0271815,modMine:FBpp0271815; MD5=43d564329b58e16629da691c6bb7b5ba; length=1129; release=r6.08; species=Dmel;…	FBpp0271815	4.54635e-25	37.2829	-3.98062	0.884387	-4.501	6.76348e-06	2.48233e-05	0	0	2	0	0	4	2	2	2	42	40	41	20	25	19	10	10	7
TCONS_00002710	XLOC_001036	3103	-	-	-	tr|B3MEX8|B3MEX8_DROAN GF11866 OS=Drosophila ananassae GN=Dana\GF11866 PE=4 SV=1]	8700482	5.63072e-06	type=protein; loc=2R:complement(join(15496967..15496987,15489547..15489898,15486529..15489349,15486261..15486456)); ID=FBpp0271815; name=CG12964-PB; parent=FBgn0034022,FBtr0273307; dbxref=FlyBase_Annotation_IDs:CG12964-PB,FlyBase:FBpp0271815,REFSEQ:NP_611040,GB_protein:AAF58133,FlyMine:FBpp0271815,modMine:FBpp0271815; MD5=43d564329b58e16629da691c6bb7b5ba; length=1129; release=r6.08; species=Dmel;…	FBpp0271815	3.90812e-07	257.39	-3.56448	0.372971	-9.55699	1.2123e-21	1.82159e-20	8	13	16	13	21	19	9	14	5	302	310	88	167	149	157	93	75	88
TCONS_00002711	XLOC_001037	783	-	-	-	-	-	-	-	-	-	7.07662	6.70022	2.28269	2.93523	0.00333297	0.00599107	4	1	2	1	1	1	13	11	11	0	0	0	0	0	0	0	0	0
TCONS_00002712	XLOC_001038	8635	-	-	-	-	-	-	-	-	-	6937.87	6.34149	0.47302	13.4064	5.54622e-41	2.02478e-39	4769	4818	4831	4056	4137	4192	5205	5144	5121	33	51	51	93	86	109	26	39	41
TCONS_00002715	XLOC_001039	4549	-	-	-	-	-	-	-	-	-	5914.97	6.70936	0.504664	13.2947	2.48502e-40	8.89331e-39	4137	4206	4302	3585	3632	3595	4178	4240	4233	29	47	36	59	71	61	21	18	13
TCONS_00002717	XLOC_001040	1326	RecName: Full=Otopetrin-1]	Q7ZWK8	3.71977e-06	tr|A0A067QIC7|A0A067QIC7_ZOONE Otopetrin-3 OS=Zootermopsis nevadensis GN=L798_02044 PE=4 SV=1]	9279814	1.99449e-91	type=protein; loc=X:complement(join(5660185..5662052,5655852..5656646,5655665..5655782,5655510..5655606,5655258..5655443,5653881..5655184)); ID=FBpp0303595; name=CG42265-PE; parent=FBgn0259150,FBtr0331168; dbxref=REFSEQ:NP_001138161,GB_protein:ACL82893,FlyBase:FBpp0303595,FlyBase_Annotation_IDs:CG42265-PE; MD5=0ffc75c684593a209ee479b2d8321c12; length=1455; release=r6.08; species=Dmel; ]	FBpp0303595	1.38846e-25	5.58121	3.62603	1.41135	2.56919	0.0101935	0.0161369	6	9	6	4	1	3	2	1	0	1	0	0	0	0	1	0	0	0
TCONS_00002718	XLOC_001041	1506	-	-	-	-	-	-	-	-	-	27.0661	8.69904	2.12197	4.09952	4.14014e-05	0.00012893	21	20	17	14	13	12	32	21	18	0	0	0	0	0	0	0	0	0
TCONS_00002719	XLOC_001042	266	-	-	-	-	-	-	-	-	-	7.31983	-4.87563	1.70344	-2.86223	0.00420673	0.00734409	0	0	0	0	0	0	1	0	0	9	5	7	0	0	0	11	6	7
TCONS_00002720	XLOC_001043	751	-	-	-	-	-	-	-	-	-	18.2756	-0.465456	0.646931	-0.719483	0.471843	0.522875	6	9	5	2	7	3	2	5	8	7	10	5	6	8	11	6	5	5
TCONS_00002721	XLOC_001044	2073	-	-	-	-	-	-	-	-	-	45.2423	0.7229	0.775056	0.932707	0.350971	0.401024	22	35	38	7	6	7	25	20	18	10	14	15	12	17	13	1	8	8
TCONS_00002725	XLOC_001045	1547	RecName: Full=FAD-linked sulfhydryl oxidase ALR; AltName: Full=Augmenter of liver regeneration]	Q63042	1.56494e-15	tr|G3PMJ9|G3PMJ9_GASAC Sulfhydryl oxidase OS=Gasterosteus aculeatus PE=4 SV=1]	54623858	4.57418e-17	type=protein; loc=X:join(19748913..19749308,19749388..19749629,19749689..19749851); ID=FBpp0304151; name=Alr-PB; parent=FBgn0031068,FBtr0331763; dbxref=FlyBase:FBpp0304151,FlyBase_Annotation_IDs:CG12534-PB,REFSEQ:NP_001259731,GB_protein:AGB95570; MD5=8cf5831323274c12cd03aa26bc855895; length=266; release=r6.08; species=Dmel; ]	FBpp0304151	1.4252e-16	111.947	-2.39876	0.418599	-5.73044	1.00172e-08	5.62614e-08	17	8	15	12	13	12	7	9	14	38	41	63	77	65	80	70	59	63
TCONS_00002726	XLOC_001046	483	RecName: Full=Tumor suppressor candidate 2; AltName: Full=Fusion 1 protein; Short=Fus-1 protein; AltName: Full=PDGFA-associated protein 2]	Q9WVF8	2.35675e-18	tr|R4V514|R4V514_COPFO Uncharacterized protein OS=Coptotermes formosanus PE=2 SV=1]	9440704	4.91116e-44	-	-	-	886.405	-4.601	0.308277	-14.9249	2.26981e-50	1.18969e-48	16	19	19	37	22	31	26	17	20	369	320	340	680	667	710	628	666	616
TCONS_00002729	XLOC_001047	1694	-	-	-	-	-	-	-	-	-	600.067	-6.43146	0.436864	-14.7219	4.6637e-49	2.33121e-47	4	2	2	3	2	5	5	14	6	276	249	242	455	423	435	488	474	453
TCONS_00002732	XLOC_001048	587	RecName: Full=Copia protein; AltName: Full=Gag-int-pol protein; Contains: RecName: Full=Copia VLP protein; Contains: RecName: Full=Copia protease [Drosophila melanogaster]	P04146	5.4033e-40	tr|V5I7T8|V5I7T8_ANOGL Copia protein (Fragment) OS=Anoplophora glabripennis GN=COPIA PE=4 SV=1]	10857654	2.53372e-67	-	-	-	8.60202	7.18711	2.30578	3.117	0.00182702	0.00357385	5	6	3	5	5	9	7	9	4	0	0	0	0	0	0	0	0	0
TCONS_00002733	XLOC_001049	395	-	-	-	-	-	-	-	-	-	298.133	-4.81812	0.45302	-10.6356	2.03624e-26	3.95508e-25	4	12	11	1	3	8	10	7	7	139	144	216	175	204	186	222	211	216
TCONS_00002734	XLOC_001050	355	-	-	-	-	-	-	-	-	-	143.746	-7.11256	0.736798	-9.65334	4.75793e-22	7.29469e-21	0	0	1	0	0	1	1	1	2	38	49	112	101	91	117	106	117	112
TCONS_00002735	XLOC_001051	1294	RecName: Full=Maltase 2; Flags: Precursor]	O16099	2.94738e-26	tr|A0A034VMS5|A0A034VMS5_BACDO Putative maltase H OS=Bactrocera dorsalis GN=MAL2 PE=4 SV=1]	9861433	4.06545e-78	type=protein; loc=2R:join(8471983..8473083,8473141..8473595,8473656..8473799,8473877..8473943); ID=FBpp0087831; name=Mal-A8-PA; parent=FBgn0033297,FBtr0088752; dbxref=FlyBase:FBpp0087831,FlyBase_Annotation_IDs:CG8690-PA,GB_protein:AAF59083.2,REFSEQ:NP_610384,GB_protein:AAF59083,FlyMine:FBpp0087831,modMine:FBpp0087831; MD5=72367693fae377f6f557b63dd23a36dc; length=588; release=r6.08; species=Dmel; ]	FBpp0087831	5.01305e-24	9.90034	5.2355	1.58209	3.30922	0.000935551	0.00200833	7	2	3	0	0	2	15	16	17	0	0	0	0	0	0	0	1	0
TCONS_00002736	XLOC_001052	481	-	-	-	-	-	-	-	-	-	9.85926	7.37097	2.27306	3.24275	0.00118381	0.0024593	7	7	4	8	4	6	7	12	6	0	0	0	0	0	0	0	0	0
TCONS_00002737	XLOC_001053	693	-	-	-	-	-	-	-	-	-	6.05065	6.65031	2.3235	2.86219	0.00420723	0.00734409	2	4	5	1	2	2	6	5	11	0	0	0	0	0	0	0	0	0
TCONS_00002738	XLOC_001054	1753	RecName: Full=Gastrula zinc finger protein XlCGF57.1]	P18729	2.65226e-26	tr|A0A0G2L208|A0A0G2L208_DANRE Uncharacterized protein OS=Danio rerio GN=znf976 PE=4 SV=1]	54251745	2.42812e-63	type=protein; loc=3R:12429670..12431175; ID=FBpp0082061; name=CG5245-PA; parent=FBgn0038047,FBtr0082589; dbxref=FlyBase:FBpp0082061,FlyBase_Annotation_IDs:CG5245-PA,GB_protein:AAF54813.1,REFSEQ:NP_650197,GB_protein:AAF54813,FlyMine:FBpp0082061,modMine:FBpp0082061; MD5=6e55520dbd49a5edca289a6baa2a8986; length=501; release=r6.08; species=Dmel; ]	FBpp0082061	8.00277e-64	265.689	0.0861809	0.373826	0.230538	0.817674	0.843111	114	118	114	74	80	84	84	87	88	67	69	79	94	78	95	101	83	98
TCONS_00002740	XLOC_001055	4948	-	-	-	-	-	-	-	-	-	244.174	-0.403223	0.322788	-1.24919	0.211595	0.254538	68	82	80	58	59	52	88	73	91	114	113	87	79	96	100	78	83	80
TCONS_00002750	XLOC_001056	2493	-	-	-	-	-	-	-	-	-	185.931	-0.252447	0.350288	-0.720684	0.471104	0.522158	63	61	81	33	46	45	60	64	75	82	76	75	81	56	58	56	59	59
TCONS_00002752	XLOC_001057	5404	-	-	-	-	-	-	-	-	-	1860.01	-2.04928	0.315601	-6.49326	8.39988e-11	5.97476e-10	288	325	265	220	249	234	190	223	223	975	975	1050	744	806	780	1199	1219	1275
TCONS_00002754	XLOC_001058	4374	-	-	-	tr|A0A067RGA5|A0A067RGA5_ZOONE Pallidin OS=Zootermopsis nevadensis GN=L798_06269 PE=4 SV=1]	9348559	7.08139e-07	-	-	-	588.233	-0.637428	0.273798	-2.3281	0.019907	0.029618	157	119	148	160	139	151	176	167	186	188	207	193	278	260	290	235	249	228
TCONS_00002760	XLOC_001059	925	RecName: Full=Histidine triad nucleotide-binding protein 1; AltName: Full=17 kDa inhibitor of protein kinase C; AltName: Full=Adenosine 5&apos;-monophosphoramidase; AltName: Full=Protein kinase C inhibitor 1; AltName: Full=Protein kinase C-interacting protein 1; Short=PKCI-1]	P62958	6.96589e-59	tr|E1ZW70|E1ZW70_CAMFO Histidine triad nucleotide-binding protein 1 OS=Camponotus floridanus GN=EAG_11102 PE=4 SV=1]	8271634	9.78856e-69	type=protein; loc=2L:join(2770151..2770191,2770259..2770400,2770460..2770729); ID=FBpp0307127; name=CG2862-PC; parent=FBgn0031459,FBtr0335128; dbxref=FlyBase:FBpp0307127,REFSEQ:NP_001259964,GB_protein:AGB92501,FlyBase_Annotation_IDs:CG2862-PC; MD5=84c68fd2eecdbbd0f37bd3a8067355c7; length=150; release=r6.08; species=Dmel; ]	FBpp0307127	2.45578e-64	1378.79	-0.651887	0.217356	-2.99916	0.00270722	0.00500527	378	354	387	371	372	367	345	366	354	484	569	562	547	526	549	589	592	610
TCONS_00002766	XLOC_001060	437	-	-	-	-	-	-	-	-	-	11.7697	2.2385	0.856797	2.61263	0.00898478	0.014405	6	6	5	4	4	6	9	14	7	0	2	4	1	2	0	1	0	2
TCONS_00002767	XLOC_001061	13479	RecName: Full=Protein ERGIC-53; AltName: Full=ER-Golgi intermediate compartment 53 kDa protein; AltName: Full=Lectin mannose-binding 1; AltName: Full=p58; Flags: Precursor]	Q9D0F3	4.14193e-130	tr|A0A067RIW2|A0A067RIW2_ZOONE Protein ERGIC-53 OS=Zootermopsis nevadensis GN=L798_06268 PE=4 SV=1]	9328934	0	type=protein; loc=3L:join(8535006..8535186,8535374..8536092,8536168..8536643,8536891..8537016,8537082..8537118); ID=FBpp0076352; name=ergic53-PB; parent=FBgn0035909,FBtr0076626; dbxref=FlyBase:FBpp0076352,FlyBase_Annotation_IDs:CG6822-PB,GB_protein:AAO41269.1,REFSEQ:NP_788479,GB_protein:AAO41269,FlyMine:FBpp0076352,modMine:FBpp0076352; MD5=059fa17a842838db7c2234d3a6073b89; length=512; release=r6.…	FBpp0076352	0	2333.93	-1.62444	0.234061	-6.94022	3.91501e-12	3.14484e-11	439	411	374	347	379	372	375	373	430	1235	1193	1202	932	925	923	1478	1351	1388
TCONS_00002770	XLOC_001062	1849	RecName: Full=GDP-fucose protein O-fucosyltransferase 2; AltName: Full=Peptide-O-fucosyltransferase 2; Short=O-FucT-2; Flags: Precursor]	Q6EV56	1.72037e-81	tr|A0A067R730|A0A067R730_ZOONE GDP-fucose protein O-fucosyltransferase 2 OS=Zootermopsis nevadensis GN=L798_06270 PE=4 SV=1]	9346495	1.13104e-118	type=protein; loc=X:complement(1464507..1465979); ID=FBpp0070283; name=O-fut2-PA; parent=FBgn0027791,FBtr0070296; dbxref=FlyBase:FBpp0070283,FlyBase_Annotation_IDs:CG14789-PA,GB_protein:AAF45629.1,REFSEQ:NP_569916,GB_protein:AAF45629,FlyMine:FBpp0070283,modMine:FBpp0070283; MD5=8349d8809e61c4ea010a48400ada9987; length=490; release=r6.08; species=Dmel; ]	FBpp0070283	4.10181e-62	1911.03	-0.535764	0.243938	-2.19631	0.0280697	0.0405731	563	542	600	497	503	509	546	535	494	678	694	721	760	787	761	776	787	772
TCONS_00002773	XLOC_001063	7896	RecName: Full=Protein FAM214A]	Q5FW46	5.33004e-37	tr|A0A067R9F8|A0A067R9F8_ZOONE Uncharacterized protein OS=Zootermopsis nevadensis GN=L798_06272 PE=4 SV=1]	9307879	9.38289e-64	type=protein; loc=2R:complement(join(11624161..11625192,11623964..11624100,11622531..11623902,11621617..11622471,11621116..11621417,11620845..11621040)); ID=FBpp0297171; name=CG9005-PC; parent=FBgn0033638,FBtr0306029; dbxref=REFSEQ:NP_001246267,GB_protein:AFH08021,FlyBase:FBpp0297171,FlyBase_Annotation_IDs:CG9005-PC; MD5=50527ec23ae21802bc8e8da276528144; length=1297; release=r6.08; species=Dmel; ]	FBpp0297171	1.29822e-30	4173.73	-2.64029	0.264578	-9.97927	1.87836e-23	3.12062e-22	341	327	379	393	401	413	439	399	427	2678	2639	2523	1685	1797	1755	2902	2905	2878
TCONS_00002789	XLOC_001064	370	-	-	-	-	-	-	-	-	-	13.9547	1.61298	1.01998	1.58138	0.113791	0.145367	14	9	15	0	1	0	8	16	6	4	0	3	0	2	1	4	1	3
TCONS_00002790	XLOC_001065	4095	RecName: Full=Transposable element Tcb1 transposase; AltName: Full=Transposable element Barney transposase]	P35072	1.44212e-06	tr|A0A0J7JXG3|A0A0J7JXG3_LASNI Dna-mediated transposase OS=Lasius niger GN=RF55_21846 PE=4 SV=1]	9697502	2.88272e-26	-	-	-	219.86	-5.174	0.510818	-10.1288	4.11503e-24	7.05668e-23	5	2	8	2	2	0	5	4	3	345	311	161	19	26	24	160	142	161
TCONS_00002791	XLOC_001066	409	-	-	-	-	-	-	-	-	-	15.3789	-7.87417	2.16501	-3.63702	0.000275811	0.000695782	0	0	0	0	0	0	0	0	0	26	18	12	3	3	2	10	10	12
TCONS_00002792	XLOC_001067	690	-	-	-	-	-	-	-	-	-	27.622	-3.30014	0.763205	-4.32406	1.53187e-05	5.24575e-05	1	2	1	0	2	1	3	3	2	34	36	14	16	11	8	13	8	14
TCONS_00002793	XLOC_001068	1410	-	-	-	-	-	-	-	-	-	25.6928	-4.9044	0.972817	-5.04144	4.62034e-07	2.07246e-06	1	0	0	0	1	0	1	1	0	41	49	17	6	3	5	8	11	17
TCONS_00002794	XLOC_001069	582	-	-	-	-	-	-	-	-	-	8.76162	-3.48094	1.62177	-2.14639	0.0318419	0.0455175	0	0	0	2	2	0	0	0	0	9	13	6	1	4	2	5	4	6
TCONS_00002795	XLOC_001070	1249	-	-	-	tr|D7GY59|D7GY59_TRICA Putative uncharacterized protein OS=Tribolium castaneum GN=TcasGA2_TC010304 PE=4 SV=1]	9893230	4.16143e-19	-	-	-	7.46153	-2.38864	1.20779	-1.9777	0.0479628	0.0662466	1	1	2	1	0	1	0	0	0	17	18	0	1	1	1	3	0	0
TCONS_00002796	XLOC_001071	4009	-	-	-	-	-	-	-	-	-	31.2607	8.80768	2.11325	4.16783	3.07511e-05	9.86799e-05	11	7	13	26	39	32	18	20	25	0	0	0	0	0	0	0	0	0
TCONS_00002797	XLOC_001072	1626	-	-	-	tr|A0A087SX43|A0A087SX43_9ARAC Transposable element Tcb2 transposase (Fragment) OS=Stegodyphus mimosarum GN=X975_07738 PE=4 SV=1]	8732639	2.06267e-25	-	-	-	11.5338	7.45987	2.23418	3.33897	0.000840904	0.00183454	3	2	1	9	12	12	10	14	8	0	0	0	0	0	0	0	0	0
TCONS_00002798	XLOC_001073	515	-	-	-	-	-	-	-	-	-	3.90967	5.83734	2.51948	2.31688	0.02051	0.0304264	0	0	0	4	3	6	5	3	3	0	0	0	0	0	0	0	0	0
TCONS_00002799	XLOC_001074	2150	-	-	-	-	-	-	-	-	-	32.7051	1.60065	0.656004	2.43999	0.0146875	0.0224652	6	10	12	16	25	26	6	23	21	1	5	3	11	13	11	3	2	2
TCONS_00002801	XLOC_001075	2964	-	-	-	-	-	-	-	-	-	66.679	1.37262	1.09472	1.25385	0.209896	0.25273	16	8	9	51	35	45	14	32	33	1	0	0	54	50	38	0	2	0
TCONS_00002802	XLOC_001076	491	-	-	-	-	-	-	-	-	-	12.727	-7.00988	2.24588	-3.12122	0.00180101	0.00353051	0	0	0	0	0	0	0	0	0	31	17	32	0	0	0	2	0	0
TCONS_00002807	XLOC_001077	1641	-	-	-	-	-	-	-	-	-	3.4182	-5.42802	2.58026	-2.10368	0.0354068	0.0501639	0	0	0	0	0	0	0	0	0	14	7	0	0	0	0	0	1	0
TCONS_00002808	XLOC_001078	2667	-	-	-	tr|A0A067RAW6|A0A067RAW6_ZOONE Cold shock domain-containing protein E1 OS=Zootermopsis nevadensis GN=L798_05121 PE=4 SV=1]	9310634	3.02931e-17	-	-	-	2227.36	-0.547199	0.256828	-2.1306	0.0331219	0.0471993	514	535	535	663	647	603	670	693	724	972	1092	1053	690	714	758	934	910	838
TCONS_00002809	XLOC_001079	3141	RecName: Full=Cold shock domain-containing protein E1; AltName: Full=N-ras upstream gene protein; AltName: Full=Protein UNR]	O75534	1.45357e-14	tr|A0A067RAW6|A0A067RAW6_ZOONE Cold shock domain-containing protein E1 OS=Zootermopsis nevadensis GN=L798_05121 PE=4 SV=1]	9310634	1.22167e-09	type=protein; loc=3L:complement(join(8438193..8438229,8437508..8438055,8437039..8437433,8436246..8436972,8436022..8436175,8435791..8435960,8434784..8435731,8434550..8434727,8434469..8434485)); ID=FBpp0311664; name=Unr-PE; parent=FBgn0263352,FBtr0345595; dbxref=FlyBase:FBpp0311664,FlyBase_Annotation_IDs:CG7015-PE,GB_protein:AHN58008,REFSEQ:NP_001286983; MD5=48cefe06d4f11eb8ce392b086f23228a; length…	FBpp0311664	1.6286e-15	2363.2	-0.585359	0.260682	-2.24549	0.0247365	0.0361265	525	579	596	618	693	711	699	684	711	1141	1114	1177	728	777	765	952	971	934
TCONS_00002816	XLOC_001080	1209	RecName: Full=Putative 115 kDa protein in type-1 retrotransposable element R1DM; AltName: Full=ORF 2; AltName: Full=Putative 115 kDa protein in type I retrotransposable element R1DM [Drosophila melanogaster]	P16425	2.4282e-09	tr|K7JMI9|K7JMI9_NASVI Uncharacterized protein OS=Nasonia vitripennis PE=4 SV=1]	9930442	8.99966e-15	-	-	-	36.2546	5.38111	1.25306	4.29437	1.75192e-05	5.92866e-05	23	22	22	27	26	27	20	24	26	0	0	0	2	2	1	0	0	0
TCONS_00002817	XLOC_001081	315	-	-	-	-	-	-	-	-	-	15.0225	-1.82537	0.768668	-2.37471	0.0175626	0.0264363	0	1	3	4	5	5	0	2	1	14	9	3	12	12	5	5	5	3
TCONS_00002818	XLOC_001082	1849	RecName: Full=Maltase 2; Flags: Precursor]	O16099	3.59727e-146	tr|A0A059WHN7|A0A059WHN7_PERAM Alpha-glucosidase OS=Periplaneta americana PE=2 SV=1]	9539766	5.7189e-150	type=protein; loc=2L:join(11850412..11851551,11851618..11851768,11851827..11852022,11852081..11852221,11852378..11852444); ID=FBpp0292313; name=Mal-B2-PD; parent=FBgn0032382,FBtr0303221; dbxref=FlyBase:FBpp0292313,FlyBase_Annotation_IDs:CG14935-PD,REFSEQ:NP_723693,GB_protein:AAF53128; MD5=08d9be8a2f0625e438e35e17e99a6ccd; length=564; release=r6.08; species=Dmel; ]	FBpp0292313	1.76105e-144	64.6099	1.97148	1.12345	1.75484	0.0792859	0.10475	40	48	38	3	5	2	47	59	53	1	1	0	0	0	0	32	38	37
TCONS_00002821	XLOC_001083	751	RecName: Full=Methyl farnesoate epoxidase; AltName: Full=Cytochrome P450 CYP15A1; Flags: Precursor]	Q6R7M4	3.05479e-34	tr|A0A067RRY6|A0A067RRY6_ZOONE Cytochrome P450 2J2 OS=Zootermopsis nevadensis GN=L798_12687 PE=3 SV=1]	9349480	9.69363e-40	type=protein; loc=2L:16294351..16295862; ID=FBpp0310367; name=Cyp303a1-PB; parent=FBgn0001992,FBtr0343812; dbxref=GB_protein:AHN54491,REFSEQ:NP_001285977,FlyBase:FBpp0310367,FlyBase_Annotation_IDs:CG4163-PB; MD5=dc220777a168bb8aef4669cc988f05a5; length=503; release=r6.08; species=Dmel; ]	FBpp0310367	1.46629e-28	108.705	0.923311	0.490165	1.88367	0.0596092	0.0807987	53	48	45	32	32	40	61	71	50	48	53	40	15	18	15	15	20	16
TCONS_00002830	XLOC_001084	3994	RecName: Full=Gastrula zinc finger protein XlCGF57.1]	P18729	2.25734e-53	tr|A0A087U251|A0A087U251_9ARAC Zinc finger protein 227 (Fragment) OS=Stegodyphus mimosarum GN=X975_24948 PE=4 SV=1]	8783215	2.73998e-06	type=protein; loc=3R:12429670..12431175; ID=FBpp0082061; name=CG5245-PA; parent=FBgn0038047,FBtr0082589; dbxref=FlyBase:FBpp0082061,FlyBase_Annotation_IDs:CG5245-PA,GB_protein:AAF54813.1,REFSEQ:NP_650197,GB_protein:AAF54813,FlyMine:FBpp0082061,modMine:FBpp0082061; MD5=6e55520dbd49a5edca289a6baa2a8986; length=501; release=r6.08; species=Dmel; ]	FBpp0082061	2.05058e-09	691.016	0.869997	0.266774	3.26117	0.00110954	0.0023246	287	316	290	297	299	282	325	318	325	119	148	136	165	177	185	161	185	184
TCONS_00002840	XLOC_001085	20011	-	-	-	tr|A0A067QRC7|A0A067QRC7_ZOONE Uncharacterized protein OS=Zootermopsis nevadensis GN=L798_14393 PE=4 SV=1]	9273983	7.41529e-19	-	-	-	1089.07	0.692151	0.334196	2.07109	0.0383502	0.0539643	418	424	430	424	461	410	501	502	511	212	211	195	352	378	372	247	244	290
TCONS_00002848	XLOC_001086	6636	RecName: Full=Terminal uridylyltransferase 7; Short=TUTase 7; AltName: Full=Zinc finger CCHC domain-containing protein 6]	Q5VYS8	2.49702e-28	tr|A0A067QVI7|A0A067QVI7_ZOONE Terminal uridylyltransferase 4 OS=Zootermopsis nevadensis GN=L798_01224 PE=4 SV=1]	9315663	1.72392e-18	type=protein; loc=3R:join(22212290..22214929,22215180..22215446,22215509..22216696); ID=FBpp0293575; name=Gld2-PB; parent=FBgn0038934,FBtr0305038; dbxref=REFSEQ:NP_651012,GB_protein:AAF55959,FlyBase:FBpp0293575,FlyBase_Annotation_IDs:CG5732-PB,modMine:FBpp0293575; MD5=bee32c3626e0bec5d727d95012573acf; length=1364; release=r6.08; species=Dmel; ]	FBpp0293575	5.37404e-07	3119.6	0.913995	0.237688	3.84535	0.00012038	0.000334437	1142	1197	1117	1112	1175	1108	1986	1968	1951	643	718	713	624	616	639	804	788	834
TCONS_00002856	XLOC_001087	914	-	-	-	-	-	-	-	-	-	8.50045	7.08543	2.29403	3.08863	0.00201078	0.00387291	2	1	3	11	7	9	6	6	7	0	0	0	0	0	0	0	0	0
TCONS_00002857	XLOC_001088	6381	-	-	-	-	-	-	-	-	-	431.6	0.341963	0.301508	1.13418	0.25672	0.303231	186	191	153	180	168	172	149	147	136	134	120	101	101	114	125	139	152	151
TCONS_00002861	XLOC_001089	1884	RecName: Full=Ankyrin-3; Short=ANK-3; AltName: Full=Ankyrin-G]	G5E8K5	1.69396e-06	tr|B3EU24|B3EU24_AMOA5 Uncharacterized protein OS=Amoebophilus asiaticus (strain 5a2) GN=Aasi_1435 PE=4 SV=1]	47048725	6.49078e-06	type=protein; loc=4:complement(join(129322..129426,123785..123892,122309..123422,121853..121956,120858..121799,119888..120212,118838..118931,118555..118779,116869..118501)); ID=FBpp0289724; name=Ank-PE; parent=FBgn0011747,FBtr0300497; dbxref=REFSEQ:NP_001162819,GB_protein:ACZ95088,FlyBase:FBpp0289724,FlyBase_Annotation_IDs:CG1651-PE; MD5=ce9de0ff64a350fc6484ca82512707bf; length=1549; release=r6.0…	FBpp0289724	7.18597e-06	61.4166	-0.782813	0.46944	-1.66755	0.0954057	0.124069	15	10	14	21	13	11	13	16	21	17	22	25	13	15	20	39	55	34
TCONS_00002868	XLOC_001090	4067	-	-	-	tr|A0A067QVI7|A0A067QVI7_ZOONE Terminal uridylyltransferase 4 OS=Zootermopsis nevadensis GN=L798_01224 PE=4 SV=1]	9315663	9.42805e-08	-	-	-	2108.8	0.95241	0.194767	4.89001	1.00833e-06	4.27377e-06	870	866	925	752	768	841	1227	1188	1198	482	504	476	385	400	408	563	571	504
TCONS_00002869	XLOC_001091	4757	RecName: Full=E3 ubiquitin-protein ligase DZIP3; AltName: Full=DAZ-interacting protein 3 homolog]	Q7TPV2	1.41021e-08	tr|A0A067RE27|A0A067RE27_ZOONE Tetratricopeptide repeat protein 3 OS=Zootermopsis nevadensis GN=L798_06815 PE=4 SV=1]	9259932	1.82589e-42	type=protein; loc=3R:join(18590119..18590427,18590521..18590655); ID=FBpp0310695; name=CG7694-PC; parent=FBgn0038627,FBtr0344291; dbxref=GB_protein:AHN57393,REFSEQ:NP_001287394,FlyBase:FBpp0310695,FlyBase_Annotation_IDs:CG7694-PC; MD5=430495db84dcbc539a4f4e7e91330158; length=147; release=r6.08; species=Dmel; ]	FBpp0310695	8.22645e-07	3814.88	1.79627	0.258029	6.96148	3.36715e-12	2.72448e-11	2095	2027	2142	1468	1595	1534	2486	2480	2572	476	539	548	523	509	513	660	628	661
TCONS_00002906	XLOC_001092	862	-	-	-	-	-	-	-	-	-	11.0944	3.41944	1.05634	3.23705	0.00120773	0.00250132	9	8	9	3	3	2	8	14	8	0	1	0	0	1	1	0	2	0
TCONS_00002907	XLOC_001093	843	-	-	-	-	-	-	-	-	-	10.1675	2.75491	1.07466	2.56352	0.0103618	0.0163689	5	8	5	7	9	10	3	5	2	4	2	0	0	1	0	1	0	0
TCONS_00002908	XLOC_001094	914	RecName: Full=Ubiquitin-conjugating enzyme E2Q-like protein CG4502; AltName: Full=E2Q-like ubiquitin-conjugating enzyme CG4502]	Q9VM35	1.80284e-47	tr|A0A067R5M9|A0A067R5M9_ZOONE Uncharacterized protein OS=Zootermopsis nevadensis GN=L798_07874 PE=4 SV=1]	9309647	7.92202e-54	type=protein; loc=2L:complement(join(7196313..7196674,7196112..7196235,7195703..7196052,7195556..7195640)); ID=FBpp0079045; name=CG4502-PA; parent=FBgn0031896,FBtr0079417; dbxref=FlyBase:FBpp0079045,FlyBase_Annotation_IDs:CG4502-PA,GB_protein:AAF52492.1,REFSEQ:NP_609103,GB_protein:AAF52492,FlyMine:FBpp0079045,modMine:FBpp0079045; MD5=2332aee35e031930bf4a93d201f4b692; length=306; release=r6.08; sp…	FBpp0079045	2.09046e-48	6.39644	-3.42439	1.6662	-2.05521	0.0398592	0.055879	0	0	0	0	0	0	1	1	1	2	1	5	6	7	7	1	4	1
[truncated: 38,846 more rows]
